# Supplementary material for: Connecting genetic risk to disease end points through the human blood plasma proteome
Source: Nat Commun. 2017 Feb 27;8:14357. doi: 10.1038/ncomms14357 (PMC5333359; doi:10.1038/ncomms14357)
Supplement: Supplementary Dataset 1 — Association data and annotation of all pQTLs. [file ncomms14357-s2.xlsx]

## Sheet: Legend
Connecting genetic risk to disease endpoints through the human blood plasma proteome
Supplemental Data 1: Association data and annotation of all pQTLs.
	Column Header	Description
Loci	Sort Order	Sort order of hits, ordered by decreasing strength of association of the sentinel trait
	Locus Number	Locus number, numbered by decreasing strength of association of the sentinel trait
	# Associations at Locus	Number of Bonferroni significant associations at this locus
	Association Type	CIS: SNP is located on the same chromosome and within 10Mb of the gene coding for the associated protein, TRANS: otherwise
	Sentinel	YES: strongest association at this locus, NO: otherwise
	EntrezGeneSymbol	Genesymbol of the Entrez database
KORA	SNP	SNP identifier (rs-number) of the associated pQTL SNP
	Chr	Chromosome of the SNP (build 37)
	Position	Chromosome position of the SNP (build 37)
	Major Allele	Major allele of the SNP
	Minor Allele	Minor Allele of the SNP
	MAF	Minor Allele Frequency of the SNP in KORA
	N	Number of samples used in the statistic (<997 indicated missing genotypes)
	Beta inv	Estimate of the effect of the association (based on inverse-normal scaled data)
	S.E.	Standard error of the association (based on inverse-normal scaled data)
	P-Value (inv)	P-value of the association (based on inverse-normal scaled data)
	Lambda (inv)	Genomic inflation factor (based on inverse-normal scaled data)
	P-Value (raw)	P-value of the association (based on unscaled data)
	P-Value (log)	P-value of the association (based on lognormal-scaled data)
	F.C. (log)	Fold changed (based on lognormal-scaled data)
QMDiab	tag SNP in QMDiab	QMDiab SNP, tagging the pQTL SNP reported in KORA
	r2 to KORA	r2 between the tag SNP in QMDiab and the pQTL SNP in KORA
	Chr	Chromosome of the tag SNP (build 37)
	Position	Chromosome position of the tag SNP (build 37)
	Major Allele	Major allele of the tag SNP
	Minor Allele	Minor Allele of the tag SNP
	P-value cut-off 95% replication power (p95)	P-value expected to be obtained in 95% of the cases when computing the association using 338 randomly selected samples from KORA
	replicable at p95	YES: p95 < 0.05/462
	MAF	Minor Allele Frequency of the tag SNP in QMDiab
	Beta inv	Estimate of the effect of the association (based on inverse-normal scaled data)
	S.E.	Standard error of the association (based on inverse-normal scaled data)
	P-Value (inv)	P-value of the association (based on inverse-normal scaled data)
	P-Value (raw)	P-value of the association (based on unscaled data)
	P-Value (log)	P-value of the association (based on lognormal-scaled data)
	F.C. (log)	Fold changed (based on lognormal-scaled data)
	replicated	YES: P-value (inv) < 0.05/462
	nominal	YES: P-value (inv) < 0.05
Probe Annotation	SeqId	SomaLogic aptamer sequence identifier
	Target	SomaLogic aptamer target annotation
	TargetFullName	SomaLogic aptamer target full name
	UniProt	Uniprot ID(s), if the aptamer targets a complex multiple identifier can occur
	SomaId	SomaLogic identifier
	chromosome	Chromosome of the gene(s) encoding the targeted protein(s)
	Start position	Chromosome position of the gene start (build 37)
	End position	Chromosome position of the gene end (build 37)
SNiPA Annotation	SNIPA_GENE_HIT	Gene(s) that harbour the pQTL SNP or a correlated variant (r2>0.8) within the transcript region (between first and last exon, + 10nt)
	SNIPA_GENE_REGULATED	Gene(s) with the pQTL SNP or a correlated variant (r2>0.8) in one of their regulatory elements (ENCODE)
	SNIPA_GENE_EQTL_CIS	Gene(s) that are cis-eQTLs of the pQTL SNP or a correlated variant (r2>0.8)
	SNIPA_GENE_EQTL_TRANS	Gene(s) that are trans-eQTLs of the pQTL SNP or a correlated variant (r2>0.8)
	SNIPA_GENE_MISSENSE	Gene(s) that harbour a missense variant that is the pQTL SNP or a correlated variant (r2>0.8)
	SNIPA_GENE_CANDIDATE	Gene(s) that harbour a regulatory-, eQTL- or transcript-changing pQTL SNP or a correlated variant (r2>0.8) (limitted to protein coding genes)
	SNIPA_GENE_HIT (MATCH)	YES: the pQTL SNP or a correlated variant (r2>0.8) hits the transcript of the associated protein
	SNIPA_GENE_REGULATED (MATCH)	YES: the pQTL SNP or a correlated variant (r2>0.8) hits a regulatory element of the associated protein
	SNIPA_GENE_EQTL_CIS (MATCH)	YES: the pQTL SNP or a correlated variant (r2>0.8) is also a cis-eQTL of the associated protein
	SNIPA_GENE_EQTL_TRANS (MATCH)	YES: the pQTL SNP or a correlated variant (r2>0.8) is also a trans-eQTL of the associated protein (this does not occur here)
	SNIPA_GENE_MISSENSE (MATCH)	YES: the pQTL SNP or a correlated variant (r2>0.8) changes the transcript of the associated protein
	SNIPA_GENE_CANDIDATE (MATCH)	YES: the pQTL SNP or a correlated variant (r2>0.8) hits the transcript, a regulatory element or an eQTL of the associated protein
	GWAS_TRAITS	Trait(s) reported in the GWAS catalogue in association with the pQTL SNP or a correlated variant (r2>0.8)
	mGWAS_TRAITS	mQTL reported in GWAS.EU in association with the pQTL SNP or a correlated variant (r2>0.8)
	dbGaP_TRAITS	Trait(s) reported in dbGAP in association with the pQTL SNP or a correlated variant (r2>0.8)
Methylation QTLs	meQTL tag SNP	meQTL SNP tagging the pQTL SNP (r2>0.8)
	cis-meQTL CpG	CpG identifier associated with the meQTL SNP
	cis-meQTL Chr	Chromosome of the meQTL SNP (build 37)
	cis-meQTL Pos	Chromosome position of the meQTL SNP (build 37)
	cis-meQTL Gene	Gene affected by methylation of the CpG
	cis-meQTL Gene (MATCH)	YES: gene coding for the associated protein is affected by methylation of the CpG
	cis-meQTL P-value	P-value of the me-QTL association

## Sheet: Supplemental Data 1
Loci						KORA														QMDiab																	Probe Annotation								SNiPA Annotation
Sort Order	Locus Number	# Associations at Locus	Association Type	Sentinel	EntrezGeneSymbol	SNP	Chr	Position	Major Allele	Minor Allele	MAF	N	Beta inv	S.E.	P-Value (inv)	Lambda (inv)	P-Value (raw)	P-Value (log)	F.C. (log)	tag SNP in QMDiab	r2 to KORA	Chr	Position	Major Allele	Minor Allele	P-value cut-off 95% replication power (p95)	replicable at p95	MAF	Beta inv	S.E.	P-Value (inv)	P-Value (raw)	P-Value (log)	F.C. (log)	replicated	nominal	SeqId	Target	TargetFullName	UniProt	SomaId	chromosome	Start position	End position	SNIPA_GENE_HIT	SNIPA_GENE_REGULATED	SNIPA_GENE_EQTL_CIS	SNIPA_GENE_EQTL_TRANS	SNIPA_GENE_MISSENSE
1	1	2	CIS	YES	ICAM1	rs5498	19	10395683	A	G	0.432297	997	-1.217	0.0248555	7.692e-267	1	5.59541e-276	1.09622e-294	-1.40036	rs923366	0.982221	19	10397223	A	G	8.28027e-81	TRUE	0.441761	-1.11222	0.0397024	1.12364e-88	3.25656e-76	1.07776e-99	-1.70102	TRUE	TRUE	4342-10_3	sICAM-1	Intercellular adhesion molecule 1	P05362	SL002922	19	10270835	10286615	ICAM4 ICAM5 ICAM1 CTD-2369P2.5 CTD-2369P2.8	ICAM4 ZGLP1 TYK2 KRI1 PPAN P2RY11	ICAM4 ICAM5	0	ICAM1
2	1	2	CIS	NO	ICAM5	rs5498	19	10395683	A	G	0.432297	997	0.5107	0.0416011	2.399e-32	1.00133	1.81579e-24	5.29289e-31	1.13363	rs901886	0.894243	19	10402131	G	A	1.57209e-08	TRUE	0.468838	0.538174	0.0570918	8.1599e-19	1.21005e-16	1.58313e-18	1.14997	TRUE	TRUE	5124-69_3	sICAM-5	Intercellular adhesion molecule 5	Q9UMF0	SL005169	19	10289981	10296778	ICAM4 ICAM5 ICAM1 CTD-2369P2.5 CTD-2369P2.8	ICAM4 ZGLP1 TYK2 KRI1 PPAN P2RY11	ICAM4 ICAM5	0	ICAM1
3	2	1	CIS	YES	IL6R	rs4129267	1	154426264	C	T	0.380522	996	1.208	0.0247742	1.58e-265	1.01509	1.20986e-294	6.07114e-284	1.32171	rs4129267	same SNP	1	154426264	A	G	1.74405e-82	TRUE	0.365057	1.05105	0.0379999	2.08278e-87	1.61172e-95	9.61556e-90	1.33242	TRUE	TRUE	4139-71_2	IL-6 sRa	Interleukin-6 receptor subunit alpha	P08887	SL001943	1	154405193	154469450	IL6R	IL6R C1orf189 UBAP2L	IL6R AQP10 UBE2Q1 POU5F1P4	0	0
4	3	1	CIS	YES	ACP1	rs11553746	2	272203	C	T	0.324799	996	1.237	0.026037	1.111e-257	1.00142	2.02957e-280	0	2.50654	rs11553746	same SNP	2	272203	A	G	4.10104e-79	TRUE	0.23796	1.12581	0.0381313	3.95933e-94	1.18812e-90	2.83503e-118	2.91076	TRUE	TRUE	3858-5_1	PPAC	Low molecular weight phosphotyrosine protein phosphatase	P24666	SL008063	2	264140	278283	ACP1 SH3YL1 FAM150B AC079779.4	ACP1 SH3YL1	ACP1 SH3YL1	0	ACP1
5	4	1	CIS	YES	MST1	rs9858542	3	49701983	G	A	0.278169	994	-1.299	0.0287542	1.38e-242	1.00175	0	1.70416e-238	-2.34587	rs1131095	0.999986	3	49714225	G	A	2.73943e-73	TRUE	0.246459	-1.13393	0.054335	5.07659e-62	1.94587e-82	1.40272e-72	-2.32931	TRUE	TRUE	4407-10_1	MSP	Hepatocyte growth factor-like protein	P26927	SL005202	3	49683947	49689501	MST1 AMT APEH BSN GPX1 NICN1 DAG1 RNF123 RHOA RHOA-IT1 TCTA RNA5SP130 BSN-AS2 BSN-AS1 AC099668.1 AC099668.5	MST1 AMT APEH BSN DAG1 UBA7 USP4 RP11-3B7.1 QRICH1 KLHDC8B CDHR4 ARIH2 LAMB2 IMPDH2 DALRD3 NDUFAF3 SLC25A20 IP6K1 CAMKV QARS MON1A TRAIP	MST1 AMT APEH GPX1 NICN1 RNF123 UBA7 USP4 RP11-3B7.1 QRICH1 KLHDC8B CDHR4 RBM6 WDR6 MIR5193 MST1R IP6K2 FAM212A C3orf62 ACTBP13 RN7SL217P CISH DOCK3	0	MST1 BSN GPX1
6	5	1	CIS	YES	LEPR	rs17415296	1	66099013	C	A	0.19285	993	-1.4	0.0325045	4.467e-229	1.00213	7.87472e-263	1.98597e-271	-2.41514	rs4606347	0.997691	1	66073361	A	G	6.44844e-70	TRUE	0.159483	-1.26258	0.0611339	7.01214e-61	5.65026e-58	1.19342e-90	-2.10598	TRUE	TRUE	5400-52_3	sLeptin R	Leptin receptor	P48357	SL003184	1	65420652	65641559	LEPR	RP11-397C12.1	0	0	LEPR
7	6	1	CIS	YES	IL1RAP	rs1024948	3	190347681	T	C	0.133032	996	1.352	0.0403147	2.503e-165	1	1.57393e-230	8.01652e-197	1.57876	rs1024948	same SNP	3	190347681	G	A	8.05609e-50	TRUE	0.0849858	1.41372	0.100001	1.01445e-35	1.02141e-47	2.66204e-39	1.64709	TRUE	TRUE	2630-12_2	IL-1 R AcP	Interleukin-1 Receptor accessory protein	Q9NPH3	SL004588	3	190514051	190659750	IL1RAP GCNT1P3	0	0	0	0
8	7	1	CIS	YES	CD33	rs12459419	19	51728477	C	T	0.282412	995	-1.133	0.0337873	2.862e-165	1.00124	2.74601e-167	1.40313e-185	-1.60808	rs3865444	0.999801	19	51727962	A	C	1.72576e-48	TRUE	0.169972	-1.0283	0.0558231	1.95124e-52	4.15443e-41	1.54426e-59	-1.59372	TRUE	TRUE	3166-92_1	Siglec-3	Myeloid cell surface antigen CD33	P20138	SL005215	19	51225064	51243860	CD33	SIGLEC12	CD33 SIGLECL1 SIGLEC22P	0	CD33
9	8	2	TRANS	YES	MAPKAPK3	rs1926447	13	46629944	G	A	0.28817	989	1.104	0.0360187	2.249e-145	1.0023	2.0528e-133	9.64266e-146	1.40399	rs1926447	same SNP	13	46629944	A	G	1.20443e-42	TRUE	0.317664	0.16105	0.0388449	4.32574e-05	0.0345462	2.30263e-05	1.10043	TRUE	TRUE	3822-54_2	MAPKAPK3	MAP kinase-activated protein kinase 3	Q16644	SL004765	3	50611520	50649297	ZC3H13 CPB2 CPB2-AS1	0	LCP1	0	ZC3H13 CPB2
10	8	2	TRANS	NO	MIF	rs1926447	13	46629944	G	A	0.28817	989	0.3484	0.0482556	1.037e-12	1	0.0030202	4.9565e-08	1.05866	rs1926447	same SNP	13	46629944	A	G	0.00325568	FALSE	0.317664	0.150788	0.0460742	0.00118009	0.395141	0.0100424	1.04202	FALSE	TRUE	5356-2_3	MIF	Macrophage migration inhibitory factor	P14174	SL003080	22	23894004	23895227	ZC3H13 CPB2 CPB2-AS1	0	LCP1	0	ZC3H13 CPB2
11	9	1	CIS	YES	TDGF1	rs3806701	3	46617337	G	A	0.273821	997	1.106	0.0361886	3.776e-145	1.00173	2.7745e-28	3.70218e-84	1.23304	rs3806702	0.999295	3	46617502	G	A	4.85027e-43	TRUE	0.22017	1.05049	0.0698079	3.33703e-39	1.23696e-20	1.03094e-32	1.21168	TRUE	TRUE	2672-60_1	Cripto	Teratocarcinoma-derived growth factor 1	P13385	SL005155	3	46574555	46626543	LRRC2 LRRC2-AS1 AC104304.1 TDGF1	LRRC2 AC104304.1 PRSS44 PRSS50 LTF CCR2	LRRC2 LRRC2-AS1 TDGF1 ALS2CL	0	0
12	10	1	CIS	YES	FCGR2A FCGR2B	rs17413015	1	161644811	C	T	0.147416	987	1.361	0.0462938	9.22e-137	1	1.01879e-186	2.26631e-150	2.3936	rs12118043	0.93059	1	161646824	A	C	4.2403e-40	TRUE	0.110482	1.51496	0.0856705	1.54536e-49	1.25106e-81	9.13459e-66	2.62117	TRUE	TRUE	3310-62_1	FCG2A/B	Low affinity immunoglobulin gamma Fc region receptor II-a/b	P12318 P31994	SL017613	1	161505430	161678654	FCGR2B RP11-25K21.1	0	FCGR2B FCGR2C FCGR3B FCRLB	0	0
13	11	1	CIS	YES	ERAP1	rs26496	5	96137882	G	A	0.203928	993	1.13	0.0413671	6.415e-123	1.00138	2.27465e-126	3.88229e-84	1.50601	rs27434	0.988513	5	96129512	A	G	1.2301e-35	TRUE	0.343305	0.806804	0.0640293	6.71318e-30	1.66317e-30	1.01059e-18	1.38697	TRUE	TRUE	4964-67_1	ARTS1	Endoplasmic reticulum aminopeptidase 1	Q9NZ08	SL007729	5	96760810	96808100	ERAP1 CTD-2260A17.1 CTD-2260A17.3 AC008906.1 CTD-2260A17.2	0	ERAP1 CTD-2260A17.1 CTD-2260A17.3 ERAP2 LNPEP	0	0
14	12	1	CIS	YES	CXCL1	rs3117600	4	74731812	A	G	0.296687	996	1.013	0.0376411	3.191e-120	1.00188	1.84961e-62	9.33392e-120	1.55606	rs3117604	0.96693	4	74734668	G	A	4.73547e-35	TRUE	0.432011	0.635654	0.0481826	3.86993e-32	0.00184043	1.31453e-25	1.49032	TRUE	TRUE	2985-35_1	Gro-a	Growth-regulated alpha protein	P09341	SL003173	4	73869393	73871242	CXCL1	EREG MTHFD2L AC112518.3 CXCL6 AFM	PF4V1	0	0
15	13	1	CIS	YES	MICA	rs2844511	6	31389784	G	A	0.396985	995	0.9218	0.034446	3.792e-119	1.01721	7.65535e-51	2.79108e-109	1.85912	rs2596530	0.998962	6	31387373	G	A	1.8282e-35	TRUE	0.15812	0.61613	0.0892801	2.72343e-11	0.000167255	7.86746e-10	1.36885	TRUE	TRUE	2730-58_2	MICA	MHC class I polypeptide-related sequence A	Q29983	SL005199	6	31389818	31459233	MICA HCP5	MICA VARS2	MICA PSORS1C2 XXbac-BPG248L24.10 HLA-C XXbac-BPG181B23.7 XXbac-BPG299F13.17 XXbac-BPG248L24.13 WASF5P HLA-B XXbac-BPG248L24.12 Y_RNA PSORS1C1 ATP6V1G2 HCG27 LTA HCG22 TAP2 XXbac-BPG246D15.9	0	0
16	14	1	CIS	YES	ERAP1	rs17482078	5	96118866	C	T	0.188318	993	-1.142	0.0435948	3.041e-115	1.00138	2.19507e-112	9.79737e-157	-1.71417	rs17482078	same SNP	5	96118866	A	G	7.75667e-34	TRUE	0.0864023	-0.900671	0.117071	1.7161e-13	1.62407e-12	1.40399e-12	-1.54574	TRUE	TRUE	4964-67_1	ARTS1	Endoplasmic reticulum aminopeptidase 1	Q9NZ08	SL007729	5	96760810	96808100	ERAP1 CTD-2260A17.1 CAST AC008906.1 CTD-2260A17.3 CTD-2260A17.2	ERAP1 LIX1 CTD-2215E18.2 ERAP2 LNPEP	ERAP1 CTD-2260A17.1 CAST CTC-506B8.1	0	ERAP1
17	15	1	CIS	YES	PDGFRB	rs3776081	5	149532107	T	C	0.318593	995	-0.9608	0.0371274	3.328e-113	1.00595	8.70158e-20	1.53814e-115	-1.57522	rs3776081	same SNP	5	149532107	G	A	8.63147e-33	TRUE	0.439094	-0.731554	0.0565422	3.47226e-31	2.36372e-32	1.19764e-32	-1.49708	TRUE	TRUE	3459-49_2	PDGF Rb	Platelet-derived growth factor receptor beta	P09619	SL004155	5	150113837	150155872	PDGFRB	0	PDGFRB CDX1 CSF1R	0	0
18	16	1	CIS	YES	FCGR2A FCGR2B	rs7551957	1	161470042	T	C	0.425907	992	0.8857	0.0345726	2.176e-111	1	4.79973e-82	1.11063e-111	1.73354	rs1801274	0.948051	1	161479745	G	A	3.76553e-32	TRUE	0.407932	0.872143	0.0594197	8.50549e-38	6.94982e-21	5.54069e-32	1.60017	TRUE	TRUE	3310-62_1	FCG2A/B	Low affinity immunoglobulin gamma Fc region receptor II-a/b	P12318 P31994	SL017613	1	161505430	161678654	FCGR2A RP11-25K21.6	FCGR2A	SDHC	0	FCGR2A
19	17	1	TRANS	YES	CAMK1	rs4525	1	169511734	T	C	0.275326	997	-0.9865	0.0387527	2.018e-110	1.00965	2.51895e-32	6.94695e-81	-1.26314	rs4524	1	1	169511755	G	A	1.62881e-29	TRUE	0.269886	-0.82903	0.0622337	1.32437e-32	6.82035e-23	5.47432e-32	-1.25	TRUE	TRUE	3592-4_3	CAMK1	Calcium/calmodulin-dependent protein kinase type 1	Q14012	SL010489	3	9757342	9769992	F5	RP1-206D15.5 SELP SELL	0	0	F5
20	18	1	CIS	YES	BST1	rs2302465	4	15709192	G	A	0.125628	995	-1.307	0.0518988	1.447e-108	1.0069	1.87092e-124	2.01175e-151	-2.0313	rs16892260	0.846118	4	15713003	A	C	6.49044e-29	TRUE	0.205966	-0.918307	0.0612358	5.30274e-39	5.43729e-37	9.12123e-38	-1.82822	TRUE	TRUE	4535-50_2	BST1	ADP-ribosyl cyclase/cyclic ADP-ribose hydrolase 2	Q10588	SL008644	4	15702950	15738313	FAM200B FBXL5 BST1 RP11-799M12.2 CC2D2A RP11-115L11.1	FAM200B FBXL5 BST1 FGFBP2 C1QTNF7 RP11-442P12.2 RP11-442P12.1	FAM200B FBXL5 RP11-799M12.2 CD38	0	FAM200B BST1
21	19	1	CIS	YES	IL18R1	rs2058622	2	102985424	G	A	0.22668	997	0.9953	0.0397175	9.04e-108	1	9.04293e-35	2.34537e-93	1.2544	rs2058623	1	2	102986170	G	A	1.66982e-31	TRUE	0.303116	0.594116	0.0539715	3.56199e-24	1.03508e-23	3.10001e-25	1.23717	TRUE	TRUE	3446-7_2	IL-18 Ra	Interleukin-18 receptor 1	Q13478	SL004152	2	102311529	102398775	IL18R1 IL1RL1 IL18RAP AC007278.2 AC007278.3 SLC9A4 AC007248.7 MIR4772	IL18R1 IL1RL1 IL18RAP AC007278.2 AC007278.3 SLC9A4 IL1R2 SLC9A2	IL18R1 IL1RL1 IL18RAP AC007278.2 AC007278.3 SLC9A4 AC007248.7	RP11-400G3.5 CYP2C19 ZNF32	0
22	20	1	CIS	YES	CHIT1	rs12141375	1	203181362	C	A	0.203815	996	-0.9899	0.0394999	9.346e-108	1	1.04999e-33	1.62978e-135	-2.08563	rs12141375	same SNP	1	203181362	A	C	6.10607e-31	TRUE	0.336648	-0.880095	0.0639931	3.09246e-34	6.10115e-12	3.83916e-26	-1.38792	TRUE	TRUE	3600-2_3	Chitotriosidase-1	Chitotriosidase-1	Q13231	SL006029	1	203212827	203273641	CHIT1	0	CHIT1 ADORA1	0	0
23	21	1	CIS	YES	PCSK7	rs9326248	11	116999225	G	T	0.238694	995	-0.9929	0.0401523	1.651e-105	1.00113	9.70998e-27	3.05238e-80	-1.27125	rs8521	0.981302	11	117067699	G	A	6.14915e-31	TRUE	0.494334	-0.831047	0.0499641	2.07053e-45	1.97112e-16	1.1827e-32	-1.30567	TRUE	TRUE	4459-68_2	PCSK7	Proprotein convertase subtilisin/kexin type 7	Q16549	SL014069	11	117204337	117232525	RP11-109L13.1 TAGLN PCSK7 PAFAH1B2 SIDT2 RP11-109L13.5 AP000892.6	RP11-109L13.1 TAGLN PCSK7 SIK3	RP11-109L13.1 TAGLN PCSK7 PAFAH1B2 SIDT2	CBLN2	0
24	22	1	CIS	YES	SAA1	rs1993373	11	18280635	G	A	0.341023	997	0.917	0.0371227	2.172e-105	1.01075	1.27381e-48	7.08458e-128	3.39298	rs4638289	0.993613	11	18285774	T	A	8.1528e-31	TRUE	0.487252	-0.732142	0.0580319	5.47398e-30	7.79748e-09	4.33507e-32	-2.47293	TRUE	TRUE	4336-2_1	SAA	Serum amyloid A-1 protein	P0DJI8	SL000572	11	18266174	18269977	SAA1 ST13P5 RNA5SP334	SAA1 TSG101 PTPN5 HPS5	SAA1 SAA2 SAA2-SAA4 GTF2H1	0	0
25	23	1	CIS	YES	ADAMTS5	rs2830585	21	28305212	C	T	0.158133	996	-1.073	0.0437454	3.897e-104	1	3.34449e-07	1.16093e-42	-1.21457	rs2830586	0.999804	21	28305477	C	A	2.5551e-28	TRUE	0.119658	-0.462141	0.0869466	1.98705e-07	0.162453	0.000553931	-1.09802	TRUE	TRUE	3168-8_2	ADAMTS-5	A disintegrin and metalloproteinase with thrombospondin motifs 5	Q9UNA0	SL004626	21	26917912	26966513	ADAMTS5 AP001601.2 MIR4759	0	0	0	ADAMTS5
26	24	1	CIS	YES	ECM1	rs13294	1	150484987	G	A	0.39759	996	-0.8493	0.0351359	7.727e-102	1.00058	5.50532e-96	6.76206e-87	-1.12643	rs13294	same SNP	1	150484987	A	G	3.41682e-30	TRUE	0.382436	-0.817978	0.0578567	1.00568e-35	1.3355e-30	9.36029e-28	-1.14063	TRUE	TRUE	3366-51_2	ECM1	Extracellular matrix protein 1	Q16610	SL006550	1	150508062	150513789	ECM1 MRPS21 RPRD2 TARS2 AC242988.1 PRPF3 FALEC	VPS45 APH1A MCL1 ANXA9 RP11-235D19.2	ECM1 MRPS21 RPRD2 TARS2 RP11-54A4.2 CDC42SE1 ADAMTSL4 ENSA	0	ECM1
27	25	1	CIS	YES	CXCL6	rs16850073	4	74703999	C	T	0.376524	984	0.8877	0.0376405	9.66e-98	1	7.03757e-11	7.668e-78	1.34874	rs16850073	same SNP	4	74703999	A	G	3.72509e-28	TRUE	0.232295	0.605722	0.0599491	4.63978e-21	0.240936	1.17292e-17	1.42627	TRUE	TRUE	3495-15_2	GCP-2	C-X-C motif chemokine 6	P80162	SL003172	4	73836497	73849064	CXCL6	0	CXCL6 PF4V1	0	0
28	26	2	CIS	YES	KNG1	rs2304456	3	186445052	T	G	0.102912	996	-1.366	0.0581784	2.888e-97	1	2.20286e-95	6.17232e-129	-1.37439	rs2304456	same SNP	3	186445052	C	A	1.58499e-26	TRUE	0.15562	-1.1587	0.0754223	2.77604e-40	2.36536e-36	1.31545e-49	-1.39963	TRUE	TRUE	4495-33_2	Kininogen, HMW	Kininogen-1	P01042	SL017189	3	186717276	186743954	KNG1 RP11-573D15.8 RP11-795A2.3	0	0	0	KNG1
29	26	2	TRANS	NO	LCMT1	rs2304456	3	186445052	T	G	0.102912	996	0.4564	0.0704254	1.439e-10	1.00314	0.891374	0.000900663	1.04397	rs5030044	0.998267	3	186449122	G	A	0.019303	FALSE	0.15864	0.379776	0.077425	1.47676e-06	0.000591205	9.05747e-05	1.09321	TRUE	TRUE	4237-70_3	LCMT1	Leucine carboxyl methyltransferase 1	Q9UIC8	SL011770	16	25111729	25178231	KNG1 RP11-573D15.8 RP11-795A2.3	0	0	0	KNG1
30	27	1	CIS	YES	TIMP3	rs2097326	22	33165020	A	G	0.27873	992	0.9307	0.0396733	4.424e-97	1.00208	1.7907e-75	2.69134e-100	1.59301	rs2097326	same SNP	22	33165020	G	A	1.38121e-27	TRUE	0.303116	0.587062	0.0538574	8.49216e-24	1.60197e-22	6.09527e-28	1.53425	TRUE	TRUE	2480-58_3	TIMP-3	Metalloproteinase inhibitor 3	P35625	SL003043	22	32801701	32863043	SYN3	0	0	0	0
31	28	15	TRANS	YES	SELE	rs651007	9	136153875	C	T	0.226179	997	-0.9436	0.0403653	1.245e-96	1.01396	2.95253e-90	7.19737e-108	-1.40132	rs507666	0.932895	9	136149399	A	G	4.47547e-28	TRUE	0.162889	-0.822662	0.0774861	8.21233e-23	5.24145e-15	8.03509e-24	-1.40419	TRUE	TRUE	3470-1_2	sE-Selectin	E-Selectin	P16581	SL001945	1	169722641	169764705	ABO	CELP DBH ADAMTSL2 SARDH RALGDS	ABO SURF1 SURF6 GBGT1	0	0
32	28	15	TRANS	NO	INSR	rs651007	9	136153875	C	T	0.226179	997	-0.6958	0.0474949	3.881e-44	1.00894	1.82111e-28	6.27778e-41	-1.17917	rs579459	0.999996	9	136154168	G	A	1.76881e-12	TRUE	0.174221	-0.557713	0.0679302	5.21626e-15	2.20644e-12	1.09983e-15	-1.21976	TRUE	TRUE	3448-13_2	IR	Insulin receptor	P06213	SL004125	19	7112255	7294034	ABO	CELP DBH ADAMTSL2 SARDH RALGDS	ABO SURF1 SURF6 GBGT1	0	0
33	28	15	TRANS	NO	FLT4	rs651007	9	136153875	C	T	0.226179	997	-0.5933	0.0489187	1.144e-31	1	2.38335e-31	2.29792e-33	-1.14621	rs507666	0.932895	9	136149399	A	G	1.58631e-07	TRUE	0.162889	-0.471761	0.0810845	1.42188e-08	2.64043e-08	8.00167e-10	-1.14369	TRUE	TRUE	2358-19_2	VEGF sR3	Vascular endothelial growth factor receptor 3	P35916	SL003322	5	180601506	180649624	ABO	CELP DBH ADAMTSL2 SARDH RALGDS	ABO SURF1 SURF6 GBGT1	0	0
34	28	15	TRANS	NO	CD36	rs651007	9	136153875	C	T	0.226179	997	-0.5352	0.0458279	1.278e-29	1.00145	5.16358e-27	1.42284e-29	-1.16123	rs507666	0.932895	9	136149399	A	G	1.68308e-07	TRUE	0.162889	-0.168292	0.0930836	0.0715328	0.186968	0.614823	-1.03007	FALSE	FALSE	2973-15_2	CD36 ANTIGEN	Platelet glycoprotein 4	P16671	SL000668	7	80369575	80679277	ABO	CELP DBH ADAMTSL2 SARDH RALGDS	ABO SURF1 SURF6 GBGT1	0	0
35	28	15	CIS	NO	ENG	rs651007	9	136153875	C	T	0.226179	997	-0.5364	0.0494942	6.021e-26	1	1.85281e-21	2.63129e-24	-1.10827	rs507666	0.932895	9	136149399	A	G	8.72056e-07	TRUE	0.162889	-0.207027	0.0728747	0.00478222	0.136133	0.0162823	-1.07404	FALSE	TRUE	4908-6_1	Endoglin	Endoglin	P17813	SL004482	9	127815012	127854756	ABO	CELP DBH ADAMTSL2 SARDH RALGDS	ABO SURF1 SURF6 GBGT1	0	0
36	28	15	TRANS	NO	MET	rs651007	9	136153875	C	T	0.226179	997	-0.4365	0.0477332	3.295e-19	1	1.8094e-18	2.23534e-19	-1.07572	rs579459	0.999996	9	136154168	G	A	4.04421e-05	TRUE	0.174221	-0.475605	0.075975	1.21229e-09	1.02713e-08	4.47417e-09	-1.0992	TRUE	TRUE	2837-3_2	Met	Hepatocyte growth factor receptor	P08581	SL000134	7	116672390	116798386	ABO	CELP DBH ADAMTSL2 SARDH RALGDS	ABO SURF1 SURF6 GBGT1	0	0
37	28	15	TRANS	NO	ICAM2	rs651007	9	136153875	C	T	0.226179	997	-0.4016	0.0508511	7.461e-15	1.00268	0.307936	7.96233e-06	-1.04536	rs579459	0.999996	9	136154168	G	A	0.0012141	FALSE	0.174221	-0.184039	0.0706315	0.00959136	0.407118	0.578212	-1.01364	FALSE	TRUE	2842-68_1	sICAM-2	Intercellular adhesion molecule 2	P13598	SL003177	17	64002594	64020634	ABO	CELP DBH ADAMTSL2 SARDH RALGDS	ABO SURF1 SURF6 GBGT1	0	0
38	28	15	TRANS	NO	KDR	rs651007	9	136153875	C	T	0.226179	997	-0.367	0.0496595	3.087e-13	1	6.82023e-13	4.42324e-13	-1.05811	rs507666	0.932895	9	136149399	A	G	0.00473272	FALSE	0.162889	-0.345634	0.0796678	1.91618e-05	6.04298e-05	4.80722e-05	-1.06948	TRUE	TRUE	3651-50_5	VEGF sR2	Vascular endothelial growth factor receptor 2	P35968	SL003201	4	55078477	55125589	ABO	CELP DBH ADAMTSL2 SARDH RALGDS	ABO SURF1 SURF6 GBGT1	0	0
39	28	15	TRANS	NO	CHST15	rs651007	9	136153875	C	T	0.226179	997	-0.3649	0.0501073	6.702e-13	1.01136	3.52415e-10	6.21791e-12	-1.05711	rs507666	0.932895	9	136149399	A	G	0.00539623	FALSE	0.162889	-0.0516762	0.0667795	0.43959	0.271924	0.825715	-1.00331	FALSE	FALSE	4469-78_2	ST4S6	Carbohydrate sulfotransferase 15	Q7LFX5	SL007502	10	124007666	124093607	ABO	CELP DBH ADAMTSL2 SARDH RALGDS	ABO SURF1 SURF6 GBGT1	0	0
40	28	15	TRANS	NO	SELP	rs651007	9	136153875	C	T	0.226179	997	-0.3726	0.0512674	7.363e-13	1.01271	7.60377e-12	2.45805e-11	-1.07356	rs507666	0.932895	9	136149399	A	G	0.00420365	FALSE	0.162889	-0.26184	0.0553725	3.36899e-06	0.00104563	8.98013e-06	-1.09305	TRUE	TRUE	4154-57_2	P-Selectin	P-Selectin	P16109	SL000560	1	169588849	169630193	ABO	CELP DBH ADAMTSL2 SARDH RALGDS	ABO SURF1 SURF6 GBGT1	0	0
41	28	15	TRANS	NO	TLR4 LY96	rs651007	9	136153875	C	T	0.226179	997	-0.3638	0.051619	3.397e-12	1.00164	1.71302e-08	2.66982e-11	-1.07531	rs507666	0.932895	9	136149399	A	G	0.00335866	FALSE	0.162889	-0.188705	0.0682395	0.00601033	0.0593698	0.0170516	-1.05168	FALSE	TRUE	3647-49_4	TLR4:MD-2 complex	Toll-like receptor 4:Lymphocyte antigen 96 complex	O00206 Q9Y6Y9	SL018625	8 9	73991352 117704332	74029087 117716871	ABO	CELP DBH ADAMTSL2 SARDH RALGDS	ABO SURF1 SURF6 GBGT1	0	0
42	28	15	TRANS	NO	CDH5	rs651007	9	136153875	C	T	0.226179	997	-0.3587	0.051262	4.785e-12	1.00388	3.72639e-09	3.61761e-11	-1.06654	rs507666	0.932895	9	136149399	A	G	0.00715324	FALSE	0.162889	-0.257008	0.0769496	0.000935071	0.000970496	0.000599725	-1.06435	FALSE	TRUE	2819-23_2	Cadherin-5	Cadherin-5	P33151	SL002081	16	66366622	66404786	ABO	CELP DBH ADAMTSL2 SARDH RALGDS	ABO SURF1 SURF6 GBGT1	0	0
43	28	15	TRANS	NO	JAG1	rs651007	9	136153875	C	T	0.226179	997	-0.3358	0.0504689	4.744e-11	1.00668	1.72041e-10	3.87562e-11	-1.04476	rs579459	0.999996	9	136154168	G	A	0.00445879	FALSE	0.174221	-0.192028	0.0663321	0.00404802	0.457092	0.0822043	-1.02391	FALSE	TRUE	5092-51_3	JAG1	Protein jagged-1	P78504	SL007328	20	10637684	10674107	ABO	CELP DBH ADAMTSL2 SARDH RALGDS	ABO SURF1 SURF6 GBGT1	0	0
44	28	15	TRANS	NO	CD200	rs651007	9	136153875	C	T	0.226179	997	-0.3283	0.0499643	8.029e-11	1.00253	0.115511	1.69468e-05	-1.04712	rs507666	0.932895	9	136149399	A	G	0.0316125	FALSE	0.162889	-0.348249	0.0768465	8.22238e-06	0.457593	0.0338449	-1.05659	TRUE	TRUE	5112-73_3	OX2G	OX-2 membrane glycoprotein	P41217	SL014268	3	112332347	112362812	ABO	CELP DBH ADAMTSL2 SARDH RALGDS	ABO SURF1 SURF6 GBGT1	0	0
45	28	15	TRANS	NO	CD109	rs651007	9	136153875	C	T	0.226179	997	-0.2995	0.0515322	8.356e-09	1.00805	1.23487e-07	1.47621e-08	-1.07227	rs507666	0.932895	9	136149399	A	G	0.0244646	FALSE	0.162889	-0.15104	0.0746843	0.0439539	0.0610219	0.0719726	-1.05516	FALSE	TRUE	3290-50_2	CD109	CD109 antigen	Q6YHK3	SL008773	6	73695785	73828316	ABO	CELP DBH ADAMTSL2 SARDH RALGDS	ABO SURF1 SURF6 GBGT1	0	0
46	29	1	CIS	YES	SERPING1	rs11603020	11	57374332	T	C	0.276884	995	-0.936	0.0401846	4.971e-96	1	9.67789e-88	5.36172e-98	-1.24002	rs11607122	0.982707	11	57389737	A	G	2.02042e-27	TRUE	0.239377	-0.543684	0.0773059	1.19429e-11	0.104959	0.0117942	-1.09194	TRUE	TRUE	4479-14_2	C1-Esterase Inhibitor	Plasma protease C1 inhibitor	P05155	SL000308	11	57597387	57614853	SERPING1	SERPING1 YPEL4 ZDHHC5 RP11-872D17.8 PRG2 CLP1 RTN4RL2 SLC43A3 SLC43A1 SSRP1	YPEL4 ZDHHC5 TIMM10 AP000662.4 MED19 RN7SL605P	0	SERPING1
47	30	1	CIS	YES	CCL16	rs33995560	17	34303771	T	C	0.0817452	997	-1.393	0.0600316	1.905e-95	1.00028	1.20717e-92	1.26753e-129	-1.78325	rs33995560	same SNP	17	34303771	G	A	3.38188e-27	TRUE	0.0651558	-0.790241	0.131474	4.94676e-09	0.0250559	7.09792e-13	-1.6941	TRUE	TRUE	4913-78_1	HCC-4	C-C motif chemokine 16	O15467	SL003300	17	35976493	35981528	CCL16 CTB-186H2.3 CCL14 CCL15-CCL14	0	0	0	0
48	31	4	CIS	YES	HRG	rs2228243	3	186395113	A	G	0.208124	997	1.007	0.0437944	4.743e-94	1.00027	2.19841e-101	7.35345e-90	1.24419	rs2228243	same SNP	3	186395113	G	A	3.33728e-26	TRUE	0.232295	0.845154	0.0746271	2.69584e-25	5.28642e-25	3.95571e-16	1.29299	TRUE	TRUE	4996-66_1	HRG	Histidine-rich glycoprotein	P04196	SL006448	3	186660216	186678240	HRG RP11-573D15.8	0	0	0	HRG
49	31	4	TRANS	NO	MAP2K4	rs2228243	3	186395113	A	G	0.208124	997	0.9421	0.0445947	4.228e-82	1	6.00649e-88	1.19197e-78	1.30772	rs16860974	0.823986	3	186387299	C	A	5.59379e-24	TRUE	0.212251	0.718806	0.0784681	6.03659e-18	1.46013e-18	3.92581e-13	1.27823	TRUE	TRUE	5242-37_3	MP2K4	Dual specificity mitogen-activated protein kinase kinase 4	P45985	SL007237	17	12020824	12143830	HRG RP11-573D15.8	0	0	0	HRG
50	31	4	TRANS	NO	CD27	rs2228243	3	186395113	A	G	0.208124	997	0.7302	0.0489862	1.705e-45	1	2.20589e-17	1.86262e-29	1.12674	rs2228243	same SNP	3	186395113	G	A	1.42841e-11	TRUE	0.232295	0.323118	0.0875991	0.000264115	0.1362	0.0139507	1.08796	FALSE	TRUE	5412-53_3	CD27	CD27 antigen	P26842	SL004134	12	6444867	6451718	HRG RP11-573D15.8	0	0	0	HRG
51	31	4	TRANS	NO	SEMA3A	rs2228243	3	186395113	A	G	0.208124	997	0.3345	0.0526758	3.272e-10	1	0.0278848	5.51939e-05	1.05319	rs16860974	0.823986	3	186387299	C	A	0.0187191	FALSE	0.212251	0.0526442	0.0797828	0.509823	0.950171	0.783485	1.00554	FALSE	FALSE	3222-11_2	Semaphorin 3A	Semaphorin-3A	Q14563	SL010379	7	83955777	84492724	HRG RP11-573D15.8	0	0	0	HRG
52	32	1	CIS	YES	IL17RA	rs3827278	22	17595915	C	A	0.231695	997	0.975	0.0425997	1.969e-93	1	1.42862e-38	5.97269e-77	1.32654	rs3827278	same SNP	22	17595915	A	C	8.12615e-26	TRUE	0.194051	0.550927	0.0867206	7.10325e-10	9.53333e-06	1.02969e-08	1.1824	TRUE	TRUE	2992-59_2	IL-17 sR	Interleukin-17 receptor A	Q96F46	SL004850	22	17084954	17115694	IL17RA CECR6	0	IL17RA AC006946.15	0	0
53	33	2	CIS	YES	CCL15	rs7221769	17	34334448	T	C	0.0722166	997	1.52	0.0665369	3.636e-93	1	1.93871e-182	3.45701e-146	1.73111	rs78834229	0.999986	17	34330411	A	G	9.02209e-27	TRUE	0.0637394	1.05392	0.120544	1.22586e-16	9.94613e-18	3.16969e-18	1.48744	TRUE	TRUE	3509-1_1	MIP-5	C-C motif chemokine 15	Q16663	SL003190	17	35996440	36002080	CCL15 RP11-104J23.1 CCL15-CCL14 RP11-104J23.2 CCL23	CCL15 CCL16 CCL14	0	0	0
54	33	2	CIS	NO	CCL14	rs7221769	17	34334448	T	C	0.0722166	997	0.5809	0.0795928	5.974e-13	1	2.07154e-11	1.49036e-11	1.14527	rs78834229	0.999986	17	34330411	A	G	0.0021352	FALSE	0.0637394	0.201739	0.126911	0.112893	0.0288435	0.08586	1.09441	FALSE	FALSE	2900-53_3	HCC-1	C-C motif chemokine 14	Q16627	SL003329	17	35983291	35987004	CCL15 RP11-104J23.1 CCL15-CCL14 RP11-104J23.2 CCL23	CCL15 CCL16 CCL14	0	0	0
55	34	1	CIS	YES	MBL2	rs10824796	10	54534613	G	A	0.223116	995	-0.9492	0.0425245	1.002e-89	1.00446	1.49227e-71	2.4557e-104	-1.74524	rs2384046	0.989455	10	54535840	A	C	6.70858e-26	TRUE	0.232857	-0.796122	0.0737173	2.03536e-23	4.91147e-17	4.66086e-27	-1.77472	TRUE	TRUE	3000-66_1	MBL	Mannose-binding protein C	P11226	SL004516	10	52765380	52771700	MBL2	MBL2 DKK1	MBL2	0	0
56	35	1	CIS	YES	SPINT2	rs8112211	19	38824581	C	T	0.254764	997	-0.9467	0.0427206	1.026e-88	1.00468	2.86953e-67	8.87987e-84	-1.21452	rs11881305	0.928471	19	38804218	G	A	4.40126e-25	TRUE	0.364943	-0.609105	0.0476607	1.62485e-30	1.82388e-20	3.33282e-28	-1.19242	TRUE	TRUE	2843-13_2	SPINT2	Kunitz-type protease inhibitor 2	O43291	SL001897	19	38244035	38292614	YIF1B C19orf33 CATSPERG CTB-102L5.4 KCNK6 AC005625.1	PSMD8	YIF1B C19orf33 CATSPERG PPP1R14A SPINT2	0	0
57	36	3	TRANS	YES	CD209	rs505922	9	136149229	T	C	0.354418	996	0.8177	0.0376539	7.551e-86	1	2.52697e-66	5.24669e-88	1.32464	rs687289	0.979362	9	136137106	A	G	4.71858e-25	TRUE	0.400285	0.718149	0.059289	4.147e-28	2.07962e-06	2.09014e-25	1.31149	TRUE	TRUE	3029-52_2	DC-SIGN	CD209 antigen	Q9NNX6	SL005157	19	7739994	7747564	ABO	ABO TSC1 AK8 SARDH	ABO GBGT1	0	0
58	36	3	TRANS	NO	VWF	rs612169	9	136143442	A	G	0.353916	996	0.417	0.0437452	1.153e-20	1	5.49222e-18	2.88718e-19	1.15124	rs657152	0.942962	9	136139265	A	C	3.82455e-05	TRUE	0.409091	0.387223	0.0658073	9.9522e-09	8.5809e-05	5.04957e-08	1.17995	TRUE	TRUE	3050-7_2	vWF	von Willebrand factor	P04275	SL000017	12	5948874	6124770	ABO	ABO TSC1 AK8 SARDH	ABO GBGT1	0	0
59	36	3	TRANS	NO	MBL2	rs687289	9	136137106	G	A	0.35996	989	0.2817	0.0454319	8.233e-10	1.00446	5.2198e-10	6.78144e-09	1.15828	rs687289	same SNP	9	136137106	A	G	0.0183347	FALSE	0.400285	0.17051	0.0723448	0.0190228	0.00376166	0.0777591	1.09193	FALSE	TRUE	3000-66_1	MBL	Mannose-binding protein C	P11226	SL004516	10	52765380	52771700	ABO	ABO TSC1 AK8 SARDH	ABO GBGT1	0	0
60	37	1	CIS	YES	GPC5	rs342706	13	92417058	T	C	0.274323	997	-0.8611	0.0402979	1.244e-83	1.00346	0.0756306	1.51482e-55	-1.30314	rs342706	same SNP	13	92417058	G	A	3.70755e-23	TRUE	0.286119	-0.603353	0.0709315	6.60937e-16	0.0184516	1.21126e-07	-1.1704	TRUE	TRUE	4991-12_1	GPC5	Glypican-5	P78333	SL012469	13	91398675	92873682	GPC5	FABP5P4	0	0	0
61	38	1	CIS	YES	CPB2	rs3742264	13	46648094	C	T	0.320603	995	0.849	0.0398274	2.806e-83	1.00076	7.93715e-82	4.52327e-74	1.11606	rs9562635	0.991895	13	46642992	G	A	8.02601e-23	TRUE	0.260623	0.648049	0.0743488	1.48386e-16	1.14739e-15	3.86283e-13	1.08895	TRUE	TRUE	3518-54_2	TAFI	Carboxypeptidase B2	Q96IY4	SL004015	13	46053186	46105076	CPB2 ZC3H13 CPB2-AS1	LRRC63 LCP1	CPB2 ZC3H13 CPB2-AS1	0	CPB2
62	39	1	CIS	YES	SIGLEC14	rs7250849	19	52158316	G	T	0.120724	994	-1.23	0.0581909	4.322e-82	1.00304	4.683e-91	8.84362e-91	-2.10861	rs7250849	same SNP	19	52158316	A	C	1.39565e-21	TRUE	0.107649	-0.579177	0.0969402	6.04e-09	1.95796e-08	4.74131e-07	-1.50806	TRUE	TRUE	5125-6_3	SIG14	Sialic acid-binding Ig-like lectin 14	Q08ET2	SL014292	19	51642553	51646801	SIGLEC14 RPL7P51 SIGLEC5 SIGLEC5	0	SIGLEC14 RPL7P51 SIGLEC5	0	0
63	40	1	CIS	YES	KYNU	rs9013	2	143798189	A	G	0.157974	997	-1.045	0.0495924	1.004e-81	1.0077	1.10105e-10	9.83546e-64	-1.34732	rs3768844	0.999992	2	143796694	G	A	8.72014e-23	TRUE	0.168555	-0.685566	0.0727132	8.04497e-19	5.43879e-12	3.94488e-17	-1.25783	TRUE	TRUE	4559-64_2	KYNU	Kynureninase	Q16719	SL013969	2	142877498	143055832	KYNU	0	0	0	KYNU
64	41	1	CIS	YES	LILRB1	rs2004318	19	55138232	C	T	0.0496988	996	-1.789	0.0857245	1.786e-80	1.00667	1.45945e-102	6.1123e-139	-2.08041	rs10427127	0.988833	19	55143982	G	A	6.93063e-22	TRUE	0.072238	-1.53069	0.110626	1.4193e-34	2.91655e-24	6.28791e-47	-1.97817	TRUE	TRUE	5090-49_2	ILT-2	Leukocyte immunoglobulin-like receptor subfamily B member 1	Q8NHL6	SL005190	19	54547681	54632582	LILRA1 LILRB1 AC009892.5 AC009892.10 LILRB4 VN1R105P AC245036.1 AC245036.4 AC245036.3 AC245036.6 AC245036.5 AC245036.2 MIR8061 AC009892.9	LILRA1 LILRB1 AC009892.5 AC009892.10 LILRB4 VN1R105P LILRA2 LILRB2 AC008984.7 KIR3DL2 KIR3DL1 KIR2DL3 KIR2DS4 LILRA6 KIR2DL1 AC012314.19 LAIR1 KIR2DP1 LENG8 LILRA5 AC008984.5 AC010518.3 KIR2DL4 AC011515.2 FCAR NLRP2 KIR3DL3 AC008984.6 KIR3DX1 AC009892.2	LILRA1 LILRA2 LILRB2 CTB-83J4.2 LILRP1 LILRB5	0	LILRB1
65	42	1	CIS	YES	EPHA1	rs4725617	7	143097100	G	A	0.0892678	997	-1.33	0.0638443	2.941e-80	1.00502	7.52169e-61	7.01228e-101	-1.69887	rs4283960	0.926647	7	143103380	A	G	3.50644e-22	TRUE	0.0849858	-0.0658359	0.10928	0.547292	0.458158	0.809708	-1.01208	FALSE	FALSE	3431-54_2	EphA1	Ephrin type-A receptor 1	P21709	SL004137	7	143390289	143408892	EPHA1 ZYX EPHA1-AS1	0	EPHA1 ZYX EPHA1-AS1	0	EPHA1
66	43	3	TRANS	YES	MAP2K4	rs1042445	3	186395436	C	T	0.232698	997	-0.8791	0.0429962	8.371e-78	1	5.97212e-67	1.30743e-80	-1.29538	rs1042445	same SNP	3	186395436	A	G	1.82018e-21	TRUE	0.257835	-0.726444	0.0686866	1.18193e-22	3.4222e-22	2.61333e-23	-1.34227	TRUE	TRUE	5242-37_3	MP2K4	Dual specificity mitogen-activated protein kinase kinase 4	P45985	SL007237	17	12020824	12143830	HRG RP11-573D15.8	0	0	0	HRG
67	43	3	TRANS	NO	CD27	rs1042445	3	186395436	C	T	0.232698	997	-0.556	0.0486306	1.592e-28	1	9.15611e-10	2.3048e-17	-1.09075	rs1042445	same SNP	3	186395436	A	G	1.07644e-07	TRUE	0.257835	-0.233971	0.0821884	0.00469833	0.0613095	0.0272324	-1.07267	FALSE	TRUE	5412-53_3	CD27	CD27 antigen	P26842	SL004134	12	6444867	6451718	HRG RP11-573D15.8	0	0	0	HRG
68	43	3	TRANS	NO	ESR1	rs1042445	3	186395436	C	T	0.232698	997	-0.4376	0.0497501	6.203e-18	1.00845	0.0682301	2.35072e-06	-1.05897	rs1042445	same SNP	3	186395436	A	G	0.000249403	FALSE	0.257835	-0.240631	0.0713355	0.000832989	0.103342	0.0147248	-1.05839	FALSE	TRUE	2945-25_1	ER	Estrogen receptor	P03372	SL000007	6	151656691	152129619	HRG RP11-573D15.8	0	0	0	HRG
69	44	1	CIS	YES	IL1RL1	rs12712135	2	102930948	G	A	0.459839	996	0.6838	0.0339013	4.446e-76	1	1.30474e-57	8.26019e-76	1.31676	rs12712135	same SNP	2	102930948	A	G	2.17125e-20	TRUE	0.421652	0.58603	0.0606729	1.43685e-19	2.19573e-17	9.81161e-20	1.30646	TRUE	TRUE	4234-8_2	IL-1 R4	Interleukin-1 receptor-like 1	Q01638	SL004146	2	102311502	102352037	IL1RL1 IL18R1	IL1RL1 IL18R1 MAP4K4 IL1R1 IL1R2	IL1RL1 IL18R1 SLC9A4 IL18RAP	0	0
70	45	1	CIS	YES	GNLY	rs12151621	2	85934499	C	A	0.21206	995	0.9023	0.0447692	5.758e-76	1.01185	3.06289e-78	1.39876e-74	1.37885	rs7577293	0.998608	2	85935282	A	G	2.15408e-21	TRUE	0.226496	0.732231	0.0806253	1.07493e-17	8.7773e-18	1.2518e-17	1.36166	TRUE	TRUE	3195-50_2	Granulysin	Granulysin	P22749	SL000678	2	85685175	85698854	0	VAMP8 CAPG AC105053.3 IMMT TMEM150A TGOLN2 USP39 MRPL35 POLR1A SFTPB SH2D6 MAT2A VAMP5 PTCD3	VAMP8 ATOH8 AC012454.4 GGCX GNLY	MLH3	0
71	46	3	CIS	YES	HP	rs217181	16	72114002	C	T	0.194779	996	0.9578	0.0476653	1.341e-75	1.00104	1.05169e-81	1.2449e-59	1.5904	#N/A	#N/A	#N/A	#N/A	#N/A	#N/A	1.44718e-20	TRUE	#N/A	#N/A	#N/A	#N/A	#N/A	#N/A	#N/A	#N/A	#N/A	3054-3_2	Haptoglobin, Mixed Type	Haptoglobin	P00738	SL000437	16	72054592	72061055	TXNL4B HPR RP11-384M15.3	0	MARVELD3	0	0
72	46	3	TRANS	NO	FTH1 FTL	rs217181	16	72114002	C	T	0.194779	996	0.4482	0.0541581	4.083e-16	1.00823	0.913148	2.85402e-08	1.16912	#N/A	#N/A	#N/A	#N/A	#N/A	#N/A	0.000674783	FALSE	#N/A	#N/A	#N/A	#N/A	#N/A	#N/A	#N/A	#N/A	#N/A	3031-66_1	Ferritin	Ferritin	P02794 P02792	SL000420	11 19	61959718 48965301	61967660 48966878	TXNL4B HPR RP11-384M15.3	0	MARVELD3	0	0
73	46	3	TRANS	NO	SERPIND1	rs217181	16	72114002	C	T	0.194779	996	0.3857	0.0545766	2.996e-12	1.00166	2.89481e-11	4.39765e-12	1.07532	#N/A	#N/A	#N/A	#N/A	#N/A	#N/A	0.0113125	FALSE	#N/A	#N/A	#N/A	#N/A	#N/A	#N/A	#N/A	#N/A	#N/A	3316-58_1	Heparin cofactor II	Heparin cofactor 2	P05546	SL004466	22	20773879	20787720	TXNL4B HPR RP11-384M15.3	0	MARVELD3	0	0
74	47	1	CIS	YES	TNC	rs45602433	9	117835899	C	T	0.148036	993	1.05	0.0528787	3.947e-74	1.00168	3.61723e-83	7.1423e-77	1.33045	rs12342409	0.996235	9	117832975	A	C	8.89512e-21	TRUE	0.234375	0.302153	0.0773843	0.000114806	0.000269987	0.000104255	1.11622	FALSE	TRUE	4155-3_2	Tenascin	Tenascin	P24821	SL003198	9	115019578	115118257	TNC	0	0	0	TNC
75	48	1	CIS	YES	LILRB2	rs103294	19	54797848	C	T	0.188945	995	-0.9426	0.047713	1.698e-73	1.00666	2.82026e-64	3.57727e-80	-1.23473	rs798888	0.995074	19	54793239	A	G	6.08955e-20	TRUE	0.127143	-0.832391	0.0885521	1.03636e-18	7.71366e-10	1.67456e-16	-1.29863	TRUE	TRUE	5091-28_3	ILT-4	Leukocyte immunoglobulin-like receptor subfamily B member 2	Q8N423	SL005191	19	54238904	54281944	AC010518.3 AC010518.2 AC008984.5 AC008984.7	AC010518.3 AC008984.5 AC008984.7 LILRA1 LILRB2 LILRB3 AC012314.19 LAIR1 KIR2DL3 KIR2DP1 LENG8 LILRA5 LILRB4 OSCAR VN1R105P AC008753.6 NLRP12 MYADM AC009892.10 AC011515.2 LILRA6 LILRA2 AC009892.5 LILRB1 KIR3DL3 KIR2DL1	AC010518.2 LILRA1 LILRB2 TSEN34	ITIH6	0
76	49	1	CIS	YES	SIGLEC9	rs2691273	19	51596136	A	G	0.463243	993	0.7635	0.0387203	3.057e-73	1.0148	1.14748e-89	1.31957e-81	4.93328	rs2569428	0.898781	19	51608796	A	G	1.28705e-20	TRUE	0.42	0.516532	0.0661571	8.14237e-14	5.23234e-14	8.9757e-16	3.15293	TRUE	TRUE	3007-7_2	Siglec-9	Sialic acid-binding Ig-like lectin 9	Q9Y336	SL005219	19	51124908	51136651	CTU1	0	CTU1	0	0
77	50	1	CIS	YES	CPNE1	rs2425143	20	34350666	C	T	0.104814	997	-1.206	0.0612372	3.568e-73	1.00332	1.95134e-57	1.63012e-95	-2.14348	rs12481228	0.954163	20	34218673	C	G	3.10865e-20	TRUE	0.152422	-0.877147	0.0450983	2.2499e-56	2.02895e-32	6.70465e-58	-2.50557	TRUE	TRUE	5346-24_3	CPNE1	Copine-1	Q99829	SL011808	20	35626031	35664956	CPNE1 FER1L4 RBM39 SCAND1 PHF20 SPAG4 RBM12 NFS1 ROMO1 RP1-309K20.6 RN7SKP271 RNU6-759P RPF2P1 COX7BP2 Y_RNA HIGD1AP16 RNU4-40P RNU6-937P CNBD2	CPNE1 FER1L4 RBM39 SCAND1 PHF20 SPAG4 RBM12 NFS1 ROMO1 CEP250 ERGIC3 EPB41L1 RP4-550H1.4 RP3-477O4.14 GDF5 RP4-550H1.5 RP11-234K24.3 RP3-477O4.5 HMGB3P2	CPNE1 FER1L4 RBM39 SCAND1 CEP250 ERGIC3 EPB41L1 RPL36P4 LINC00657 MMP24-AS1	0	CPNE1 PHF20
78	51	1	CIS	YES	FUT3	rs778986	19	5844537	G	A	0.204317	996	-0.9298	0.0473436	8.78e-73	1.00751	0.00836752	7.20223e-45	-1.3543	rs812936	0.987337	19	5844649	G	A	1.46917e-19	TRUE	0.180912	-0.845121	0.0846371	1.20307e-20	0.253919	1.87529e-13	-1.40153	TRUE	TRUE	4548-4_2	Fucosyltransferase 3	Galactoside 3(4)-L-fucosyltransferase	P21217	SL005575	19	5842888	5851474	FUT3 AC024592.9 FUT6	0	0	0	FUT3
79	52	1	TRANS	YES	FLT4	rs10935480	3	98431986	C	T	0.458794	995	-0.7266	0.0379608	9.881e-70	1	3.36678e-69	9.23767e-73	-1.18049	rs10935473	0.925529	3	98416900	A	C	9.14342e-20	TRUE	0.405099	-0.547164	0.0603787	1.21191e-17	9.63854e-18	7.72928e-19	-1.16065	TRUE	TRUE	2358-19_2	VEGF sR3	Vascular endothelial growth factor receptor 3	P35916	SL003322	5	180601506	180649624	ST3GAL6-AS1	0	ST3GAL6-AS1 DCBLD2 CPOX ST3GAL6	0	0
80	53	2	CIS	YES	CCL7	rs3138036	17	32647544	A	G	0.145436	997	-0.9997	0.0523527	1.821e-69	1.00239	0.00709163	1.95915e-45	-1.3306	rs3138040	0.914048	17	32652854	G	A	3.46374e-18	TRUE	0.286932	-0.721204	0.0695429	5.87587e-22	0.318217	6.14659e-13	-1.26577	TRUE	TRUE	4886-3_1	MCP-3	C-C motif chemokine 7	P80098	SL000516	17	34270221	34272242	CCL8 RP11-521P1.1	0	0	0	CCL8
81	53	2	CIS	NO	CCL8	rs3138036	17	32647544	A	G	0.145436	997	-0.4704	0.0601323	1.326e-14	1	0.0226365	7.9661e-05	-1.0455	rs3138040	0.914048	17	32652854	G	A	0.00301833	FALSE	0.286932	-0.18289	0.0734892	0.0133227	0.119407	0.0593484	-1.03118	FALSE	TRUE	2785-15_2	MCP-2	C-C motif chemokine 8	P80075	SL000515	17	34319036	34321402	CCL8 RP11-521P1.1	0	0	0	CCL8
82	54	1	TRANS	YES	CSF3	rs5167	19	45448465	T	G	0.351053	997	0.7496	0.0392793	2.101e-69	1	0.116726	1.19108e-28	1.19613	rs5167	same SNP	19	45448465	C	A	1.9282e-19	TRUE	0.362606	0.334166	0.0742904	9.54735e-06	0.273345	0.165462	1.05061	TRUE	TRUE	4840-73_1	G-CSF	Granulocyte colony-stimulating factor	P09919	SL001729	17	40015361	40017813	APOC4 APOC4-APOC2 APOC2 CTB-129P6.11	CEACAM19 BCL3	APOE CLPTM1 APOC1	0	APOC4 APOC4-APOC2
83	55	1	CIS	YES	IL12RB1	rs376008	19	18189568	C	T	0.33501	994	-0.7569	0.0398131	6.278e-69	1	0.0585808	7.03053e-15	-1.10345	rs429774	0.999387	19	18186752	G	A	8.20162e-20	TRUE	0.267045	-0.34422	0.0630992	9.68893e-08	0.0252884	8.59057e-05	-1.07292	TRUE	TRUE	2632-5_2	IL-12 Rb1	Interleukin-12 receptor subunit beta-1	P42701	SL004148	19	18058995	18098944	IL12RB1	0	IL12RB1	0	IL12RB1
84	56	1	CIS	YES	ANXA2	rs36032232	15	60776991	A	G	0.1501	996	0.97	0.0524226	6.944e-66	1	3.22283e-40	3.93426e-61	1.26786	rs55651326	0.988051	15	60705968	A	G	3.75271e-18	TRUE	0.150142	0.604611	0.0906859	1.11618e-10	3.7512e-12	2.0966e-10	1.27212	TRUE	TRUE	4961-17_1	annexin II	Annexin A2	P07355	SL004209	15	60347134	60402883	ICE2 RP11-745A24.1 ANXA2 RP11-745A24.2 RP11-745A24.3 RORA RORA-AS1	0	ICE2	0	0
85	57	1	CIS	YES	SEMA3E	rs17284969	7	83006262	G	A	0.122099	991	-1.072	0.0582239	2.438e-65	1.00721	6.89416e-10	7.34757e-63	-1.59061	rs3801506	0.996594	7	83047883	A	G	1.24906e-16	TRUE	0.148415	-0.729192	0.0809217	1.89275e-17	0.507459	8.9451e-12	-1.33065	TRUE	TRUE	5363-51_3	Semaphorin 3E	Semaphorin-3E	O15041	SL010470	7	83363906	83649010	SEMA3E AC079987.2	SEMA3E	0	CHI3L2	SEMA3E
86	58	1	CIS	YES	F7	rs776905	13	113781942	A	C	0.112838	997	-1.104	0.0603047	9.164e-65	1.01018	2.19951e-42	2.15517e-69	-1.34487	rs3093253	0.905809	13	113774092	A	G	2.90153e-16	TRUE	0.20255	-1.23418	0.0629996	5.00033e-57	2.96148e-47	9.76755e-66	-1.40999	TRUE	TRUE	3184-25_2	Coagulation Factor VII	Coagulation Factor VII	P08709	SL000358	13	113105788	113120681	F10 F10-AS1 KARSP2	0	F10 F7	0	0
87	59	1	TRANS	YES	LRPAP1	rs1622406	6	31308862	C	T	0.0300903	997	2.011	0.111732	7.07e-63	1.00468	3.21249e-229	4.25602e-217	2.80388	#N/A	#N/A	#N/A	#N/A	#N/A	#N/A	4.74224e-16	TRUE	#N/A	#N/A	#N/A	#N/A	#N/A	#N/A	#N/A	#N/A	#N/A	3640-14_3	RAP	alpha-2-macroglobulin receptor-associated protein	P30533	SL005263	4	3506376	3532559	HLA-B HLA-C XXbac-BPG248L24.12 MICB USP8P1 RPL3P2 MIR6891 PPIAP9 XXbac-BPG16N22.5	HLA-B HLA-C XXbac-BPG248L24.12 MICB GTF2H4 XXbac-BPG248L24.10 HSPA1L DDX39B XXbac-BPG181B23.6 LTA LY6G5B ATP6V1G2 VARS MICA XXbac-BPG299F13.15 NCR3 HCG27 TNF PRRC2A HCP5 GPANK1	0	0	HLA-B
88	60	1	CIS	YES	LYZ	rs7959452	12	69735492	A	G	0.498993	993	-0.6709	0.0380723	1.204e-60	1.00337	2.20381e-59	7.79023e-61	-1.10128	rs2168029	0.991376	12	69734641	A	C	1.09701e-17	TRUE	0.448718	0.246529	0.0586675	3.42299e-05	1.21534e-05	4.73215e-05	1.04614	TRUE	TRUE	4920-10_1	Lysozyme	Lysozyme C	P61626	SL000510	12	69348341	69354234	LYZ RP11-1143G9.4 RP11-1143G9.5	0	LYZ RP11-1143G9.4 YEATS4 CPM	0	0
89	61	1	CIS	YES	ENTPD5	rs17094448	14	74440119	A	G	0.0686176	991	-1.339	0.075972	1.218e-60	1	5.75402e-55	5.35189e-68	-1.29572	rs73301485	0.980473	14	74468643	G	A	3.42125e-15	TRUE	0.213881	-0.926039	0.0705993	7.45004e-32	5.32948e-31	9.30662e-34	-1.28162	TRUE	TRUE	4437-56_3	ENTP5	Ectonucleoside triphosphate diphosphohydrolase 5	O75356	SL014028	14	73958010	74019399	ENTPD5 CCDC176 ALDH6A1 LIN52 RP5-1021I20.7 RP5-1021I20.4 PTGR2 Y_RNA RP5-1021I20.8 ZNF410 RP5-1021I20.5 RP5-1021I20.6 Y_RNA FAM161B COQ6 AC005480.1 RN7SL530P	ABCD4 PNMA1	ENTPD5 CCDC176 ALDH6A1 LIN52	0	0
90	62	1	CIS	YES	BST1	rs12651314	4	15753570	C	T	0.197289	996	-0.8658	0.0503661	3.67e-58	1.0069	7.35365e-61	1.43591e-54	-1.5006	rs2286879	0.860746	4	15740880	G	A	9.16438e-16	TRUE	0.320513	-0.531987	0.0594951	2.9536e-17	2.08583e-16	6.21697e-13	-1.36173	TRUE	TRUE	4535-50_2	BST1	ADP-ribosyl cyclase/cyclic ADP-ribose hydrolase 2	Q10588	SL008644	4	15702950	15738313	RP11-442P12.2	0	RP11-115L11.1 CD38 BST1	0	0
91	63	1	CIS	YES	SLAMF7	rs489286	1	160722550	G	A	0.345884	996	-0.6907	0.0404356	1.549e-57	1.00009	4.67342e-40	1.17134e-62	-1.50995	rs518721	0.984794	1	160723517	A	G	3.61778e-15	TRUE	0.286119	-0.358716	0.0686928	3.16065e-07	6.48225e-06	1.72012e-10	-1.30254	TRUE	TRUE	5487-7_3	SLAF7	SLAM family member 7	Q9NQ25	SL016928	1	160739057	160754821	SLAMF7	LY9 SLAMF1 B4GALT3 NCSTN PVRL4 RP11-544M22.3	SLAMF7 LY9	0	0
92	64	1	CIS	YES	FCRL3	rs7522061	1	157668390	T	C	0.433099	994	0.6757	0.039772	5.37e-57	1.01045	0.112399	1.21861e-15	1.10116	rs7522061	same SNP	1	157668390	G	A	2.37669e-15	TRUE	0.454674	0.426364	0.0653855	2.66403e-10	0.0616634	0.00013448	1.09877	TRUE	TRUE	4440-15_2	FCRL3	Fc receptor-like protein 3	Q96P31	SL014088	1	157674321	157700857	FCRL3 RP11-367J7.3 VDAC1P9	0	FCRL3 RP11-367J7.3 ATP1A4 FCRL1	0	FCRL3
93	65	1	TRANS	YES	IL25	rs692804	11	120099368	C	T	0.128141	995	1.011	0.0597168	1.091e-56	1.0098	0.00648844	2.29129e-25	1.26541	rs2508490	0.81533	11	120099679	G	A	7.9385e-17	TRUE	0.367052	0.734833	0.0669485	5.29232e-24	0.899988	2.6843e-06	1.16378	TRUE	TRUE	4137-57_2	IL-17E	Interleukin-25	Q9H293	SL004351	14	23372809	23376403	OAF	OAF POU2F3 CTD-2523D13.2 ARHGEF12 TMEM136 TRIM29 PVRL1	POU2F3	0	OAF
94	66	1	TRANS	YES	TXNDC12	rs35395347	3	49334797	A	G	0.0717871	996	-1.287	0.0774968	7.776e-55	1	9.88293e-45	2.98599e-62	-1.41345	#N/A	#N/A	#N/A	#N/A	#N/A	#N/A	3.99024e-14	TRUE	#N/A	#N/A	#N/A	#N/A	#N/A	#N/A	#N/A	#N/A	#N/A	4815-25_3	TXD12	Thioredoxin domain-containing protein 12	O95881	SL016128	1	52020131	52056171	CCDC36 USP4	0	MST1 MRPS18AP1 ZNF589 APEH NICN1 AMT	0	0
95	67	2	CIS	YES	HP	rs9302635	16	72144174	T	C	0.17653	997	0.8758	0.0532547	6.349e-54	1.00104	5.30064e-56	1.7074e-43	1.53139	rs9302635	same SNP	16	72144174	G	A	4.02436e-14	TRUE	0.169516	0.858932	0.0907247	6.17177e-19	7.73902e-22	6.48368e-12	1.9015	TRUE	TRUE	3054-3_2	Haptoglobin, Mixed Type	Haptoglobin	P00738	SL000437	16	72054592	72061055	DHX38 TXNL4B PMFBP1	0	DHX38 HPR DHODH TAT-AS1 HP	0	0
96	67	2	TRANS	NO	FTH1 FTL	rs9302635	16	72144174	T	C	0.17653	997	0.3717	0.0583117	2.813e-10	1.00823	0.0428025	2.36963e-06	1.15192	rs9302635	same SNP	16	72144174	G	A	0.00745377	FALSE	0.169516	0.571219	0.0981895	1.43388e-08	0.873033	2.45578e-05	1.23575	TRUE	TRUE	3031-66_1	Ferritin	Ferritin	P02794 P02792	SL000420	11 19	61959718 48965301	61967660 48966878	DHX38 TXNL4B PMFBP1	0	DHX38 HPR DHODH TAT-AS1 HP	0	0
97	68	1	CIS	YES	SPARCL1	rs4693167	4	88423913	T	C	0.366098	997	0.68	0.0416203	2.564e-53	1	4.08119e-50	9.32653e-52	1.13135	rs7681694	0.883023	4	88462729	G	A	3.14124e-14	TRUE	0.468838	-0.505762	0.0595952	7.58383e-16	3.28612e-15	1.8821e-15	-1.12801	TRUE	TRUE	4467-49_2	SPARCL1	SPARC-like protein 1	Q14515	SL005488	4	87473335	87531061	SPARCL1	SPARCL1 RP11-529H2.1	SPARCL1 NUDT9 HSD17B11 HSD17B13 PPM1K RP11-529H2.2	0	SPARCL1
98	69	9	TRANS	YES	CDH5	rs8176749	9	136131188	C	T	0.0869347	995	1.108	0.0680611	6.123e-53	1.00388	1.31932e-52	1.19255e-55	1.2365	rs8176693	0.999438	9	136137657	A	G	9.86587e-15	TRUE	0.163352	0.933301	0.0589012	2.67997e-42	3.45412e-40	2.85138e-42	1.24419	TRUE	TRUE	2819-23_2	Cadherin-5	Cadherin-5	P33151	SL002081	16	66366622	66404786	ABO Y_RNA LCN1P2	ABO OBP2B DBH SURF2 ADAMTSL2 GFI1B CELP SURF1 ADAMTS13 SARDH RALGDS SURF4 C9orf9 REXO4 AK8 GTF3C5	ABO OBP2B MED22 SLC2A6	0	ABO
99	69	9	TRANS	NO	TIE1	rs8176749	9	136131188	C	T	0.0869347	995	1.099	0.0686558	1.67e-51	1	1.00323e-57	5.81295e-51	1.20792	rs8176743	1	9	136131415	A	G	4.13342e-14	TRUE	0.169034	0.803859	0.0678059	3.46344e-27	1.24916e-25	9.98209e-26	1.22197	TRUE	TRUE	2844-53_2	sTie-1	Tyrosine-protein kinase receptor Tie-1, soluble	P35590	SL003199	1	43300993	43323108	ABO Y_RNA LCN1P2	ABO OBP2B DBH SURF2 ADAMTSL2 GFI1B CELP SURF1 ADAMTS13 SARDH RALGDS SURF4 C9orf9 REXO4 AK8 GTF3C5	ABO OBP2B MED22 SLC2A6	0	ABO
100	69	9	TRANS	NO	TEK	rs8176749	9	136131188	C	T	0.0869347	995	0.9056	0.0697863	1.116e-35	1.00761	8.69615e-38	2.18305e-36	1.13422	rs8176693	0.999438	9	136137657	A	G	3.03851e-09	TRUE	0.163352	0.495699	0.0754408	1.99064e-10	3.35064e-09	5.56735e-10	1.09486	TRUE	TRUE	3773-15_4	sTie-2	Angiopoietin-1 receptor, soluble	Q02763	SL003200	9	27109141	27230175	ABO Y_RNA LCN1P2	ABO OBP2B DBH SURF2 ADAMTSL2 GFI1B CELP SURF1 ADAMTS13 SARDH RALGDS SURF4 C9orf9 REXO4 AK8 GTF3C5	ABO OBP2B MED22 SLC2A6	0	ABO
101	69	9	CIS	NO	ENG	rs8176749	9	136131188	C	T	0.0869347	995	0.6285	0.0737049	5.56e-17	1	3.93022e-18	1.38866e-16	1.13083	rs8176743	1	9	136131415	A	G	0.000861474	FALSE	0.169034	0.26049	0.0718864	0.000336998	0.0916826	0.00191297	1.09576	FALSE	TRUE	4908-6_1	Endoglin	Endoglin	P17813	SL004482	9	127815012	127854756	ABO Y_RNA LCN1P2	ABO OBP2B DBH SURF2 ADAMTSL2 GFI1B CELP SURF1 ADAMTS13 SARDH RALGDS SURF4 C9orf9 REXO4 AK8 GTF3C5	ABO OBP2B MED22 SLC2A6	0	ABO
102	69	9	TRANS	NO	BCAM	rs8176749	9	136131188	C	T	0.0869347	995	0.5058	0.0741195	1.542e-11	1	0.0799421	7.69559e-08	1.08864	rs8176693	0.999438	9	136137657	A	G	0.0127971	FALSE	0.163352	0.28167	0.0691397	5.81424e-05	0.00077768	0.000268764	1.0736	TRUE	TRUE	2816-50_2	BCAM	Basal Cell Adhesion Molecule	P50895	SL001902	19	44809059	44821420	ABO Y_RNA LCN1P2	ABO OBP2B DBH SURF2 ADAMTSL2 GFI1B CELP SURF1 ADAMTS13 SARDH RALGDS SURF4 C9orf9 REXO4 AK8 GTF3C5	ABO OBP2B MED22 SLC2A6	0	ABO
103	69	9	TRANS	NO	CD109	rs8176749	9	136131188	C	T	0.0869347	995	0.5088	0.0747307	1.709e-11	1.00805	9.19033e-09	1.80735e-10	1.12118	rs8176693	0.999438	9	136137657	A	G	0.00830248	FALSE	0.163352	0.260489	0.0738617	0.000481253	0.000517076	0.000306726	1.11303	FALSE	TRUE	3290-50_2	CD109	CD109 antigen	Q6YHK3	SL008773	6	73695785	73828316	ABO Y_RNA LCN1P2	ABO OBP2B DBH SURF2 ADAMTSL2 GFI1B CELP SURF1 ADAMTS13 SARDH RALGDS SURF4 C9orf9 REXO4 AK8 GTF3C5	ABO OBP2B MED22 SLC2A6	0	ABO
104	69	9	TRANS	NO	FLT4	rs8176749	9	136131188	C	T	0.0869347	995	0.4921	0.0748609	7.935e-11	1	9.86801e-11	1.18917e-09	1.10885	rs77693339	0.987906	9	136128558	G	A	0.0145142	FALSE	0.155807	0.236996	0.0874533	0.00708481	0.00998435	0.0091209	1.06242	FALSE	TRUE	2358-19_2	VEGF sR3	Vascular endothelial growth factor receptor 3	P35916	SL003322	5	180601506	180649624	ABO Y_RNA LCN1P2	ABO OBP2B DBH SURF2 ADAMTSL2 GFI1B CELP SURF1 ADAMTS13 SARDH RALGDS SURF4 C9orf9 REXO4 AK8 GTF3C5	ABO OBP2B MED22 SLC2A6	0	ABO
105	69	9	TRANS	NO	IL27RA	rs8176749	9	136131188	C	T	0.0869347	995	0.4916	0.0748647	8.32e-11	1.01284	0.00373391	1.8836e-09	1.12597	rs8176743	1	9	136131415	A	G	0.019432	FALSE	0.169034	0.221489	0.0927214	0.0174756	0.798619	0.277945	1.03168	FALSE	TRUE	5132-71_3	TCCR	Interleukin-27 receptor subunit alpha	Q6UWB1	SL005223	19	14031748	14053216	ABO Y_RNA LCN1P2	ABO OBP2B DBH SURF2 ADAMTSL2 GFI1B CELP SURF1 ADAMTS13 SARDH RALGDS SURF4 C9orf9 REXO4 AK8 GTF3C5	ABO OBP2B MED22 SLC2A6	0	ABO
106	69	9	CIS	NO	NOTCH1	rs8176749	9	136131188	C	T	0.0869347	995	0.4484	0.0717023	5.955e-10	1	6.44165e-10	2.2664e-09	1.04563	rs8176743	1	9	136131415	A	G	0.0651726	FALSE	0.169034	0.235302	0.0508422	5.3404e-06	8.88668e-06	3.10773e-06	1.03913	TRUE	TRUE	5107-7_2	Notch 1	Neurogenic locus notch homolog protein 1	P46531	SL005703	9	136494444	136545862	ABO Y_RNA LCN1P2	ABO OBP2B DBH SURF2 ADAMTSL2 GFI1B CELP SURF1 ADAMTS13 SARDH RALGDS SURF4 C9orf9 REXO4 AK8 GTF3C5	ABO OBP2B MED22 SLC2A6	0	ABO
107	70	1	CIS	YES	CST7	rs6138458	20	24973769	G	A	0.227182	997	-0.7626	0.0469193	7.603e-53	1.00217	0.00175912	3.18592e-19	-1.23309	rs6707	1	20	24944166	A	G	7.69482e-14	TRUE	0.229462	-0.612018	0.0790549	1.24564e-13	0.683277	0.000142541	-1.27513	TRUE	TRUE	3302-58_1	CYTF	Cystatin-F	O76096	SL007049	20	24949230	24959928	CST7 APMAP RP4-568C11.4 RNU6-1257P	RP5-1025A1.2	CST7 APMAP NINL	0	0
108	71	3	TRANS	YES	GRN	rs646776	1	109818530	T	C	0.218373	996	-0.7583	0.0467193	1.02e-52	1.00924	2.3723e-47	2.27962e-52	-1.11721	rs646776	same SNP	1	109818530	G	A	1.37882e-14	TRUE	0.203438	-0.673505	0.072125	1.66709e-18	1.15307e-11	9.73745e-15	-1.14549	TRUE	TRUE	4992-49_1	GRN	Granulins	P28799	SL007173	17	44345246	44353102	PSRC1 CELSR2	AMPD2	PSRC1 CELSR2 SORT1	0	0
109	71	3	TRANS	NO	CAT	rs646776	1	109818530	T	C	0.218373	996	-0.3359	0.0492194	1.535e-11	1.0007	5.08411e-07	6.79112e-10	-1.08502	rs660240	0.985897	1	109817838	A	G	0.0118372	FALSE	0.199717	-0.0565658	0.0893806	0.527266	0.923794	0.701679	-1.01163	FALSE	FALSE	3488-64_2	Catalase	Catalase	P04040	SL000342	11	34438925	34472062	PSRC1 CELSR2	AMPD2	PSRC1 CELSR2 SORT1	0	0
110	71	3	TRANS	NO	RGMA	rs646776	1	109818530	T	C	0.218373	996	-0.3237	0.0515621	5.148e-10	1.00523	7.81193e-09	1.30254e-09	-1.06166	rs629301	0.998453	1	109818306	C	A	0.0123959	FALSE	0.201149	-0.154663	0.0670809	0.0217687	0.0242021	0.0480095	-1.04201	FALSE	TRUE	3833-10_2	RGMA	Repulsive guidance molecule A	Q96B86	SL010467	15	93035273	93089204	PSRC1 CELSR2	AMPD2	PSRC1 CELSR2 SORT1	0	0
111	72	1	TRANS	YES	HPX	rs10494745	1	196887457	G	A	0.106928	996	-1.025	0.0633286	1.804e-52	1	1.96761e-40	2.68414e-67	-1.92057	rs10494745	same SNP	1	196887457	A	G	1.63357e-13	TRUE	0.0718391	-0.91594	0.132252	2.37497e-11	2.99491e-10	2.94069e-12	-1.76653	TRUE	TRUE	2768-56_2	Hemopexin	Hemopexin	P02790	SL000440	11	6431049	6442617	CFHR4 CFHR2 ASPM ZBTB41	0	0	0	CFHR4
112	73	1	CIS	YES	ESD	rs947409	13	47377928	A	G	0.0992944	992	-1.061	0.0656173	2.239e-52	1	4.38504e-17	4.19004e-45	-1.35339	rs61510347	0.986523	13	47343614	A	G	2.97271e-14	TRUE	0.245042	-0.753561	0.0762373	2.52892e-20	1.16911e-10	1.00187e-15	-1.33722	TRUE	TRUE	4984-83_1	Esterase D	S-formylglutathione hydrolase	P10768	SL006378	13	46771256	46797232	ESD	0	0	0	0
113	74	1	CIS	YES	TLR4 LY96	rs4986791	9	120475602	C	T	0.0682046	997	-1.269	0.0801998	1.761e-50	1.00164	4.49408e-25	2.94328e-47	-1.29225	rs4986791	same SNP	9	120475602	A	G	4.39115e-14	TRUE	0.0557143	-0.453877	0.115144	9.91792e-05	0.00117773	0.00235118	-1.11562	TRUE	TRUE	3647-49_4	TLR4:MD-2 complex	Toll-like receptor 4:Lymphocyte antigen 96 complex	O00206 Q9Y6Y9	SL018625	8 9	73991352 117704332	74029087 117716871	TLR4 RNU6-1082P	0	TLR4 BRINP1	0	TLR4
114	75	1	CIS	YES	KLK12	rs8103941	19	51546852	A	G	0.245482	996	0.7388	0.046934	5.281e-50	1	1.71504e-25	2.71808e-47	1.23239	rs8111766	0.968253	19	51540228	C	A	2.54292e-14	TRUE	0.145299	0.46975	0.102551	6.62128e-06	3.58157e-06	2.93584e-06	1.1733	TRUE	TRUE	3199-54_2	kallikrein 12	Kallikrein-12	Q9UKR0	SL003916	19	51029092	51035230	CTC-518B2.9 KLK12 CTC-518B2.10	0	CTC-518B2.9 KLK12	0	0
115	76	1	TRANS	YES	HPX	rs10801582	1	196944357	G	A	0.232197	997	-0.7365	0.0469633	1.104e-49	1	7.84013e-50	1.2259e-43	-1.48369	rs7531555	0.985868	1	196929310	A	G	1.91224e-12	TRUE	0.317281	-0.535375	0.0770753	2.04479e-11	2.90239e-11	1.12992e-11	-1.38483	TRUE	TRUE	2768-56_2	Hemopexin	Hemopexin	P02790	SL000440	11	6431049	6442617	CFHR4 CFHR2 CFHR2 RP4-608O15.4 CFHR5	0	CFHR4 CFHR1 CFHR3 CFH	0	0
116	77	3	CIS	YES	FN1	rs1250258	2	216300185	T	C	0.254518	996	-0.7113	0.0453897	1.282e-49	1.00665	1.96281e-46	5.80436e-48	-1.1009	rs1250258	same SNP	2	216300185	G	A	5.576e-14	TRUE	0.28267	-0.600091	0.0834148	4.36803e-12	8.63683e-11	1.00798e-11	-1.11448	TRUE	TRUE	4131-72_2	Fibronectin	Fibronectin	P02751	SL000426	2	215360440	215436172	FN1 AC012462.1	FN1 AC093850.2	FN1	0	FN1
117	77	3	CIS	NO	FN1	rs1250258	2	216300185	T	C	0.254518	996	-0.6675	0.0465801	1.808e-42	1.00614	2.26261e-34	9.45402e-38	-1.09196	rs1250258	same SNP	2	216300185	G	A	2.1473e-11	TRUE	0.28267	-0.591429	0.0824937	5.10456e-12	2.96097e-10	6.67673e-11	-1.10567	TRUE	TRUE	3434-34_1	FN1.3	Fibronectin Fragment 3	P02751	SL010349	2	215360440	215436172	FN1 AC012462.1	FN1 AC093850.2	FN1	0	FN1
118	77	3	CIS	NO	FN1	rs1250258	2	216300185	T	C	0.254518	996	-0.3092	0.050411	1.243e-09	1	1.10432e-09	1.8697e-09	-1.03968	rs1250258	same SNP	2	216300185	G	A	0.0309675	FALSE	0.28267	-0.372647	0.0714623	3.28512e-07	5.66052e-07	2.4322e-07	-1.0705	TRUE	TRUE	3435-53_2	FN1.4	Fibronectin Fragment 4	P02751	SL010348	2	215360440	215436172	FN1 AC012462.1	FN1 AC093850.2	FN1	0	FN1
119	78	1	CIS	YES	KIR2DL4	rs618835	19	55316329	A	G	0.361948	996	-0.6361	0.0407074	2.267e-49	1	0.701323	2.35723e-20	-1.15433	#N/A	#N/A	#N/A	#N/A	#N/A	#N/A	3.13893e-13	TRUE	#N/A	#N/A	#N/A	#N/A	#N/A	#N/A	#N/A	#N/A	#N/A	5095-21_3	KI2L4	Killer cell immunoglobulin-like receptor 2DL4	Q99706	SL012698	19	54733566	54844782	#N/A	#N/A	#N/A	#N/A	#N/A
120	79	2	TRANS	YES	CAMK1	rs7091871	10	101810304	C	T	0.0623116	995	1.305	0.084169	1.016e-48	1.00965	6.88327e-48	4.20167e-61	1.47592	rs78723267	0.886697	10	101798405	A	G	2.86956e-12	TRUE	0.0609065	1.07174	0.124662	3.47061e-16	2.96393e-18	1.2407e-15	1.33201	TRUE	TRUE	3592-4_3	CAMK1	Calcium/calmodulin-dependent protein kinase type 1	Q14012	SL010489	3	9757342	9769992	CPN1	0	HIF1AN	0	0
121	79	2	TRANS	NO	CAST	rs7091871	10	101810304	C	T	0.0623116	995	-0.5764	0.0803412	1.427e-12	1	5.22444e-05	1.07084e-10	-1.16659	rs78723267	0.886697	10	101798405	A	G	0.00704502	FALSE	0.0609065	-0.737723	0.138035	1.70724e-07	0.00473753	4.31729e-06	-1.21552	TRUE	TRUE	3026-5_2	Calpastatin	Calpastatin	P20810	SL000338	5	96525267	96779595	CPN1	0	HIF1AN	0	0
122	80	1	CIS	YES	IGF2R	rs600324	6	160519276	C	T	0.102719	993	-0.9818	0.0639461	7.109e-48	1	8.37079e-41	4.37888e-48	-1.18213	rs629849	0.927815	6	160494409	A	G	1.71716e-12	TRUE	0.0728571	-0.747624	0.118716	9.87056e-10	2.48574e-08	1.71275e-10	-1.19692	TRUE	TRUE	3676-15_3	IGF-II receptor	Cation-independent mannose-6-phosphate receptor	P11717	SL003679	6	159969099	160113507	RP11-288H12.3 IGF2R	0	0	0	0
123	81	1	CIS	YES	SERPINA4	rs882732	14	95027722	G	A	0.246988	996	0.6674	0.0434959	7.686e-48	1.00179	3.50958e-46	9.17597e-41	1.08932	rs10149354	0.955796	14	95038368	A	G	6.51754e-12	TRUE	0.265625	0.708795	0.0678348	3.1736e-22	8.19593e-23	6.63424e-22	1.12934	TRUE	TRUE	3449-58_2	Kallistatin	Kallistatin	P29622	SL004876	14	94561091	94569913	SERPINA5 SERPINA4	0	SERPINA5 SERPINA3 SERPINA3	0	0
124	82	6	TRANS	YES	SEMA3A	rs2239908	17	26725265	A	G	0.459718	993	-0.6172	0.0402619	9.462e-48	1	1.55405e-07	1.50266e-23	-1.11094	rs704	0.830702	17	26694861	G	A	8.71306e-12	TRUE	0.491329	-0.411348	0.0632959	3.11409e-10	5.54682e-06	5.4468e-08	-1.09558	TRUE	TRUE	3222-11_2	Semaphorin 3A	Semaphorin-3A	Q14563	SL010379	7	83955777	84492724	CTB-96E2.3 SARM1 CTB-96E2.6 CTB-96E2.10 VTN SLC46A1 CTD-2350C19.2 H3F3BP2	0	CTB-96E2.3 SARM1 CTB-96E2.7 TMEM199 POLDIP2 TMEM97	0	0
125	82	6	TRANS	NO	CAMK1D	rs2239908	17	26725265	A	G	0.459718	993	-0.4461	0.0427531	3.011e-24	1.00428	0.0412332	1.22612e-08	-1.05773	rs704	0.830702	17	26694861	G	A	1.99813e-06	TRUE	0.491329	-0.385542	0.0684647	3.9271e-08	0.661647	0.00387631	-1.0495	TRUE	TRUE	3418-12_2	CAMK1D	Calcium/calmodulin-dependent protein kinase type 1D	Q8IU85	SL010490	10	12349482	12835545	CTB-96E2.3 SARM1 CTB-96E2.6 CTB-96E2.10 VTN SLC46A1 CTD-2350C19.2 H3F3BP2	0	CTB-96E2.3 SARM1 CTB-96E2.7 TMEM199 POLDIP2 TMEM97	0	0
126	82	6	TRANS	NO	IL5	rs2239908	17	26725265	A	G	0.459718	993	0.4344	0.0418389	4.807e-24	1.0079	2.22506e-15	1.7596e-20	1.06927	rs704	0.830702	17	26694861	G	A	8.34368e-06	TRUE	0.491329	0.165791	0.0711922	0.0204953	0.381203	0.200349	1.0312	FALSE	TRUE	3741-4_3	IL-5	Interleukin-5	P05113	SL000481	5	132541444	132556838	CTB-96E2.3 SARM1 CTB-96E2.6 CTB-96E2.10 VTN SLC46A1 CTD-2350C19.2 H3F3BP2	0	CTB-96E2.3 SARM1 CTB-96E2.7 TMEM199 POLDIP2 TMEM97	0	0
127	82	6	TRANS	NO	WISP1	rs2239908	17	26725265	A	G	0.459718	993	-0.288	0.0441556	1.104e-10	1.00543	7.1165e-06	4.34509e-10	-1.0738	rs704	0.830702	17	26694861	G	A	0.012967	FALSE	0.491329	-0.238384	0.0595323	7.74357e-05	0.000131387	3.88614e-05	-1.06861	TRUE	TRUE	3057-55_1	WISP-1	WNT1-inducible-signaling pathway protein 1	O95388	SL004689	8	133191039	133230344	CTB-96E2.3 SARM1 CTB-96E2.6 CTB-96E2.10 VTN SLC46A1 CTD-2350C19.2 H3F3BP2	0	CTB-96E2.3 SARM1 CTB-96E2.7 TMEM199 POLDIP2 TMEM97	0	0
128	82	6	TRANS	NO	CMPK1	rs2239908	17	26725265	A	G	0.459718	993	0.2702	0.0435464	7.991e-10	1.00941	0.00134054	2.05078e-08	1.0485	rs704	0.830702	17	26694861	G	A	0.018747	FALSE	0.491329	0.200271	0.0720637	0.00577457	0.0230302	0.00927159	1.04722	FALSE	TRUE	4786-58_3	Cytidylate kinase	UMP-CMP kinase	P30085	SL007871	1	47333797	47378839	CTB-96E2.3 SARM1 CTB-96E2.6 CTB-96E2.10 VTN SLC46A1 CTD-2350C19.2 H3F3BP2	0	CTB-96E2.3 SARM1 CTB-96E2.7 TMEM199 POLDIP2 TMEM97	0	0
129	82	6	TRANS	NO	PRSS27	rs2239908	17	26725265	A	G	0.459718	993	0.2642	0.0433465	1.576e-09	1.01285	0.000972389	6.66323e-06	1.04314	rs704	0.830702	17	26694861	G	A	0.057051	FALSE	0.491329	0.18027	0.0704384	0.0109504	0.440925	0.0638001	1.03948	FALSE	TRUE	3624-3_4	Marapsin	Serine protease 27	Q9BQR3	SL011069	16	2712418	2720551	CTB-96E2.3 SARM1 CTB-96E2.6 CTB-96E2.10 VTN SLC46A1 CTD-2350C19.2 H3F3BP2	0	CTB-96E2.3 SARM1 CTB-96E2.7 TMEM199 POLDIP2 TMEM97	0	0
130	83	1	CIS	YES	NAAA	rs4859571	4	76857309	C	T	0.240221	997	-0.7054	0.0466181	1.066e-46	1.00829	6.96061e-25	3.31718e-44	-1.36427	rs2242470	0.955356	4	76878688	A	G	4.3324e-12	TRUE	0.171388	-0.522555	0.0877988	6.85196e-09	9.05215e-06	2.5933e-08	-1.27705	TRUE	TRUE	3173-49_2	ASAHL	N-acylethanolamine-hydrolyzing acid amidase	Q02083	SL008611	4	75913657	75941051	NAAA CXCL9 ART3 CXCL11 SDAD1 AC110615.1 RP11-630D6.5 AC112719.2 RP11-630D6.1	NAAA CCDC158 NUP54 USO1	NAAA CXCL9 ART3 CXCL11 CXCL10 SCARB2	0	NAAA
131	84	1	CIS	YES	SIGLEC6	rs2124910	19	52025247	C	T	0.407351	993	0.653	0.0433631	2.748e-46	1	0.835894	9.7395e-12	1.15015	rs2290660	0.985335	19	52031304	C	A	6.27106e-12	TRUE	0.415014	0.660443	0.0550343	9.98469e-28	1.05078e-20	4.10284e-26	1.24213	TRUE	TRUE	2741-22_2	Siglec-6	Sialic acid-binding Ig-like lectin 6	O43699	SL005217	19	51519525	51531856	SIGLEC6 CTD-3073N11.9	SIGLEC6	SIGLEC6 SIGLEC12 ZNF175 SIGLEC5 SIGLEC5	0	SIGLEC6
132	85	1	CIS	YES	CD109	rs10455097	6	74493432	A	C	0.493354	978	0.6025	0.0400085	3.168e-46	1.00805	5.00691e-32	1.06759e-41	1.14577	rs10455097	same SNP	6	74493432	C	A	3.53589e-12	TRUE	0.447592	0.434603	0.0525269	3.35468e-15	4.00931e-14	8.57736e-13	1.17145	TRUE	TRUE	3290-50_2	CD109	CD109 antigen	Q6YHK3	SL008773	6	73695785	73828316	CD109	RP11-9G10.1 RP11-554D15.1 EEF1A1	CD109	0	0
133	86	3	CIS	YES	HP	rs2000999	16	72108093	G	A	0.187249	996	-0.7575	0.0512262	7.355e-45	1.00104	1.78662e-40	4.58996e-42	-1.48464	#N/A	#N/A	#N/A	#N/A	#N/A	#N/A	1.2278e-11	TRUE	#N/A	#N/A	#N/A	#N/A	#N/A	#N/A	#N/A	#N/A	#N/A	3054-3_2	Haptoglobin, Mixed Type	Haptoglobin	P00738	SL000437	16	72054592	72061055	HP HPR DHX38 TXNL4B PMFBP1	0	HP HPR DHX38 DHODH	0	0
134	86	3	TRANS	NO	SERPIND1	rs2000999	16	72108093	G	A	0.187249	996	-0.4584	0.0540701	8.257e-17	1.00166	2.63246e-16	6.72243e-18	-1.09407	#N/A	#N/A	#N/A	#N/A	#N/A	#N/A	0.000506876	FALSE	#N/A	#N/A	#N/A	#N/A	#N/A	#N/A	#N/A	#N/A	#N/A	3316-58_1	Heparin cofactor II	Heparin cofactor 2	P05546	SL004466	22	20773879	20787720	HP HPR DHX38 TXNL4B PMFBP1	0	HP HPR DHX38 DHODH	0	0
135	86	3	TRANS	NO	HBA1 HBB	rs2000999	16	72108093	G	A	0.187249	996	0.3691	0.0528649	5.307e-12	1.00878	0.0353776	8.15655e-11	1.20824	#N/A	#N/A	#N/A	#N/A	#N/A	#N/A	0.0121075	FALSE	#N/A	#N/A	#N/A	#N/A	#N/A	#N/A	#N/A	#N/A	#N/A	4915-64_2	Hemoglobin	Hemoglobin	P69905, P68871	SL000836	11 16	5225464 172847	5229395 177522	HP HPR DHX38 TXNL4B PMFBP1	0	HP HPR DHX38 DHODH	0	0
136	87	2	CIS	YES	CCL18	rs9904601	17	34372006	G	A	0.116968	996	0.8634	0.0595566	2.482e-43	1	2.14286e-37	8.33622e-44	1.43633	rs972317	0.999658	17	34371659	C	A	1.11202e-10	TRUE	0.140227	0.644038	0.0972611	1.46376e-10	9.93261e-09	1.84771e-10	1.29761	TRUE	TRUE	3044-3_2	PARC	C-C motif chemokine 18	P55774	SL003323	17	36064280	36072032	#N/A	#N/A	#N/A	#N/A	#N/A
137	87	2	CIS	NO	CCL3	rs9904601	17	34372006	G	A	0.116968	996	0.5713	0.0655473	1.194e-17	1.00085	0.663089	1.1526e-10	1.13396	rs972317	0.999658	17	34371659	C	A	8.1845e-05	TRUE	0.140227	0.440448	0.0986675	1.10998e-05	0.099222	0.000142134	1.15117	TRUE	TRUE	3040-59_1	MIP-1a	C-C motif chemokine 3	P10147	SL000519	17	36088256	36090502	#N/A	#N/A	#N/A	#N/A	#N/A
138	88	4	CIS	YES	CCL14	rs41341749	17	34310702	A	G	0.0606821	997	-1.171	0.0808586	3.041e-43	1	8.29597e-34	4.97843e-48	-1.35791	rs41341749	same SNP	17	34310702	G	A	5.24704e-11	TRUE	0.0662824	-0.794817	0.116737	4.85605e-11	7.82797e-06	4.51953e-10	-1.36793	TRUE	TRUE	2900-53_3	HCC-1	C-C motif chemokine 14	Q16627	SL003329	17	35983291	35987004	CCL14 CCL16 CTB-186H2.3 CCL15-CCL14 CCL15	CCL14	0	0	0
139	88	4	CIS	NO	CCL23	rs41341749	17	34310702	A	G	0.0606821	997	1.032	0.0842569	3.063e-32	1.01527	9.59897e-40	3.27299e-35	1.36096	rs9892586	0.999872	17	34313915	G	A	4.77418e-08	TRUE	0.0665722	0.933967	0.128147	2.38859e-12	1.91879e-12	1.60433e-12	1.33605	TRUE	TRUE	2913-1_2	MPIF-1	C-C motif chemokine 23	P55773	SL003302	17	36013056	36017968	CCL14 CCL16 CTB-186H2.3 CCL15-CCL14 CCL15	CCL14	0	0	0
140	88	4	CIS	NO	CCL18	rs41341749	17	34310702	A	G	0.0606821	997	0.7553	0.0832912	6.331e-19	1	4.11921e-22	2.61534e-20	1.38675	rs41341749	same SNP	17	34310702	G	A	0.000163997	FALSE	0.0662824	0.211936	0.14412	0.142392	0.250339	0.172722	1.08341	FALSE	FALSE	3044-3_2	PARC	C-C motif chemokine 18	P55774	SL003323	17	36064280	36072032	CCL14 CCL16 CTB-186H2.3 CCL15-CCL14 CCL15	CCL14	0	0	0
141	88	4	CIS	NO	CCL3	rs41341749	17	34310702	A	G	0.0606821	997	0.5436	0.0882093	1.036e-09	1.00085	0.981044	0.000204404	1.10118	rs41341749	same SNP	17	34310702	G	A	0.0120274	FALSE	0.0662824	0.145885	0.141589	0.303625	0.964022	0.468055	1.0386	FALSE	FALSE	3040-59_1	MIP-1a	C-C motif chemokine 3	P10147	SL000519	17	36088256	36090502	CCL14 CCL16 CTB-186H2.3 CCL15-CCL14 CCL15	CCL14	0	0	0
142	89	1	CIS	YES	IL17RD	rs1463657	3	57137461	A	C	0.333835	996	0.6169	0.0429774	1.357e-42	1.00548	0.000142212	4.9013e-16	1.1145	rs6780995	0.999997	3	57138419	G	A	2.33359e-11	TRUE	0.351275	0.447131	0.0649126	2.92038e-11	0.0311837	1.4992e-05	1.09853	TRUE	TRUE	3376-49_2	IL-17 RD	Interleukin-17 receptor D	Q8NFM7	SL010613	3	57089982	57170306	IL17RD	0	FLNB ARHGEF3	0	IL17RD
143	90	1	CIS	YES	CST5	rs6138152	20	23850130	A	G	0.195587	997	0.7176	0.0500711	1.76e-42	1.00255	8.70743e-39	4.67725e-43	1.413	rs6138150	0.970038	20	23847009	G	A	9.90771e-12	TRUE	0.142045	0.479545	0.0839059	2.47898e-08	0.000164768	6.76659e-08	1.36299	TRUE	TRUE	3803-10_2	CYTD	Cystatin-D	P28325	SL008382	20	23875935	23879750	CST5 CST2	CSTL1 CST8 CST11 CSTP1 GGTLC1 RP5-1100I6.1 RP4-564O4.1	CST5	0	0
144	91	1	TRANS	YES	TXNDC12	rs4688759	3	50008118	T	C	0.102307	997	0.9591	0.0669306	1.796e-42	1	9.24832e-46	1.41656e-39	1.2655	rs9844757	0.882851	3	49343601	C	A	2.6583e-10	TRUE	0.0538244	0.864919	0.154062	4.23167e-08	9.86633e-07	5.10462e-07	1.25863	TRUE	TRUE	4815-25_3	TXD12	Thioredoxin domain-containing protein 12	O95881	SL016128	1	52020131	52056171	RBM6 RNF123 BSN AMIGO3 GMPPB IP6K1 RP13-1056D16.2 TRAIP RN7SL217P CAMKV AC139451.2 ACTBP13 RBM5	0	RBM6 NCKIPSD AMT WDR6 TMEM89 SEMA3F NICN1 CCDC36 SLC26A6 C3orf62 RP11-3B7.1 USP4 APEH UBA7 MIR5193 HYAL3 CCDC71	0	RNF123
145	92	1	CIS	YES	CCL14	rs16971802	17	34311387	T	C	0.0601805	997	-1.151	0.0822365	9.626e-41	1	1.9802e-32	5.1683e-45	-1.35002	rs16971802	same SNP	17	34311387	G	A	1.77642e-10	TRUE	0.0509915	-0.61553	0.140643	1.62554e-05	0.00010943	1.90478e-05	-1.28676	TRUE	TRUE	2900-53_3	HCC-1	C-C motif chemokine 14	Q16627	SL003329	17	35983291	35987004	CCL14 CCL16 CTB-186H2.3 CCL15-CCL14 CCL15	0	0	0	CCL14
146	93	3	CIS	YES	COLEC11	rs7588285	2	3648186	G	C	0.205321	996	0.6993	0.0500179	1.13e-40	1.01005	1.64568e-44	1.93813e-41	1.29485	rs3820897	0.869871	2	3642361	A	G	1.29916e-10	TRUE	0.352857	0.570287	0.0653071	1.36568e-16	1.13786e-12	6.73603e-17	1.35055	TRUE	TRUE	4430-44_3	Collectin Kidney 1	Collectin-11	Q9BWP8	SL006713	2	3594832	3644644	COLEC11 AC010907.2	0	COLEC11 RNASEH1-AS1 ALLC	0	0
147	93	3	TRANS	NO	IL19	rs7588285	2	3648186	G	C	0.205321	996	0.6794	0.0510618	2.746e-37	1.00352	6.08419e-37	3.15087e-36	1.13506	rs3820897	0.869871	2	3642361	A	G	3.51288e-09	TRUE	0.352857	0.585129	0.0601475	8.74576e-20	1.35947e-17	1.33667e-18	1.14538	TRUE	TRUE	3035-80_2	IL-19	Interleukin-19	Q9UHD0	SL004354	1	206798870	206842981	COLEC11 AC010907.2	0	COLEC11 RNASEH1-AS1 ALLC	0	0
148	93	3	TRANS	NO	IL1B	rs7588285	2	3648186	G	C	0.205321	996	0.3315	0.0550741	2.479e-09	1	0.0665609	5.15725e-06	1.08354	rs3820897	0.869871	2	3642361	A	G	0.0316448	FALSE	0.352857	0.29737	0.0801609	0.000244265	0.164605	0.00312884	1.09959	FALSE	TRUE	3037-62_1	IL-1b	Interleukin-1 beta	P01584	SL001795	2	112829751	112836903	COLEC11 AC010907.2	0	COLEC11 RNASEH1-AS1 ALLC	0	0
149	94	1	CIS	YES	WFIKKN2	rs3803884	17	48919039	T	C	0.310933	997	0.5628	0.0403116	1.419e-40	1.00187	7.17131e-40	2.9849e-39	1.14832	rs4533326	0.944108	17	48909608	C	A	2.87425e-10	TRUE	0.429179	0.434593	0.0536998	1.16587e-14	7.22955e-14	6.7986e-15	1.15768	TRUE	TRUE	3235-50_2	WFKN2	WAP, Kazal, immunoglobulin, Kunitz and NTR domain-containing protein 2	Q8TEU8	SL010391	17	50834650	50842348	TOB1 WFIKKN2 RP11-506D12.5 RPL5P33 TOB1-AS1	TOB1 WFIKKN2 RP11-294J22.5 SPATA20 CACNA1G NME2 RP11-700H6.1 MYCBPAP ANKRD40 ACSF2 XYLT2 RSAD1 ABCC3 LUC7L3 RP11-94C24.8	TOB1	0	0
150	95	1	TRANS	YES	TXNDC12	rs11715835	3	48770732	C	T	0.0968876	996	0.9432	0.0677453	2.222e-40	1	2.05677e-42	2.03907e-37	1.25973	rs9844757	0.971962	3	49343601	C	A	8.67619e-11	TRUE	0.0538244	0.864919	0.154062	4.23167e-08	9.86633e-07	5.10462e-07	1.25863	TRUE	TRUE	4815-25_3	TXD12	Thioredoxin domain-containing protein 12	O95881	SL016128	1	52020131	52056171	IP6K2 CELSR3 NCKIPSD ARIH2 WDR6 KLHDC8B CCDC36 USP19 PRKAR2A P4HTM DALRD3 IMPDH2 QARS CCDC71 QRICH1 AC141002.1 PRKAR2A-AS1 SLC25A20 ARIH2OS RP13-131K19.1 RP13-131K19.2 RP13-131K19.6 NDUFAF3 RN7SL182P MIR6890 LAMB2 RP11-694I15.7 C3orf84	IP6K2 CELSR3 NCKIPSD ARIH2 WDR6 KLHDC8B CCDC36 USP19 PRKAR2A P4HTM DALRD3 IMPDH2 QARS SLC26A6 AMT ATRIP SPINK8 UCN2 COL7A1	IP6K2 CELSR3 NCKIPSD ARIH2 WDR6 KLHDC8B CCDC36 CCDC71 SLC26A6 AMT TMEM89 NICN1 C3orf62 RP11-3B7.1 USP4 RBM6 UBA7 MIR5193 TMA7 SEMA3F	0	IP6K2 USP19 QRICH1
151	96	2	TRANS	YES	F11	rs5030062	3	186454180	A	C	0.38504	996	0.5581	0.04016	2.996e-40	1.00051	3.40595e-33	1.10617e-37	1.09556	rs710446	0.93134	3	186459927	G	A	2.15603e-10	TRUE	0.429179	0.537691	0.0698623	1.68147e-13	4.18875e-07	9.05429e-11	1.12176	TRUE	TRUE	2190-55_1	Coagulation Factor XI	Coagulation Factor XI	P03951	SL002662	4	186265945	186288806	KNG1 RP11-573D15.8	0	0	0	KNG1
152	96	2	TRANS	NO	KLKB1	rs5030062	3	186454180	A	C	0.38504	996	0.5188	0.0401096	1.798e-35	1.00467	4.35358e-34	5.70577e-27	1.08265	rs5030062	same SNP	3	186454180	C	A	3.3585e-08	TRUE	0.376771	0.444145	0.0701287	7.95611e-10	1.10962e-09	2.43603e-09	1.10069	TRUE	TRUE	4152-58_2	Prekallikrein	Plasma kallikrein	P03952	SL000545	4	186208979	186258471	KNG1 RP11-573D15.8	0	0	0	KNG1
153	97	1	CIS	YES	CTSS	rs41271951	1	150737220	A	G	0.0892678	997	-0.9647	0.0695514	4.112e-40	1.00577	1.03477e-15	4.91347e-34	-1.17672	#N/A	#N/A	#N/A	#N/A	#N/A	#N/A	1.09516e-09	TRUE	#N/A	#N/A	#N/A	#N/A	#N/A	#N/A	#N/A	#N/A	#N/A	3181-50_2	Cathepsin S	Cathepsin S	P25774	SL004673	1	150730196	150765957	CTSS GOLPH3L HORMAD1	CA14 CTSK	CTSS SEMA6C	0	CTSS
154	98	2	TRANS	YES	C1S	rs6695321	1	196675861	A	G	0.371357	995	-0.5293	0.0383525	9.436e-40	1.01179	3.51617e-17	8.6123e-31	-1.06168	rs6695321	same SNP	1	196675861	G	A	1.694e-10	TRUE	0.349432	-0.291593	0.0709894	5.06192e-05	0.0104324	0.000922993	-1.03729	TRUE	TRUE	3590-8_3	C1s	Complement C1s subcomponent	P09871	SL000311	12	6988259	7071032	CFH	0	CFHR3	0	0
155	98	2	CIS	NO	CFHR5	rs6695321	1	196675861	A	G	0.371357	995	-0.4162	0.0441123	2.704e-20	1.00766	4.56431e-14	2.89155e-20	-1.1156	rs6695321	same SNP	1	196675861	G	A	7.56228e-05	TRUE	0.349432	-0.247988	0.0657055	0.000190647	0.00275232	0.000384534	-1.07642	FALSE	TRUE	3666-17_4	complement factor H-related 5	Complement factor H-related protein 5	Q9BXR6	SL006830	1	196977556	197009674	CFH	0	CFHR3	0	0
156	99	1	CIS	YES	CXCL1	rs16845091	4	74758801	G	T	0.054664	997	1.237	0.0899651	1.599e-39	1.00188	1.04011e-41	4.42105e-50	1.83052	rs74544699	0.895913	4	74734681	G	A	2.58421e-10	TRUE	0.0991501	0.643612	0.0949164	5.62181e-11	0.189336	8.22827e-11	1.55649	TRUE	TRUE	2985-35_1	Gro-a	Growth-regulated alpha protein	P09341	SL003173	4	73869393	73871242	CXCL1 HNRNPA1P55 CXCL1P	ALB RP11-622A1.1 AFP	PF4 CXCL6	0	0
157	100	1	CIS	YES	AHSG	rs2518136	3	186337827	C	T	0.458249	994	-0.5564	0.0404616	1.668e-39	1.00811	1.94908e-35	1.6304e-38	-1.07644	rs2518136	same SNP	3	186337827	A	G	1.18661e-10	TRUE	0.421875	-0.324848	0.0712554	7.28327e-06	0.000217419	1.27631e-05	-1.05125	TRUE	TRUE	3581-53_3	a2-HS-Glycoprotein	Alpha-2-HS-glycoprotein	P02765	SL000251	3	186612923	186621318	RP11-573D15.8 AHSG	0	0	0	0
158	101	1	CIS	YES	HAVCR2	rs4704846	5	156513344	A	G	0.190572	997	0.6866	0.0499575	1.798e-39	1.00757	6.4896e-26	5.97365e-24	1.16264	rs919747	0.955658	5	156531330	A	G	1.0964e-09	TRUE	0.117564	0.607767	0.06391	4.36748e-19	1.62626e-15	3.06702e-19	1.21081	TRUE	TRUE	5134-52_2	TIMD3	Hepatitis A virus cellular receptor 2	Q8TDQ0	SL007547	5	157085832	157142869	HAVCR2 CTB-120L21.1	HAVCR2 CTB-120L21.1 ADAM19 CTB-4E7.1	HAVCR2 HAVCR1 MED7	0	HAVCR2
159	102	1	CIS	YES	CNTN2	rs4951168	1	205053219	T	C	0.146526	993	0.7847	0.057146	2.144e-39	1.00879	7.83539e-27	2.14703e-39	1.2534	rs3820337	0.908493	1	205014930	A	G	4.26911e-10	TRUE	0.161473	0.481996	0.0687018	1.32849e-11	2.53669e-06	1.28227e-12	1.23023	TRUE	TRUE	3296-92_2	CNTN2	Contactin-2	Q02246	SL008623	1	205043197	205078499	CNTN2 RBBP5 DSTYK TMEM81 RP11-383G10.5 RP11-536L3.4 RP11-383G10.1 TMCC2	CNTN2 RBBP5 DSTYK	CNTN2 RBBP5 DSTYK TMEM81 RP11-383G10.5	0	TMEM81
160	103	1	CIS	YES	FGF2	rs308403	4	123757748	C	T	0.319277	996	-0.5896	0.0432144	5.796e-39	1.00525	0.0286816	2.39648e-16	-1.34099	rs308403	same SNP	4	123757748	A	G	9.09479e-10	TRUE	0.466006	-0.385588	0.0683638	3.68578e-08	0.994393	0.000619783	-1.27559	TRUE	TRUE	3025-50_1	bFGF	Fibroblast growth factor 2	P09038	SL000004	4	122826708	122898236	FGF2 AC021205.1 RP11-170N16.2	0	FGF2 CETN4P	0	0
161	104	1	CIS	YES	ANG	rs17114671	14	21155270	T	C	0.118857	997	0.8064	0.0595669	1.918e-38	1	1.244e-29	4.35149e-35	1.19669	rs10142601	0.8271	14	21143334	G	A	1.69634e-10	TRUE	0.140227	0.62627	0.0913656	3.58841e-11	1.73964e-11	1.70818e-11	1.18548	TRUE	TRUE	4874-3_1	Angiogenin	Angiogenin	P03950	SL000003	14	20684177	20698971	RNASE4 ANG RP11-903H12.5 RP11-903H12.3 Y_RNA	RNASE4 ANG	RNASE4 ANG RP11-903H12.5 RP11-903H12.3	0	0
162	105	1	CIS	YES	MICB	rs3094005	6	31465047	G	T	0.0943775	996	-0.9308	0.0690946	4.178e-38	1.00948	0.190175	3.02513e-13	-1.30549	rs3099844	0.977832	6	31448976	A	C	2.15709e-09	TRUE	0.0566572	-0.710515	0.131645	1.30507e-07	0.0920372	2.05374e-05	-1.31402	TRUE	TRUE	5102-55_3	MICB	MHC class I polypeptide-related sequence B	Q29980	SL005200	6	31485545	31587478	HLA-B MICB DDX39B HCG22 HLA-C XXbac-BPG248L24.12 ZDHHC20P2 MICA HCP5 SNORD84 LTB LTA LST1 NCR3 HCG27 XXbac-BPG299F13.14 XXbac-BPG299F13.15 XXbac-BPG299F13.16 MIR6891 DHFRP2 RNU6-283P AL671883.1 FGFR3P1 HLA-S XXbac-BPG181B23.7 LINC01149 XXbac-BPG181B23.6 Y_RNA XXbac-BPG16N22.5 PPIAP9 DDX39B-AS1 SNORD117 ATP6V1G2-DDX39B AL662801.1 ATP6V1G2 NFKBIL1 TNF	HLA-B MICB DDX39B ZDHHC20P2 LTB LTA NCR3 VARS2 PSORS1C2 WASF5P CCHCR1 STK19 POU5F1 LY6G6D DDR1 LY6G6E LY6G5C POLR2LP BAG6 GTF2H4 XXbac-BPG248L24.10 HSPA1L ABHD16A GPANK1 PRRC2A C2 TCF19 SLC44A4 CLIC1 EHMT2 VARS C6orf47 CFB NEU1 LSM2 C6orf48 MSH5 ZBTB12	HLA-B MICB DDX39B HCG22 HLA-C XXbac-BPG248L24.12 MICA HCP5 SNORD84 LST1 VARS2 PSORS1C2 WASF5P CCHCR1 STK19 C4A XXbac-BPG248L24.13 STK19B CYP21A2 FLOT1 C4B PPP1R18 CYP21A1P LINC00243 PSORS1C1 HLA-DQA1 HLA-DQB1 OR5V1 IER3 NOTCH4 LY6G6C RNF5 HIST1H2BD TNXA XXbac-BPG252P9.10 C6orf10 HLA-G BTN3A2 HLA-DPB1 SKIV2L	TMEM154 CSF3R	0
163	106	1	TRANS	YES	PROC	rs867186	20	33764554	A	G	0.118355	997	0.8382	0.0623312	5.45e-38	1.00507	1.35397e-35	7.83146e-27	1.12758	rs867186	same SNP	20	33764554	G	A	3.14841e-09	TRUE	0.110482	0.909656	0.083512	9.043e-24	1.25398e-25	5.71879e-22	1.18051	TRUE	TRUE	2961-1_2	Protein C	Vitamin K-dependent protein C	P04070	SL000048	2	127418427	127429246	TRPC4AP EDEM2 PROCR GSS MYH7B MIR499A RNU6-407P SNORD56 RP11-42O4.2 RNA5SP483 RP4-614O4.12	TRPC4AP EDEM2 GSS MYH7B ACSS2 MMP24 CPNE1 EIF6 GDF5OS CEP250 HMGB3P1 C20orf173 MT1P3 RPL37P1 PIGU ERGIC3 NFS1 RP3-477O4.5 FER1L4 GGT7 TP53INP2 RBM12 NCOA6 SPAG4	TRPC4AP EDEM2 PROCR ACSS2 MMP24 CPNE1 EIF6 RP4-614O4.11 MAP1LC3A MMP24-AS1 UQCC1 RBL1	0	PROCR
164	107	1	CIS	YES	MMP12	rs17368582	11	102738075	T	C	0.121866	997	-0.7442	0.0557113	1.499e-37	1.00667	1.18329e-09	7.62841e-32	-1.34722	rs72983508	0.998808	11	102727409	A	C	6.87953e-10	TRUE	0.0764873	-0.680272	0.109154	1.42067e-09	0.000351562	9.73503e-09	-1.37145	TRUE	TRUE	4496-60_2	MMP-12	Macrophage metalloelastase	P39900	SL000522	11	102862736	102875034	MMP3 MMP12 BOLA3P1 RNU7-159P	MMP3 DYNC2H1 MMP20 AP000619.6	0	0	0
165	108	1	TRANS	YES	IMPDH1	rs1190552	14	102911907	G	A	0.227364	994	0.6535	0.0489189	1.526e-37	1	0.0931491	1.32461e-22	1.23825	rs1190552	same SNP	14	102911907	A	G	1.3327e-08	TRUE	0.304533	0.269983	0.0718113	0.000201636	0.4764	0.0360999	1.0922	FALSE	TRUE	5229-90_3	IMDH1	Inosine-5'-monophosphate dehydrogenase 1	P20839	SL014735	7	128392277	128410252	ANKRD9 TECPR2 RNU6-244P	ANKRD9	ANKRD9 TECPR2 CINP ZNF839	0	0
166	109	1	CIS	YES	CA6	rs6697763	1	9037273	C	T	0.339519	997	0.5319	0.0399975	2.955e-37	1.00903	2.33678e-36	1.1476e-36	1.33413	rs3765963	0.845786	1	9034598	A	G	1.77806e-09	TRUE	0.413352	-0.372951	0.0714928	3.24689e-07	2.04994e-07	1.3813e-06	-1.22875	TRUE	TRUE	3352-80_3	Carbonic anhydrase 6	Carbonic anhydrase 6	P23280	SL010288	1	8945867	8975092	CA6 RN7SL451P	0	0	0	0
167	110	2	CIS	YES	CST1	rs6114248	20	23711882	G	A	0.314573	995	0.564	0.0425541	5.048e-37	1	0.00169331	6.50628e-33	1.29452	rs6036507	0.999424	20	23721992	A	G	1.49007e-10	TRUE	0.235127	0.375851	0.0759212	1.18937e-06	0.370464	3.46692e-05	1.1805	TRUE	TRUE	5459-33_3	CYTN	Cystatin-SN	P01037	SL010456	20	23747553	23751268	CST1 CST2P1	CST9L CSTL1 CST8 CST11 XXyac-YX60D10.1 CSTP1 GGTLC1	CST1	0	CST1
168	110	2	CIS	NO	CST2	rs6114248	20	23711882	G	A	0.314573	995	0.5148	0.0428873	4.39e-31	1.00206	1.01587e-28	4.27182e-30	1.2539	rs6036507	0.999424	20	23721992	A	G	1.01945e-07	TRUE	0.235127	0.377685	0.0684356	6.96884e-08	0.0104371	1.52835e-07	1.24381	TRUE	TRUE	4324-33_2	CYTT	Cystatin-SA	P09228	SL008516	20	23823769	23826731	CST1 CST2P1	CST9L CSTL1 CST8 CST11 XXyac-YX60D10.1 CSTP1 GGTLC1	CST1	0	CST1
169	111	1	CIS	YES	CFH	rs10737680	1	196679455	A	C	0.417085	995	0.4965	0.0376968	1.288e-36	1.0065	1.82746e-35	4.80683e-34	1.05058	rs2274700	0.999027	1	196682947	G	A	1.77737e-10	TRUE	0.494286	-0.497719	0.0618586	1.61912e-14	1.51701e-14	2.67737e-14	-1.06235	TRUE	TRUE	4159-130_1	Factor H	Complement factor H	P08603	SL000415	1	196651878	196747504	CFH	0	CFH CFHR1 CFHR3	0	0
170	112	1	TRANS	YES	HPX	rs419137	1	196696875	T	G	0.124245	994	0.8179	0.0626014	4.191e-36	1	3.81342e-35	2.90503e-32	1.55381	#N/A	#N/A	#N/A	#N/A	#N/A	#N/A	7.01203e-10	TRUE	#N/A	#N/A	#N/A	#N/A	#N/A	#N/A	#N/A	#N/A	#N/A	2768-56_2	Hemopexin	Hemopexin	P02790	SL000440	11	6431049	6442617	CFH	0	0	0	0
171	113	1	TRANS	YES	SOD2	rs2545801	5	176841339	C	T	0.25326	997	-0.6064	0.0464515	4.615e-36	1.00972	2.47062e-33	6.95312e-35	-1.12532	#N/A	#N/A	#N/A	#N/A	#N/A	#N/A	1.0497e-09	TRUE	#N/A	#N/A	#N/A	#N/A	#N/A	#N/A	#N/A	#N/A	#N/A	5008-51_1	Mn SOD	Superoxide dismutase [Mn], mitochondrial	P04179	SL001815	6	159669057	159762529	F12 GRK6	F12	F12 RGS14 RAB24 MXD3	GRIN2B	0
172	114	1	CIS	YES	HGFAC	rs1203119	4	3406952	G	A	0.0824121	995	-0.9854	0.0759241	1.095e-35	1.00819	2.24466e-41	1.38951e-28	-1.72504	#N/A	#N/A	#N/A	#N/A	#N/A	#N/A	1.79759e-09	TRUE	#N/A	#N/A	#N/A	#N/A	#N/A	#N/A	#N/A	#N/A	#N/A	3617-80_4	HGFA	Hepatocyte growth factor activator	Q04756	SL006512	4	3441887	3449495	RGS12	0	0	0	0
173	115	2	CIS	YES	C1R	rs12146727	12	7170336	G	A	0.131526	996	-0.7797	0.0605463	3.388e-35	1.00052	1.34611e-32	5.81098e-16	-1.15264	rs11838267	0.999993	12	7175872	G	A	2.53568e-09	TRUE	0.0878187	-0.655764	0.126225	3.61201e-07	2.36721e-06	3.79904e-07	-1.26989	TRUE	TRUE	3285-23_2	C1r	Complement C1r subcomponent	P00736	SL000310	12	7080209	7092607	C1S	C1S	C1S C1RL	0	C1S
174	115	2	TRANS	NO	C1QA C1QB C1QC	rs12146727	12	7170336	G	A	0.131526	996	-0.5091	0.0630979	2.039e-15	1	9.67227e-13	1.35443e-09	-1.07938	rs11064498	0.964254	12	7171507	G	A	0.000424277	FALSE	0.0878187	-0.543454	0.120361	8.84982e-06	0.000110599	3.77719e-05	-1.08971	TRUE	TRUE	2753-2_2	C1q	Complement C1q subcomponent	P02745 P02746 P02747	SL000309	1	22636506	22661538	C1S	C1S	C1S C1RL	0	C1S
175	116	1	CIS	YES	ASAH2	rs2842126	10	52018482	G	A	0.22992	996	-0.6013	0.0476432	5.74e-34	1.00176	5.23965e-22	5.26922e-35	-1.24551	rs2813299	0.993413	10	52017680	G	A	7.9078e-09	TRUE	0.392857	-0.430776	0.0621737	2.31105e-11	0.00567711	1.66239e-11	-1.27879	TRUE	TRUE	3212-30_3	ASAH2	Neutral ceramidase	Q9NR71	SL010375	10	50182778	50248610	DYNC1I2P1	0	FAM21A	0	0
176	117	1	CIS	YES	CPB2	rs9534288	13	46605441	C	T	0.277834	979	-0.5958	0.0474102	1.128e-33	1.00076	9.89089e-32	1.97883e-31	-1.08153	rs2296642	0.858787	13	46656669	A	G	1.28901e-08	TRUE	0.29745	-0.44693	0.0751271	6.95607e-09	2.84917e-08	3.30836e-07	-1.06032	TRUE	TRUE	3518-54_2	TAFI	Carboxypeptidase B2	Q96IY4	SL004015	13	46053186	46105076	CPB2-AS1 ZC3H13 CPB2	LCP1 LRRC63	CPB2-AS1 LCP1	0	0
177	118	1	CIS	YES	CD55	rs12134133	1	207457845	G	A	0.284925	995	-0.549	0.0438221	1.566e-33	1.00937	4.27588e-28	2.00975e-30	-1.0923	rs28371597	0.929988	1	207496896	A	C	1.03843e-08	TRUE	0.204545	-0.441235	0.0618292	6.28471e-12	9.65614e-11	7.12058e-12	-1.09603	TRUE	TRUE	5069-9_3	DAF	Complement decay-accelerating factor	P08174	SL004556	1	207321508	207360966	CD55 RP11-6J21.2	IL20 PIGR C4BPB RP11-164O23.5 C4BPAP2	CD55 CR1	0	0
178	119	1	TRANS	YES	MAP2K2	rs556990	13	113845059	C	T	0.225677	997	-0.5944	0.0475614	2.169e-33	1.00722	9.05969e-31	1.00475e-32	-1.19329	rs4907593	0.997046	13	113830459	G	A	1.43065e-08	TRUE	0.311966	-0.12635	0.0775916	0.104412	0.0899471	0.141359	-1.04569	FALSE	FALSE	3628-3_4	MP2K2	Dual specificity mitogen-activated protein kinase kinase 2	P36507	SL010501	19	4090321	4124129	PROZ PCID2 CUL4A RP11-98F14.11	PROZ PCID2 CUL4A ADPRHL1 TMCO3 ATP11A ATP4B MCF2L DCUN1D2 F7 GRTP1 TFDP1	PROZ PCID2 CUL4A RP11-98F14.11 F10	ADAMDEC1	0
179	120	1	CIS	YES	ERAP1	rs149313	5	96070205	C	T	0.470854	995	0.5227	0.0420314	4.241e-33	1.00138	2.09545e-32	3.46358e-31	1.23864	rs149313	same SNP	5	96070205	G	A	1.54291e-08	TRUE	0.487252	-0.397151	0.0683022	1.44931e-08	1.8115e-08	5.91034e-07	-1.19298	TRUE	TRUE	4964-67_1	ARTS1	Endoplasmic reticulum aminopeptidase 1	Q9NZ08	SL007729	5	96760810	96808100	CAST	0	CAST ERAP1 CTD-2260A17.1 CTC-506B8.1	0	0
180	121	1	CIS	YES	SAA1	rs4150579	11	18357180	G	A	0.351555	997	0.5332	0.0429563	5.463e-33	1.01075	5.29507e-22	3.04671e-35	1.97559	rs10741741	0.961395	11	18342081	A	G	1.07657e-08	TRUE	0.412181	0.501486	0.0694383	3.63938e-12	1.39094e-05	3.60396e-12	1.82685	TRUE	TRUE	4336-2_1	SAA	Serum amyloid A-1 protein	P0DJI8	SL000572	11	18266174	18269977	HPS5 GTF2H1	HPS5 GTF2H1 LDHA AC084117.3 TSG101 RP11-113D6.3 RP11-613F22.6 UEVLD	HPS5 GTF2H1 LDHA SAA1 LDHC	0	0
181	122	1	TRANS	YES	DYNLRB1	rs1339847	1	248039294	G	A	0.0968876	996	0.8472	0.0685196	9.184e-33	1	4.15232e-17	1.38043e-32	1.33669	rs1339847	same SNP	1	248039294	A	G	7.8809e-09	TRUE	0.0934844	0.335442	0.0725251	5.40489e-06	3.21002e-09	9.25848e-07	1.34107	TRUE	TRUE	3845-51_2	DLRB1	Dynein light chain roadblock-type 1	Q9NP97	SL011530	20	34516409	34540958	TRIM58	0	0	0	TRIM58
182	123	1	TRANS	YES	MMP8	rs9283893	6	31897219	G	A	0.0446339	997	1.199	0.0971472	1.177e-32	1.01684	1.28668e-26	3.82749e-34	1.46727	rs9283893	same SNP	6	31897219	A	G	5.93391e-08	TRUE	0.145892	1.00808	0.0824938	1.57735e-28	5.55053e-30	1.19845e-28	1.34034	TRUE	TRUE	2954-56_2	MMP-8	Neutrophil collagenase	P22894	SL000526	11	102711795	102727050	SKIV2L C2 XXbac-BPG116M5.17 NELFE MIR1236 DXO STK19	0	SKIV2L	0	0
183	124	1	CIS	YES	SIGLEC9	rs1568003	19	51633660	C	T	0.4	995	0.5297	0.0433482	4.427e-32	1.0148	2.73982e-35	8.07779e-32	2.8635	#N/A	#N/A	#N/A	#N/A	#N/A	#N/A	7.41249e-09	TRUE	#N/A	#N/A	#N/A	#N/A	#N/A	#N/A	#N/A	#N/A	#N/A	3007-7_2	Siglec-9	Sialic acid-binding Ig-like lectin 9	Q9Y336	SL005219	19	51124908	51136651	SIGLEC9	0	0	0	0
184	125	1	CIS	YES	LILRB1	rs45461791	19	55112396	C	T	0.0744467	994	0.9725	0.0797183	5.486e-32	1.00667	2.35575e-31	7.30396e-19	1.27797	rs11879469	0.899401	19	55123737	G	A	9.59803e-08	TRUE	0.0679887	0.346044	0.128328	0.00737006	0.00570024	0.0514911	1.10478	FALSE	TRUE	5090-49_2	ILT-2	Leukocyte immunoglobulin-like receptor subfamily B member 1	Q8NHL6	SL005190	19	54547681	54632582	LILRB1 AC009892.5 LILRA1 AC245036.1 AC009892.10	LILRB1 AC009892.5 TMC4 AC012314.20 TTYH1 TSEN34 AC012314.8 MBOAT7 CNOT3 NLRP2 AC008984.6 KIR3DX1 AC009892.9 LAIR2 AC009892.2 AC098784.1 LAIR1 AC008746.10 AC008984.2 LILRA4	LILRB1	0	LILRB1
185	126	1	CIS	YES	GP6	rs1654439	19	55553647	G	T	0.170181	996	-0.6565	0.0548756	6.59e-31	1	1.24477e-26	6.26923e-31	-1.20004	rs1671152	0.814125	19	55526345	A	C	3.38729e-08	TRUE	0.201705	-0.191272	0.0445986	2.37217e-05	5.06975e-11	1.96603e-06	-1.15039	TRUE	TRUE	3194-36_2	GPVI	Platelet glycoprotein VI	Q9HCN6	SL008759	19	54684540	55071420	CTC-550B14.6 RDH13 GP6 CTC-550B14.7	0	CTC-550B14.6 RDH13 GP6 CTC-550B14.7 NLRP2	0	0
186	127	1	CIS	YES	IGF2R	rs2297363	6	160506462	G	A	0.118209	994	0.7573	0.0634037	8.178e-31	1	3.76331e-31	9.66455e-30	1.1349	rs1130861	0.99742	6	160511354	A	G	2.16918e-07	TRUE	0.265714	0.65308	0.069975	1.70656e-18	5.96869e-19	1.66291e-17	1.1579	TRUE	TRUE	3676-15_3	IGF-II receptor	Cation-independent mannose-6-phosphate receptor	P11717	SL003679	6	159969099	160113507	IGF2R RP11-288H12.3	LPA RP1-276N6.2	IGF2R RP11-288H12.3	0	0
187	128	1	CIS	YES	SCARF1	rs8071756	17	1574342	A	G	0.223671	997	0.5897	0.0494265	9.358e-31	1	7.89771e-31	2.61082e-31	1.09371	rs16951086	0.999715	17	1578748	G	A	6.56613e-08	TRUE	0.214489	0.200024	0.0582802	0.000676328	0.000885703	0.000131381	1.06465	FALSE	TRUE	5129-12_3	SREC-I	Scavenger receptor class F member 1	Q14162	SL005221	17	1633858	1645789	PRPF8 RP11-961A15.3	0	0	0	0
188	129	1	CIS	YES	MMP1	rs484915	11	102673248	A	T	0.447183	994	0.5028	0.0424194	2.134e-30	1.00209	0.00157987	5.20178e-26	1.22544	rs534191	0.990444	11	102671697	A	G	1.8669e-08	TRUE	0.338527	0.334886	0.0654861	5.39511e-07	6.30018e-07	3.08226e-07	1.18093	TRUE	TRUE	4924-32_1	MMP-1	Interstitial collagenase	P03956	SL000521	11	102789920	102798160	MMP1 WTAPP1 AP000619.6	MMP27 MMP3 RP11-817J15.3 DYNC2H1	MMP1 WTAPP1	0	0
189	130	1	CIS	YES	MST1	rs13063312	3	48661985	G	A	0.104814	997	-0.7897	0.0670296	4.428e-30	1.00175	4.10591e-39	1.11577e-29	-1.67765	rs34566463	0.810664	3	49245077	G	A	5.91653e-08	TRUE	0.0637394	-0.604357	0.143994	3.49061e-05	5.04626e-06	0.00196209	-1.38093	TRUE	TRUE	4407-10_1	MSP	Hepatocyte growth factor-like protein	P26927	SL005202	3	49683947	49689501	IP6K2 SLC26A6 NCKIPSD CELSR3 TMEM89 MIR6824 MIR4793 CELSR3-AS1 RP11-572O6.1 AC141002.1	IP6K2 SLC26A6 NCKIPSD WDR6 ATRIP ARIH2 ZNF589 CDC25A DALRD3 QARS CCDC51 QRICH1 PLXNB1 COL7A1 SLC25A20 SPINK8 PRKAR2A	IP6K2 SLC26A6 NCKIPSD CELSR3 TMEM89 WDR6 ATRIP PFKFB4 C3orf62 UBA7 RP11-3B7.1 USP4 MIR5193 CCDC36 KLHDC8B TREX1 TREX1 NICN1 RBM6 CCDC71	0	IP6K2 SLC26A6 CELSR3
190	131	1	CIS	YES	ANG	rs17114699	14	21158910	G	T	0.104523	995	0.7532	0.0641936	7.32e-30	1	3.07373e-22	1.34188e-26	1.17991	#N/A	#N/A	#N/A	#N/A	#N/A	#N/A	4.28141e-08	TRUE	#N/A	#N/A	#N/A	#N/A	#N/A	#N/A	#N/A	#N/A	#N/A	4874-3_1	Angiogenin	Angiogenin	P03950	SL000003	14	20684177	20698971	RP11-903H12.3 RP11-903H12.5 RNASE4 ANG	0	RNASE9	0	0
191	132	1	TRANS	YES	MMP8	rs2736186	6	31572333	G	A	0.0376884	995	1.233	0.105426	1.06e-29	1.01684	2.86913e-27	5.4577e-32	1.49231	#N/A	#N/A	#N/A	#N/A	#N/A	#N/A	2.15283e-06	TRUE	#N/A	#N/A	#N/A	#N/A	#N/A	#N/A	#N/A	#N/A	#N/A	2954-56_2	MMP-8	Neutrophil collagenase	P22894	SL000526	11	102711795	102727050	0	0	XXbac-BPG181B23.7	0	0
192	133	1	CIS	YES	LYZ	rs1800973	12	69744014	C	A	0.0723618	995	0.9525	0.0819751	2.394e-29	1.00337	8.83379e-31	1.24116e-28	1.14468	#N/A	#N/A	#N/A	#N/A	#N/A	#N/A	1.48369e-07	TRUE	#N/A	#N/A	#N/A	#N/A	#N/A	#N/A	#N/A	#N/A	#N/A	4920-10_1	Lysozyme	Lysozyme C	P61626	SL000510	12	69348341	69354234	LYZ RP11-1143G9.4	LYZ	0	0	LYZ
193	134	1	CIS	YES	NAGK	rs6714900	2	71325355	A	G	0.331827	996	-0.5154	0.0445251	3.769e-29	1	4.99776e-23	3.57128e-27	-1.11355	rs11680831	0.91114	2	71292522	G	A	4.89242e-07	TRUE	0.498584	-0.176482	0.046122	0.00015584	0.0361326	0.00202128	-1.04151	FALSE	TRUE	3894-15_2	NAGK	N-acetyl-D-glucosamine kinase	Q9UJ70	SL005629	2	71064344	71079805	NAGK AC007040.8 RP11-467P9.1	NAGK AC007040.8 MPHOSPH10 AC007040.6 ZNF638 CD207	NAGK OR7E91P MCEE OR7E62P	0	0
194	135	1	CIS	YES	TGFBI	rs3792900	5	135393754	T	C	0.472864	995	0.4488	0.0388115	4.216e-29	1	1.94061e-28	1.15516e-28	1.07886	rs2282791	0.977175	5	135377730	A	C	1.70267e-07	TRUE	0.497135	-0.27699	0.056154	1.30235e-06	4.50008e-06	1.18562e-05	-1.0651	TRUE	TRUE	3283-21_1	BGH3	Transforming growth factor-beta-induced protein ig-h3	Q15582	SL006544	5	136028895	136063818	TGFBI	TGFBI CTC-321K16.4	TGFBI SMAD5 AC009014.3 TRPC7	0	0
195	136	1	CIS	YES	SIGLEC6	rs2005199	19	52033206	G	A	0.0522088	996	1.102	0.0954862	5.11e-29	1	0.948427	5.22283e-13	1.36745	rs12461433	0.96298	19	52020693	A	G	3.73768e-07	TRUE	0.106232	1.03709	0.0951367	8.44404e-24	1.82307e-25	6.81434e-27	1.44695	TRUE	TRUE	2741-22_2	Siglec-6	Sialic acid-binding Ig-like lectin 6	O43699	SL005217	19	51519525	51531856	SIGLEC6 SIGLEC27P CTD-3073N11.9	SIGLEC6 SIGLEC12 SIGLEC14 SIGLEC10	ZNF175 LRRC4B	0	SIGLEC6
196	137	2	CIS	YES	C4A C4B	rs2280774	6	31928691	G	A	0.370594	993	-0.5048	0.0438645	7.586e-29	1.01519	2.40493e-24	1.75936e-28	-1.24218	rs2280774	same SNP	6	31928691	A	G	1.69487e-07	TRUE	0.263456	-0.53518	0.0771446	2.15832e-11	7.08058e-05	6.86167e-10	-1.26504	TRUE	TRUE	2182-54_1	C4b	Complement C4b	P0C0L4 P0C0L5	SL000318	6	31969570	32111862	CYP21A2 NELFE DXO TNXB C2 C2-AS1 XXbac-BPG116M5.17 CFB MIR1236 SKIV2L STK19 C4A C4B C4B-AS1 RNA5SP206	PRRT1 LY6G5C BTNL2	CYP21A2 NELFE DXO HLA-DQB1 PSORS1C3 HLA-DQB1-AS1 HLA-C AIF1 HSPA1B MSH5 BAG6 PRRC2A HLA-B VARS2 ATF6B HSPA1L MSH5-SAPCD1 XXbac-BPG300A18.13 XXbac-BPG248L24.12 CYP21A1P EHMT2 HLA-DQA2 CCHCR1 LST1 NOTCH4 AGPAT1 HLA-DRB5	0	CYP21A2 TNXB
197	137	2	TRANS	NO	Human-virus	rs2280774	6	31928691	G	A	0.370594	993	-0.3064	0.044314	8.482e-12	1.01169	5.34585e-07	1.99187e-10	-1.07644	rs2280774	same SNP	6	31928691	A	G	0.00418763	FALSE	0.263456	-0.252482	0.0698973	0.00035147	0.0671848	0.00438279	-1.07478	FALSE	TRUE	4792-51_2	C34 gp41 HIV Fragment	gp41 C34 peptide, HIV	Q70626	SL016148	0	0	0	CYP21A2 NELFE DXO TNXB C2 C2-AS1 XXbac-BPG116M5.17 CFB MIR1236 SKIV2L STK19 C4A C4B C4B-AS1 RNA5SP206	PRRT1 LY6G5C BTNL2	CYP21A2 NELFE DXO HLA-DQB1 PSORS1C3 HLA-DQB1-AS1 HLA-C AIF1 HSPA1B MSH5 BAG6 PRRC2A HLA-B VARS2 ATF6B HSPA1L MSH5-SAPCD1 XXbac-BPG300A18.13 XXbac-BPG248L24.12 CYP21A1P EHMT2 HLA-DQA2 CCHCR1 LST1 NOTCH4 AGPAT1 HLA-DRB5	0	CYP21A2 TNXB
198	138	1	CIS	YES	KLKB1	rs1511802	4	187150806	T	C	0.370482	996	0.4755	0.0413904	9.123e-29	1.00467	4.06633e-28	6.32055e-24	1.07887	rs2304595	0.956396	4	187172280	A	G	4.90661e-08	TRUE	0.260623	0.390526	0.0783115	9.99543e-07	4.71416e-06	1.006e-05	1.08176	TRUE	TRUE	4152-58_2	Prekallikrein	Plasma kallikrein	P03952	SL000545	4	186208979	186258471	KLKB1	KLKB1	F11 CYP4V2	0	0
199	139	1	CIS	YES	MIA	rs1455434	19	41257046	G	T	0.0451807	996	1.111	0.0971952	1.673e-28	1.00285	9.37223e-32	1.99344e-29	1.25994	rs2545761	0.957623	19	41306234	A	G	1.21562e-07	TRUE	0.0527065	0.80189	0.1463	8.51023e-08	9.19701e-10	1.30154e-08	1.22049	TRUE	TRUE	2687-2_1	MIA	Melanoma-derived growth regulatory protein	Q16674	SL001947	19	40771648	40777490	C19orf54 MIA ADCK4 RNU6-195P ITPKC SNRPA MIA-RAB4B RAB4B RAB4B-EGLN2	C19orf54	C19orf54 MIA	0	0
200	140	1	CIS	YES	PDK1	rs12052479	2	173404804	C	A	0.211403	991	-0.5718	0.0501886	2.453e-28	1	2.19494e-05	1.0979e-18	-1.1981	rs7596665	0.886067	2	173363917	C	A	1.36761e-07	TRUE	0.215298	-0.225695	0.076986	0.0036102	0.0381415	0.00606937	-1.13124	FALSE	TRUE	5227-60_3	PDK1	[Pyruvate dehydrogenase (acetyl-transferring)] kinase isozyme 1, mitochondrial	Q15118	SL006921	2	172555373	172608669	PDK1 AC093818.1 ITGA6	PDK1 METAP1D	PDK1	0	0
201	141	2	CIS	YES	FCGR3B	rs10919544	1	161508763	T	C	0.376008	992	0.4773	0.0420261	3.528e-28	1.01129	7.7329e-23	2.21312e-27	1.1383	rs10919544	same SNP	1	161508763	G	A	1.75345e-07	TRUE	0.365714	0.491594	0.065464	5.852e-13	3.30381e-07	1.19567e-11	1.1554	TRUE	TRUE	3311-27_1	FCG3B	Low affinity immunoglobulin gamma Fc region receptor III-B	O75015	SL008609	1	161623196	161631963	HSPA6 RPS23P10 RP11-25K21.6 FCGR3A	HSPA6 USF1 UFC1 TOMM40L	RPS23P10 FCRLB RPS23P9 FCGR2C FCGR2B HSPA7	0	0
202	141	2	CIS	NO	FCGR2A FCGR2B	rs10919544	1	161508763	T	C	0.376008	992	-0.4144	0.0431736	6.445e-21	1	1.5554e-21	1.21386e-21	-1.29888	rs10919544	same SNP	1	161508763	G	A	9.71224e-05	TRUE	0.365714	-0.196881	0.0726451	0.00708376	0.000682232	0.00132224	-1.14466	FALSE	TRUE	3310-62_1	FCG2A/B	Low affinity immunoglobulin gamma Fc region receptor II-a/b	P12318 P31994	SL017613	1	161505430	161678654	HSPA6 RPS23P10 RP11-25K21.6 FCGR3A	HSPA6 USF1 UFC1 TOMM40L	RPS23P10 FCRLB RPS23P9 FCGR2C FCGR2B HSPA7	0	0
203	142	1	CIS	YES	CFB	rs4151669	6	31915144	G	A	0.0411234	997	-1.17	0.103557	6.314e-28	1.01351	2.98083e-26	1.26704e-29	-1.17363	#N/A	#N/A	#N/A	#N/A	#N/A	#N/A	8.89817e-07	TRUE	#N/A	#N/A	#N/A	#N/A	#N/A	#N/A	#N/A	#N/A	#N/A	4129-72_1	Factor B	Complement factor B	P00751	SL000414	6	31927837	32028527	DXO C2 CFB EHMT2 SLC44A4 EHMT2-AS1 ZBTB12 XXbac-BPG116M5.17 C2-AS1 NELFE MIR1236 STK19 C4A	0	DXO C6orf48 XXbac-BPG246D15.9 HLA-DOB HLA-B	0	C2 CFB
204	143	1	CIS	YES	IL5RA	rs2290610	3	3139957	T	C	0.363682	994	0.4887	0.0433214	7.555e-28	1.01589	7.76997e-22	2.34199e-27	1.16598	rs2290610	same SNP	3	3139957	A	G	6.88487e-07	TRUE	0.495751	-0.343589	0.0644318	1.81337e-07	2.58646e-06	2.25166e-07	-1.16618	TRUE	TRUE	4491-4_2	IL-5 Ra	Interleukin-5 receptor subunit alpha	Q01344	SL005188	3	3066326	3126613	IL5RA SNORA43	0	0	0	IL5RA
205	144	1	CIS	YES	FRZB	rs288326	2	183703336	G	A	0.131156	995	0.6982	0.0619698	8.64e-28	1	5.2873e-05	7.99637e-19	1.1024	rs288326	same SNP	2	183703336	A	G	2.54235e-07	TRUE	0.072238	0.896873	0.125254	5.37263e-12	3.23255e-09	3.66247e-11	1.21857	TRUE	TRUE	2841-13_2	sFRP-3	Secreted frizzled-related protein 3	Q92765	SL004650	2	182833275	182867162	FRZB	0	0	0	FRZB
206	145	1	CIS	YES	CTSB	rs3947	8	11702375	G	A	0.274825	997	0.5154	0.045981	1.544e-27	1.00406	4.32306e-07	5.24724e-21	1.11337	rs1692821	0.937728	8	11699988	A	G	2.86938e-07	TRUE	0.260057	0.240864	0.0831699	0.00403822	0.0423082	0.0281956	1.04705	FALSE	TRUE	3061-61_2	Cathepsin B	Cathepsin B	P07858	SL000343	8	11842524	11869448	FDFT1 CTSB RP11-589N15.2	FDFT1 CTSB FAM167A RP11-589N15.1 BLK ZNF705C DEFB130 FAM66A DEFB130	FDFT1 CTSB FAM167A RP11-148O21.3 RP11-148O21.6 RP11-419I17.1 OR7E158P AF131215.9 FAM167A-AS1	ANTXR1	0
207	146	1	CIS	YES	MICB	rs2905736	6	31453290	G	A	0.0310933	997	1.367	0.122127	1.82e-27	1.00948	0.89284	2.9427e-14	1.61356	#N/A	#N/A	#N/A	#N/A	#N/A	#N/A	7.24196e-07	TRUE	#N/A	#N/A	#N/A	#N/A	#N/A	#N/A	#N/A	#N/A	#N/A	5102-55_3	MICB	MHC class I polypeptide-related sequence B	Q29980	SL005200	6	31485545	31587478	MICB LST1 HCP5 XXbac-BPG181B23.6 XXbac-BPG16N22.5 DDX39B ATP6V1G2 TNF NCR3 PRRC2A CSNK2B GPANK1 LY6G5B CLIC1 MSH5 VARS Y_RNA PPIAP9 RPL15P4 MCCD1 SNORD117 ATP6V1G2-DDX39B AL662801.1 DDX39B-AS1 SNORD84 NFKBIL1 LTB LTA SNORA38 BAG6 Y_RNA CSNK2B-LY6G5B--991 C6orf47-AS1 C6orf47 MSH5-SAPCD1 Y_RNA	MICB LST1 HCP5 XXbac-BPG181B23.6 XXbac-BPG16N22.5 DDX39B ATP6V1G2 TNF NCR3 PRRC2A CSNK2B GPANK1 LY6G5B CLIC1 MSH5 VARS MICA HLA-C XXbac-BPG248L24.12 XXbac-BPG299F13.15 HLA-B HCG27 XXbac-BPG248L24.10 LY6G5C C4A C2 EHMT2 CFB C6orf48 LSM2 ZBTB12 DHFRP2 XXbac-BPG248L24.13 UQCRHP1 AIF1 CYP21A1P STK19	MICB LST1 MICA XXbac-BPG181B23.7 TNXA NOTCH4 PSORS1C2 DDR1 CDSN HLA-DRB6 RNF5	0	0
208	147	1	CIS	YES	TPSB2	rs4984778	16	1297516	G	C	0.284639	996	0.5167	0.0463218	2.678e-27	1	2.88891e-24	7.04479e-32	1.33108	rs7198064	0.974924	16	1272472	G	A	1.81601e-07	TRUE	0.220798	0.630392	0.0807705	8.30273e-14	1.37537e-13	4.80484e-15	1.45106	TRUE	TRUE	3403-1_2	TPSB2	Tryptase beta-2	P20231	SL010617	16	1227272	1242554	TPSD1 TPSG1 TPSB2 TPSAB1 RP11-616M22.5 CACNA1H RP11-616M22.12 PRSS29P	TPSD1 CHTF18	TPSD1 TPSG1 TPSB2 TPSAB1 RP11-616M22.5 RP11-616M22.3	0	0
209	148	1	CIS	YES	PLXNC1	rs2361355	12	94630029	A	G	0.406439	994	-0.4635	0.0419907	8.553e-27	1	2.92726e-07	7.01402e-19	-1.07583	rs11107468	0.959248	12	94625382	G	A	5.09444e-07	TRUE	0.458923	-0.324746	0.0530043	2.58317e-09	0.30839	0.00012378	-1.05003	TRUE	TRUE	4564-2_2	PLXC1	Plexin-C1	O60486	SL006406	12	94148723	94307675	PLXNC1	0	0	0	0
210	149	1	CIS	YES	MICA	rs17206736	6	31389768	T	G	0.0767302	997	-0.8764	0.0796992	1.272e-26	1.01721	9.54158e-13	2.98867e-29	-1.89452	#N/A	#N/A	#N/A	#N/A	#N/A	#N/A	9.49558e-07	TRUE	#N/A	#N/A	#N/A	#N/A	#N/A	#N/A	#N/A	#N/A	#N/A	2730-58_2	MICA	MHC class I polypeptide-related sequence A	Q29983	SL005199	6	31389818	31459233	MICA HCP5	MICA VARS2	MICA PSORS1C2 CCHCR1 HLA-B PSORS1C1 Y_RNA	0	0
211	150	1	TRANS	YES	POMC	rs12099358	11	116726048	C	A	0.155779	995	-0.6234	0.0568075	1.593e-26	1.01627	0.114703	8.74824e-12	-1.18035	rs12099358	same SNP	11	116726048	A	C	3.44494e-06	TRUE	0.201133	-0.486282	0.0843106	1.86655e-08	0.00695528	8.4588e-06	-1.13568	TRUE	TRUE	2558-51_3	b-Endorphin	Beta-endorphin	P01189	SL000300	2	25160853	25168903	SIK3 APOA1-AS AP000936.4 SIK3-IT1 AP000936.2 RNY4P6 AP000936.1	SIK3 AP000936.4 SIDT2 PCSK7 BUD13 RNF214 CEP164	APOA1-AS SIDT2 APOA1	0	0
212	151	1	CIS	YES	BST1	rs7657257	4	15646941	G	A	0.0356068	997	-1.206	0.109935	1.594e-26	1.0069	9.42069e-30	2.78213e-27	-1.80459	rs10939630	1	4	15658481	G	A	7.50423e-07	TRUE	0.0949008	-1.03397	0.0906338	1.36296e-25	2.34063e-24	6.31774e-31	-2.12338	TRUE	TRUE	4535-50_2	BST1	ADP-ribosyl cyclase/cyclic ADP-ribose hydrolase 2	Q10588	SL008644	4	15702950	15738313	BST1 FBXL5 CC2D2A FAM200B	BST1 FBXL5	BST1	0	BST1
213	152	1	CIS	YES	PDCD1LG2	rs16923189	9	5510644	A	G	0.28012	996	0.5243	0.0477837	1.611e-26	1.01259	6.58127e-19	8.93193e-23	1.0905	rs16923189	same SNP	9	5510644	G	A	8.01792e-07	TRUE	0.280453	0.362957	0.0612433	7.87335e-09	0.176933	1.05995e-05	1.10163	TRUE	TRUE	3004-67_2	PD-L2	Programmed cell death 1 ligand 2	Q9BQ51	SL004862	9	5510570	5571254	PDCD1LG2	RP11-574F11.3 KIAA2026	PDCD1LG2	0	0
214	153	1	CIS	YES	SEMA3E	rs536299	7	83267983	C	A	0.332663	995	0.4734	0.0432614	2.193e-26	1.00721	2.35064e-06	4.87704e-23	1.21537	rs536299	same SNP	7	83267983	A	C	5.78714e-07	TRUE	0.197143	0.400291	0.0866496	5.56004e-06	0.518551	0.000160906	1.17339	TRUE	TRUE	5363-51_3	Semaphorin 3E	Semaphorin-3E	O15041	SL010470	7	83363906	83649010	SEMA3E	0	SEMA3E	0	0
215	154	1	CIS	YES	PDGFRB	rs3756309	5	149505624	T	C	0.291667	996	-0.5077	0.0464586	2.487e-26	1.00595	9.40771e-06	4.88171e-24	-1.25556	rs1075846	0.904472	5	149504158	G	A	3.28215e-06	TRUE	0.434659	-0.270463	0.0652906	4.38608e-05	8.96219e-06	3.79169e-05	-1.15913	TRUE	TRUE	3459-49_2	PDGF Rb	Platelet-derived growth factor receptor beta	P09619	SL004155	5	150113837	150155872	PDGFRB	0	PDGFRB CSF1R	0	0
216	155	1	TRANS	YES	MAP2K2	rs515863	13	113839747	C	T	0.169679	996	-0.5917	0.0541426	2.512e-26	1.00722	9.25737e-27	6.48155e-26	-1.19269	rs515863	same SNP	13	113839747	A	G	5.9942e-07	TRUE	0.274148	-0.464084	0.0777186	6.16613e-09	1.2247e-08	4.52698e-08	-1.18639	TRUE	TRUE	3628-3_4	MP2K2	Dual specificity mitogen-activated protein kinase kinase 2	P36507	SL010501	19	4090321	4124129	PROZ PCID2 CUL4A	0	PROZ RP11-120K24.4	0	0
217	156	1	CIS	YES	PPID	rs8396	4	159630817	T	C	0.286437	988	0.5011	0.0459752	3.395e-26	1	1.27165e-29	5.06912e-23	1.24728	rs55936281	0.933523	4	159648596	A	G	1.14469e-06	TRUE	0.201705	0.126148	0.0488375	0.0102309	1.21784e-09	0.0638183	1.11875	FALSE	TRUE	5202-4_3	PPID	Peptidyl-prolyl cis-trans isomerase D	Q08752	SL007373	4	158709134	158723396	PPID ETFDH U3	0	PPID ETFDH U3	0	PPID
218	157	1	TRANS	YES	ALPL	rs1126478	3	46501213	T	C	0.298995	995	0.4979	0.0458653	5.068e-26	1	3.07143e-21	2.15773e-24	1.1444	rs1126478	same SNP	3	46501213	A	G	2.65033e-06	TRUE	0.456091	-0.510795	0.0675516	4.0848e-13	7.18919e-12	2.44866e-11	-1.23092	TRUE	TRUE	2795-23_3	Alkaline phosphatase, bone	Alkaline phosphatase, tissue-nonspecific isozyme	P05186	SL002077	1	21509372	21578412	LTF	LTF CCR5	CCR3	0	LTF
219	158	1	CIS	YES	SELP	rs6136	1	169563951	T	G	0.0997994	997	-0.7683	0.071315	1.139e-25	1.01271	2.04887e-24	1.19873e-26	-1.17344	#N/A	#N/A	#N/A	#N/A	#N/A	#N/A	7.55687e-07	TRUE	#N/A	#N/A	#N/A	#N/A	#N/A	#N/A	#N/A	#N/A	#N/A	4154-57_2	P-Selectin	P-Selectin	P16109	SL000560	1	169588849	169630193	F5 SELP	0	F5	0	SELP
220	159	1	TRANS	YES	Human-virus	rs387608	6	31941557	G	A	0.121486	996	0.6703	0.0626929	2.509e-25	1.01169	4.48353e-12	2.36002e-21	1.17137	rs387608	same SNP	6	31941557	A	G	8.37437e-07	TRUE	0.196884	0.426466	0.0745209	2.37603e-08	0.000645521	6.09295e-07	1.1465	TRUE	TRUE	4792-51_2	C34 gp41 HIV Fragment	gp41 C34 peptide, HIV	Q70626	SL016148	0	0	0	SKIV2L C4B TNXB DXO STK19 C4A C4A-AS1 CYP21A1P TNXA AL645922.1 STK19B CYP21A2 C4B-AS1	TNXB EHMT2 GPSM3 NCR3 C6orf25 LY6G6C AGER LST1 AIF1 ABHD16A LY6G5C PPT2 VARS SLC44A4 EGFL8	SKIV2L C4B NELFE LSM2 HSPA1L	0	SKIV2L
221	160	1	CIS	YES	HRG	rs2555515	3	186388028	T	C	0.425982	993	-0.4527	0.0423924	2.849e-25	1.00027	4.97263e-26	1.17566e-24	-1.10395	rs2555515	same SNP	3	186388028	G	A	1.18457e-06	TRUE	0.32153	-0.190667	0.0834161	0.0229112	0.0390145	0.136715	-1.04818	FALSE	TRUE	4996-66_1	HRG	Histidine-rich glycoprotein	P04196	SL006448	3	186660216	186678240	FETUB RP11-573D15.8 HRG	0	0	0	0
222	161	1	CIS	YES	CAT	rs2284367	11	34484542	T	C	0.220161	997	-0.5109	0.0480156	4.101e-25	1.0007	6.97482e-16	5.31388e-23	-1.13822	rs769218	0.999828	11	34470679	A	G	2.21687e-06	TRUE	0.280802	-0.183696	0.0806154	0.0233411	0.0176743	0.0165584	-1.06767	FALSE	TRUE	3488-64_2	Catalase	Catalase	P04040	SL000342	11	34438925	34472062	CAT AL137224.1 ELF5	NAT10 CAPRIN1	CAT ABTB2	0	0
223	162	1	CIS	YES	CDON	rs3740909	11	125889526	C	T	0.0730111	993	-0.8286	0.0779154	4.415e-25	1.00638	6.56514e-21	7.65166e-26	-1.16683	rs3740909	same SNP	11	125889526	A	G	2.23563e-06	TRUE	0.106534	-0.541895	0.0996388	1.05755e-07	5.9141e-07	1.39768e-08	-1.16353	TRUE	TRUE	4541-49_2	CDON	Cell adhesion molecule-related/down-regulated by oncogenes	Q4KMG0	SL014092	11	125955796	126063335	CDON	0	0	0	CDON
224	163	1	CIS	YES	SELL	rs12938	1	169660781	A	G	0.276157	994	-0.4872	0.0458222	4.468e-25	1	7.87852e-25	8.71292e-25	-1.08725	rs4987354	0.97333	1	169666871	A	C	2.05044e-06	TRUE	0.265625	-0.326457	0.0747184	1.67987e-05	0.00339696	6.58177e-05	-1.07763	TRUE	TRUE	4831-4_2	sL-Selectin	L-Selectin	P14151	SL002823	1	169690667	169711698	C1orf112 SELL	0	C1orf112 SELL RN7SL333P	0	0
225	164	1	CIS	YES	F11	rs2289252	4	187207381	C	T	0.412714	991	0.4419	0.0415734	4.6e-25	1.00051	1.01938e-20	1.63828e-23	1.07491	rs2289252	same SNP	4	187207381	A	G	4.45881e-06	TRUE	0.269122	0.429543	0.0777329	6.71779e-08	0.0199125	2.18264e-05	1.08548	TRUE	TRUE	2190-55_1	Coagulation Factor XI	Coagulation Factor XI	P03951	SL002662	4	186265945	186288806	F11 F11-AS1	0	IRF2	0	0
226	165	1	CIS	YES	F5	rs6033	1	169521853	A	G	0.0787362	997	-0.8454	0.0796798	5.489e-25	1.01515	1.77649e-24	7.93691e-24	-1.17394	rs6033	same SNP	1	169521853	G	A	3.21379e-06	TRUE	0.0934844	-0.81857	0.127273	4.49527e-10	3.41877e-08	1.05572e-07	-1.14365	TRUE	TRUE	4906-35_1	Coagulation Factor V	Coagulation Factor V	P12259	SL000622	1	169514166	169586588	F5	0	0	0	F5
227	166	1	CIS	YES	SEMA3E	rs3109167	7	82977124	A	T	0.472672	988	0.4467	0.0423	9.051e-25	1.00721	7.60242e-05	1.35207e-22	1.20721	rs2722974	0.818384	7	83029438	A	G	1.33447e-06	TRUE	0.368946	0.179055	0.0697558	0.0107105	0.240763	0.00989703	1.09041	FALSE	TRUE	5363-51_3	Semaphorin 3E	Semaphorin-3E	O15041	SL010470	7	83363906	83649010	0	0	0	0	0
228	167	1	CIS	YES	MICA	rs9469012	6	31421300	G	A	0.117054	991	-0.6944	0.0658005	9.602e-25	1.01721	5.40079e-11	9.58582e-27	-1.6521	rs10223568	0.853519	6	31390203	G	A	1.17665e-06	TRUE	0.236544	-0.627212	0.0720995	1.67678e-16	3.56107e-06	1.52995e-16	-1.41147	TRUE	TRUE	2730-58_2	MICA	MHC class I polypeptide-related sequence A	Q29983	SL005199	6	31389818	31459233	MICA XXbac-BPG181B23.7 HCP5 Y_RNA LINC01149 XXbac-BPG181B23.6	MICA HCP5 HLA-B HCG22 LY6G5C LTB CSNK2B DDX39B XXbac-BPG299F13.16 BAG6 HCG27 LST1 AIF1 MICB ABHD16A GPANK1 HLA-C C2 VARS UQCRHP1 TNF C6orf48 PRRC2A	MICA XXbac-BPG181B23.7 HLA-B HCG22 LY6G5C	0	0
229	168	1	CIS	YES	IL18RAP	rs6543140	2	103074274	G	T	0.301308	994	0.4854	0.0460236	1.013e-24	1	0.240945	2.83115e-05	1.05181	rs10196334	0.998212	2	103090041	G	A	8.22603e-07	TRUE	0.269122	0.202852	0.0602084	0.000844378	0.0692125	0.0083384	1.04871	FALSE	TRUE	2993-1_2	IL-18 Rb	Interleukin-18 receptor accessory protein	O95256	SL004861	2	102418689	102452565	IL18R1 IL18RAP AC007278.3 SLC9A4 AC007248.7 AC007278.2 MIR4772	SLC9A4 IL1R2 SLC9A2	IL18R1 IL18RAP AC007278.3 IL1RL1	0	0
230	169	1	CIS	YES	CHIT1	rs4950937	1	203182292	G	A	0.273092	996	0.4856	0.0461741	1.362e-24	1	1.90596e-12	4.75034e-25	1.39578	rs4950937	same SNP	1	203182292	A	G	1.86941e-06	TRUE	0.236467	0.575732	0.0798656	3.98005e-12	4.66716e-05	8.11163e-10	1.23949	TRUE	TRUE	3600-2_3	Chitotriosidase-1	Chitotriosidase-1	Q13231	SL006029	1	203212827	203273641	CHIT1	0	KRT8P29	0	CHIT1
231	170	1	CIS	YES	MICA	rs2524280	6	31416990	C	A	0.0743719	995	-0.8388	0.0802802	2.603e-24	1.01721	1.02873e-11	3.30718e-25	-1.81183	rs12524487	0.893549	6	31354238	A	G	4.5744e-06	TRUE	0.0566572	-0.178351	0.158492	0.261291	0.218101	0.204897	-1.11676	FALSE	FALSE	2730-58_2	MICA	MHC class I polypeptide-related sequence A	Q29983	SL005199	6	31389818	31459233	HLA-C MICA Y_RNA HLA-B XXbac-BPG248L24.12 MIR6891 HLA-S XXbac-BPG181B23.7 HCP5 LINC01149 XXbac-BPG181B23.6	SLC44A4 FGFR3P1 WASF5P CCHCR1 TCF19 VARS2	HLA-C MICA Y_RNA HCG27 PSORS1C3 ATP6V1G2-DDX39B DDX39B POU5F1 MICB XXbac-BPG299F13.17 LY6G5C	0	0
232	171	1	CIS	YES	PPIE	rs9787249	1	40212878	G	A	0.376636	993	-0.4596	0.0445444	8.885e-24	1.00007	0.279702	7.03694e-14	-1.14443	rs12074147	0.997161	1	40203722	G	A	6.83395e-06	TRUE	0.259207	-0.146055	0.0458249	0.00157552	4.6435e-07	0.000163627	-1.10169	FALSE	TRUE	5238-26_3	PPIE	Peptidyl-prolyl cis-trans isomerase E	Q9UNP9	SL013928	1	39692182	39763914	PPIE BMP8B	PPIE MACF1	PPIE BMP8B OXCT2	0	0
233	172	1	CIS	YES	F5	rs9332701	1	169484767	A	G	0.0379939	987	-1.166	0.11335	1.21e-23	1.01515	2.32639e-23	1.5414e-24	-1.25979	#N/A	#N/A	#N/A	#N/A	#N/A	#N/A	2.21568e-06	TRUE	#N/A	#N/A	#N/A	#N/A	#N/A	#N/A	#N/A	#N/A	#N/A	4906-35_1	Coagulation Factor V	Coagulation Factor V	P12259	SL000622	1	169514166	169586588	F5	0	0	0	F5
234	173	1	TRANS	YES	HPX	rs2786107	1	197310777	T	G	0.204112	997	0.5313	0.0517174	1.354e-23	1	1.31595e-21	2.31899e-23	1.35103	rs2786107	same SNP	1	197310777	C	A	6.48676e-06	TRUE	0.210826	0.0487183	0.107645	0.651153	0.500294	0.935861	1.00521	FALSE	FALSE	2768-56_2	Hemopexin	Hemopexin	P02790	SL000440	11	6431049	6442617	CRB1	0	0	0	0
235	174	1	CIS	YES	NCR3	rs6916921	6	31520426	C	T	0.133032	996	-0.6188	0.0605398	2.183e-23	1.01692	0.0526557	1.7118e-08	-1.07728	rs6916921	same SNP	6	31520426	A	G	4.74641e-05	TRUE	0.116809	-0.69275	0.0914014	3.68663e-13	0.234253	0.00367508	-1.09318	TRUE	TRUE	3003-29_2	NKp30	Natural cytotoxicity triggering receptor 3	O14931	SL005205	6	31571039	31669285	LST1 NCR3 ATP6V1G2 TNF NFKBIL1 LTA LTB	LST1 NCR3 TNF AIF1 MICA HLA-B MICB HLA-C CSNK2B DDX39B UQCRHP1 XXbac-BPG248L24.10 C6orf48 PRRC2A LY6G5C GPANK1 CYP21A1P STK19 C2 XXbac-BPG248L24.12 VARS HCG27 MSH5 HCP5	LST1 NCR3 ATP6V1G2 AIF1 MICA HLA-B MICB XXbac-BPG181B23.7 XXbac-BPG299F13.17 BAG6 PSORS1C1	0	0
236	175	1	CIS	YES	MICA	rs2516470	6	31407331	C	G	0.348241	995	0.4412	0.0434948	4.547e-23	1.01721	1.27866e-14	1.00241e-34	1.45714	#N/A	#N/A	#N/A	#N/A	#N/A	#N/A	3.58892e-06	TRUE	#N/A	#N/A	#N/A	#N/A	#N/A	#N/A	#N/A	#N/A	#N/A	2730-58_2	MICA	MHC class I polypeptide-related sequence A	Q29983	SL005199	6	31389818	31459233	HCP5 LINC01149	0	HCP5 ATP6V1G2 HCG27 LST1 LY6G5C C4A XXbac-BPG181B23.7 NOTCH4 MICA PRRC2A HLA-B XXbac-BPG248L24.12 MICB HCG22	0	0
237	176	1	CIS	YES	SLAMF7	rs11578770	1	160845636	C	T	0.0934343	990	-0.7344	0.0727804	7.529e-23	1.00009	8.0058e-17	3.33752e-28	-1.59958	#N/A	#N/A	#N/A	#N/A	#N/A	#N/A	3.07667e-06	TRUE	#N/A	#N/A	#N/A	#N/A	#N/A	#N/A	#N/A	#N/A	#N/A	5487-7_3	SLAF7	SLAM family member 7	Q9NQ25	SL016928	1	160739057	160754821	ITLN1 CD244 RP11-544M22.1 RP11-312J18.6	ITLN1 USF1 SLAMF7 RP11-312J18.3 TOMM40L PPOX NIT1 MPZ SLAMF1 ARHGAP30 RP11-404F10.2 FCER1G USP21	0	0	0
238	177	1	TRANS	YES	CFP	rs7529589	1	196658279	C	T	0.379154	993	-0.4252	0.0426728	2.378e-22	1	3.50202e-22	4.66268e-21	-1.06582	rs1061147	0.998964	1	196654324	A	C	2.48938e-05	TRUE	0.325779	-0.276526	0.0755978	0.00029647	0.000188319	0.00361416	-1.07945	FALSE	TRUE	2960-66_2	Properdin	Properdin	P27918	SL003192	X	47624213	47630305	CFH	0	CFH CFHR1 CFHR3 RP11-75C23.1	0	CFH
239	178	2	CIS	YES	IGFBP3	rs2949833	7	45984820	C	T	0.293051	993	0.428	0.0429895	2.58e-22	1	2.02048e-19	1.21196e-18	1.0953	rs2949833	same SNP	7	45984820	A	G	5.82493e-06	TRUE	0.307365	0.290575	0.0714782	6.02046e-05	4.47548e-05	0.000290677	1.09324	TRUE	TRUE	2571-12_3	IGFBP-3	Insulin-like growth factor-binding protein 3	P17936	SL000045	7	45912245	45921874	0	0	IGFBP3	0	0
240	178	2	TRANS	NO	IGF1	rs2949833	7	45984820	C	T	0.293051	993	0.3203	0.0453363	3.031e-12	1.00948	2.16636e-08	3.00497e-10	1.04645	rs2949833	same SNP	7	45984820	A	G	0.0122796	FALSE	0.307365	0.147162	0.0522402	0.0051427	0.00637225	0.00255758	1.04708	FALSE	TRUE	2952-75_2	IGF-I	Insulin-like growth factor I	P05019	SL000047	12	102395867	102480645	0	0	IGFBP3	0	0
241	179	1	CIS	YES	MICA	rs2523570	6	31329734	C	T	0.173212	993	0.5698	0.0572778	2.738e-22	1.01721	1.64477e-08	1.4692e-21	1.47673	rs9266772	0.851846	6	31352113	G	A	5.21893e-06	TRUE	0.1983	0.259634	0.0883948	0.00354751	0.365089	0.00193155	1.16345	FALSE	TRUE	2730-58_2	MICA	MHC class I polypeptide-related sequence A	Q29983	SL005199	6	31389818	31459233	HLA-B XXbac-BPG248L24.12 HLA-C DHFRP2 RNU6-283P	HLA-B XXbac-BPG248L24.12 HLA-C HCP5 CSNK2B DDX39B VARS GTF2H4 UQCRHP1 VARS2 XXbac-BPG248L24.10 DDR1 TNF LST1 PRRC2A MICB LY6G5C GPANK1 PSORS1C1	HLA-B XXbac-BPG248L24.12 HCP5 FLOT1 SKIV2L HCG22	0	0
242	180	1	CIS	YES	MICB	rs3132645	6	30409249	T	C	0.0942829	997	-0.7147	0.0721343	3.919e-22	1.00948	0.716501	3.86153e-07	-1.20672	rs3131934	0.827805	6	30931844	G	A	8.67004e-05	TRUE	0.092068	-0.00217589	0.111448	0.984435	0.506857	0.790318	-1.01412	FALSE	FALSE	5102-55_3	MICB	MHC class I polypeptide-related sequence B	Q29980	SL005200	6	31485545	31587478	RNF39 TRIM31 FLOT1 PPP1R18 HLA-J ZNRD1-AS1_3 ZNRD1 TRIM26 HCG17 TRIM26BP HLA-L TRIM39-RPP21 RPP21 HCG19P ATAT1 NRM IER3 HCG20 LINC00243 ZNRD1-AS1 HCG4P3 PPP1R11 TRIM31-AS1 TRIM40 TRIM10 TRIM15 PAIP1P1 XXbac-BPG283O16.9 HCG18 TRIM39 HLA-N UBQLN1P1 MICC SUCLA2P1 GNL1 ABCF1 PPP1R10 PTMAP1 MRPS18B C6orf136 AL662800.2 DHX16 AL662797.1 XXbac-BPG252P9.9 TUBB MDC1 Y_RNA XXbac-BPG252P9.10 RN7SL353P	RNF39 TRIM31 FLOT1 TRIM26 HCG19P ATAT1 NRM DDR1	RNF39 TRIM31 FLOT1 PPP1R18 HLA-J ZNRD1-AS1_3 ZNRD1 HCG17 TRIM26BP HLA-L TRIM39-RPP21 RPP21 IER3 HCG20 LINC00243 HLA-H ZFP57 HLA-V HLA-U HLA-G HLA-F-AS1 HLA-K HLA-C BTN3A2 HLA-A BTN3A3 HIST1H3I HCG22 CCHCR1 PSORS1C1 CFB C2 VARS2 GABBR1 WASF5P MICB HCP5 OR5V1 HLA-B	NDUFS1 TMEM154	PPP1R18
243	181	1	CIS	YES	HP	rs17286411	16	71968701	C	G	0.382028	996	-0.4404	0.0445572	4.893e-22	1.00104	9.25901e-22	1.13789e-18	-1.24273	rs8044335	0.882038	16	71869520	A	C	6.6046e-06	TRUE	0.413598	0.444871	0.0756217	9.99894e-09	5.87921e-09	3.3624e-05	1.36068	TRUE	TRUE	3054-3_2	Haptoglobin, Mixed Type	Haptoglobin	P00738	SL000437	16	72054592	72061055	IST1 PKD1L3	0	AP1G1 PHLPP2 HP	0	0
244	182	1	TRANS	YES	LRPAP1	rs17220241	6	32822244	G	T	0.0215647	997	1.387	0.141428	9.592e-22	1.00468	4.6347e-55	1.79961e-58	2.04891	rs16871037	0.973386	6	32819225	G	C	8.55924e-05	TRUE	0.0538244	0.540333	0.122035	1.30138e-05	1.76081e-06	2.31528e-07	1.29947	TRUE	TRUE	3640-14_3	RAP	alpha-2-macroglobulin receptor-associated protein	P30533	SL005263	4	3506376	3532559	HLA-Z TAP2 PSMB9 PSMB8-AS1 XXbac-BPG246D15.9 TAP1 PSMB8	HLA-Z HLA-DOB COL11A2 HLA-DPB1	0	0	0
245	183	1	CIS	YES	IL7R	rs11957503	5	35883176	T	G	0.437249	996	0.4248	0.0436443	1.922e-21	1.02505	0.434527	2.90166e-05	1.07195	rs6451229	0.981903	5	35866218	G	A	9.51937e-05	TRUE	0.349858	0.395521	0.0650896	3.42492e-09	0.45127	0.00332724	1.06218	TRUE	TRUE	5089-11_3	IL-7 Ra	Interleukin-7 receptor subunit alpha	P16871	SL005189	5	35852695	35879603	CTD-2113L7.1 IL7R	0	0	0	0
246	184	1	CIS	YES	TNFAIP6	rs289828	2	152137181	T	C	0.428068	994	0.3948	0.0405955	2.068e-21	1	2.30952e-11	8.25244e-19	1.11522	rs2278089	0.996381	2	152146672	C	A	1.78118e-05	TRUE	0.365057	0.441073	0.0525955	1.54963e-15	2.45082e-13	3.15658e-15	1.16189	TRUE	TRUE	5036-50_1	TSG-6	Tumor necrosis factor-inducible gene 6 protein	P98066	SL004782	2	151357592	151380048	RBM43 NMI	0	RBM43 NMI RIF1 TNFAIP6	0	0
247	185	1	CIS	YES	TEK	rs35030851	9	27197486	G	T	0.0507028	996	0.9243	0.0958049	4.121e-21	1.00761	1.09406e-22	1.0891e-21	1.13776	rs45563539	0.972245	9	27203002	A	G	4.50506e-05	TRUE	0.0750708	0.540031	0.115544	4.33311e-06	1.70998e-05	4.79851e-06	1.1059	TRUE	TRUE	3773-15_4	sTie-2	Angiopoietin-1 receptor, soluble	Q02763	SL003200	9	27109141	27230175	TEK RNA5SP280 RP11-179D22.1	TEK	0	0	TEK
248	186	1	CIS	YES	KDR	rs34231037	4	55972946	A	G	0.0286145	996	-1.165	0.120892	4.55e-21	1	2.76765e-19	5.11094e-23	-1.20787	#N/A	#N/A	#N/A	#N/A	#N/A	#N/A	4.25026e-05	TRUE	#N/A	#N/A	#N/A	#N/A	#N/A	#N/A	#N/A	#N/A	#N/A	3651-50_5	VEGF sR2	Vascular endothelial growth factor receptor 2	P35968	SL003201	4	55078477	55125589	KDR	0	0	0	KDR
249	187	1	CIS	YES	CXCL10	rs11548618	4	76943947	G	A	0.0115346	997	1.841	0.191209	4.861e-21	1.00187	0.000141794	7.19123e-36	2.78756	#N/A	#N/A	#N/A	#N/A	#N/A	#N/A	3.67849e-05	TRUE	#N/A	#N/A	#N/A	#N/A	#N/A	#N/A	#N/A	#N/A	#N/A	4141-79_1	IP-10	C-X-C motif chemokine 10	P02778	SL003183	4	76021117	76023497	CXCL10 ART3	0	0	0	CXCL10
250	188	1	TRANS	YES	CD300C	rs10858881	12	89891474	T	G	0.215864	996	-0.501	0.0520614	5.129e-21	1.01215	3.10739e-12	4.39817e-19	-1.11382	rs10858897	0.99716	12	89922032	A	C	1.11157e-05	TRUE	0.3017	-0.242977	0.0647801	0.000208566	0.0126769	0.000521847	-1.06892	FALSE	TRUE	5066-134_3	CLM6	CMRF35-like molecule 6	Q08708	SL014270	17	74541108	74546143	POC1B POC1B-GALNT4 GALNT4 CENPCP1 RP11-734K2.4 RP11-734K2.3	0	POC1B POC1B-GALNT4 GALNT4 RP11-981P6.1 ATP2B1	0	0
251	189	1	CIS	YES	CCL25	rs3848570	19	8145928	C	T	0.0523666	993	-0.9173	0.0957673	7.649e-21	1.00393	2.98876e-07	6.02003e-18	-1.49982	#N/A	#N/A	#N/A	#N/A	#N/A	#N/A	7.92641e-05	TRUE	#N/A	#N/A	#N/A	#N/A	#N/A	#N/A	#N/A	#N/A	#N/A	2705-5_2	TECK	C-C motif chemokine 25	O15444	SL003197	19	8052767	8062650	FBN3 ELAVL1	0	0	0	FBN3
252	190	1	CIS	YES	FUT3	rs28362459	19	5844792	A	C	0.101317	987	-0.6757	0.0708416	1.104e-20	1.00751	0.326964	3.37309e-12	-1.23047	rs3760775	0.890069	19	5841356	A	C	0.000124067	FALSE	0.141643	-0.629846	0.0967767	2.86822e-10	0.0546833	0.000188811	-1.20651	TRUE	TRUE	4548-4_2	Fucosyltransferase 3	Galactoside 3(4)-L-fucosyltransferase	P21217	SL005575	19	5842888	5851474	FUT3 AC024592.9	0	0	0	FUT3
253	191	1	CIS	YES	ADAMTS13	rs3118663	9	136281753	G	A	0.491423	991	0.3945	0.041472	1.387e-20	1.00806	2.75171e-19	1.52093e-20	1.09109	rs3124782	0.998594	9	136270996	G	A	4.86538e-05	TRUE	0.40767	-0.263458	0.0617577	2.61309e-05	0.000162496	4.97669e-05	-1.07258	TRUE	TRUE	3175-51_5	ATS13	A disintegrin and metalloproteinase with thrombospondin motifs 13	Q76LX8	SL006610	9	133414358	133459402	SURF2 SURF1 REXO4 SURF6 MED22 RP11-244N20.7 ADAMTS13 Y_RNA SNORD24 RPL7A SNORD36B SNORD36A AL593848.2 SNORD36C SURF4	SURF2 SURF1 REXO4 AK8 SARDH EEF1A1P5 GTF3C5	SURF2 SURF1 REXO4 SURF6 MED22 RP11-244N20.7 ADAMTS13 CACFD1 SLC2A6	0	0
254	192	1	TRANS	YES	SPINT1	rs4494114	1	39339682	T	C	0.444724	995	-0.3993	0.0421277	1.855e-20	1.00429	1.21981e-17	7.10793e-20	-1.11556	rs12127091	1	1	39339449	A	G	0.000257678	FALSE	0.389205	-0.327201	0.0575814	2.95385e-08	1.07321e-08	7.22414e-08	-1.13054	TRUE	TRUE	2828-82_2	HAI-1	Kunitz-type protease inhibitor 1	O43278	SL004645	15	40844018	40858207	RP5-864K19.6 GJA9 RHBDL2 RRAGC RP5-864K19.7 MYCBP RP5-864K19.4	RRAGC MACF1	RP5-864K19.6 GJA9 RHBDL2 RP5-864K19.7 MYCBP	0	RP5-864K19.6 GJA9 RHBDL2
255	193	1	CIS	YES	TIMP3	rs241890	22	33242162	G	T	0.193662	994	-0.4995	0.0529251	2.648e-20	1.00208	1.30231e-11	1.09663e-18	-1.267	rs241890	same SNP	22	33242162	A	C	6.02598e-05	TRUE	0.303419	-0.307386	0.0635553	2.04333e-06	9.71542e-09	2.52762e-08	-1.27522	TRUE	TRUE	2480-58_3	TIMP-3	Metalloproteinase inhibitor 3	P35625	SL003043	22	32801701	32863043	SYN3 RP1-309I22.2 TIMP3	0	0	0	0
256	194	1	CIS	YES	MBL2	rs5784945	10	54544242	G	-	0.21623	992	0.4896	0.0521673	4.193e-20	1.00446	8.27871e-18	5.23592e-20	1.30829	rs12771797	0.827716	10	54561593	A	G	2.2601e-05	TRUE	0.287535	0.351604	0.0803666	1.63653e-05	5.19636e-05	2.50452e-05	1.26566	TRUE	TRUE	3000-66_1	MBL	Mannose-binding protein C	P11226	SL004516	10	52765380	52771700	#N/A	#N/A	#N/A	#N/A	#N/A
257	195	1	CIS	YES	BST1	rs1789	4	15664535	A	G	0.361809	995	0.4142	0.0441745	4.46e-20	1.0069	3.44389e-22	2.56907e-22	1.23515	rs10008376	0.989204	4	15623955	G	A	5.03008e-05	TRUE	0.482955	0.369108	0.0593238	1.51174e-09	1.52804e-09	1.49011e-10	1.29632	TRUE	TRUE	4535-50_2	BST1	ADP-ribosyl cyclase/cyclic ADP-ribose hydrolase 2	Q10588	SL008644	4	15702950	15738313	FBXL5 CC2D2A RP11-799M12.2 FAM200B	FBXL5 BST1	FBXL5 CC2D2A RP11-799M12.2 C1QTNF7 RP11-484O2.1	0	0
258	196	1	CIS	YES	LY9	rs540254	1	160767737	T	C	0.353266	995	0.4173	0.0448028	7.783e-20	1.00855	1.06481e-15	2.21472e-18	1.12174	#N/A	#N/A	#N/A	#N/A	#N/A	#N/A	7.25075e-05	TRUE	#N/A	#N/A	#N/A	#N/A	#N/A	#N/A	#N/A	#N/A	#N/A	3324-51_1	LY9	T-lymphocyte surface antigen Ly-9	Q9HBG7	SL007674	1	160796074	160828261	LY9	0	LY9 SLAMF7	0	0
259	197	1	CIS	YES	CA13	rs17741049	8	86198253	C	T	0.0682046	997	-0.7441	0.0799159	7.915e-20	1	2.9181e-14	9.82884e-19	-1.38435	#N/A	#N/A	#N/A	#N/A	#N/A	#N/A	2.68139e-05	TRUE	#N/A	#N/A	#N/A	#N/A	#N/A	#N/A	#N/A	#N/A	#N/A	3420-21_2	Carbonic anhydrase XIII	Carbonic anhydrase 13	Q8N1Q1	SL004869	8	85220587	85284073	E2F5 CA1 CA3 RP11-219B4.3 RP11-219B4.7 C8orf59 CA13 RP11-219B4.5 RP11-219B4.6	E2F5 CA1 CA3	LRRCC1	0	E2F5
260	198	1	CIS	YES	MICB	rs2248372	6	31446466	G	A	0.331827	996	0.4168	0.0448747	9.657e-20	1.00948	0.0126377	1.43331e-09	1.14832	rs2248372	same SNP	6	31446466	A	G	2.42231e-05	TRUE	0.338527	0.412816	0.062647	1.7728e-10	0.0949401	1.41182e-07	1.1766	TRUE	TRUE	5102-55_3	MICB	MHC class I polypeptide-related sequence B	Q29980	SL005200	6	31485545	31587478	HCP5	LY6G6D SLC44A4 LY6G6E WASF5P CCHCR1	ATP6V1G2 HCG27 LY6G5C PSORS1C2 HLA-C XXbac-BPG181B23.7 MICA HLA-B XXbac-BPG248L24.12 MICB PSORS1C1 LST1	0	0
261	199	2	CIS	YES	MICB	rs3129682	6	29283672	C	T	0.0774292	988	-0.7369	0.0796093	1.29e-19	1.00948	0.834314	3.96081e-06	-1.2058	rs3129832	NA	6	30234657	G	A	7.4717e-05	TRUE	0.072238	-0.0056957	0.131153	0.965387	0.925667	0.980472	-1.00152	FALSE	FALSE	5102-55_3	MICB	MHC class I polypeptide-related sequence B	Q29980	SL005200	6	31485545	31587478	GABBR1 OR12D3 XXbac-BPG308K3.5 TRIM27 AL662791.1 OR2AD1P OR2P1P OR2B3 XXbac-BCX196D17.5 OR2N1P OR2H4P OR2B4P XXbac-BPG308K3.6 RPL13P ZNF90P2 HCG14 RNU6-930P LINC01556 KRT18P1 RN7SL471P HCG15 HCG16 ZNF311 XXbac-BPG258E24.10 OR2W1 SAR1P1 OR2J3 OR2J4P OR2J2 AL645937.1 XXbac-BPG308J9.3 OR2U2P OR14J1 OR5V1 OR10C1 OR11A1 OR10C1 XXbac-BPG13B8.11 OR2H1 UBDP1 MAS1LP1 MAS1L RPS17P1 XXbac-BPG13B8.10 OR2I1P …	GABBR1 OR12D3 TRIM27 AL662791.1 OR2AD1P OR2P1P OR2B3 XXbac-BCX196D17.5 OR2N1P OR2H4P OR2B4P HLA-H OR2U1P GPX5 GPX6 OR2G1P DDX39BP1	GABBR1 XXbac-BPG308K3.5 HLA-H OR2B8P AL022393.7 RP1-265C24.5 ZFP57 OR2B7P ZSCAN26 ZSCAN23 HIST1H4J ZNF192P1 HIST1H3J HLA-F-AS1 HLA-C HLA-V ZSCAN31 HLA-G BTN3A3 BTN3A2 ZNF165 ZDHHC20P1 RP1-313I6.12 ABT1 HLA-K HLA-J HLA-A TRIM31 HLA-U HLA-L SLC44A4 ZNRD1 ZNRD1-AS1_3 C2 CFB	0	OR12D3
262	199	2	CIS	NO	MICA	rs3131085	6	29044701	G	A	0.0758032	996	0.5111	0.0827899	9.714e-10	1.01721	0.000337209	1.05118e-07	1.3633	rs7752448	0.846046	6	28301099	G	A	0.0255398	FALSE	0.0892351	-0.202429	0.120431	0.0937451	0.272346	0.082354	-1.12202	FALSE	FALSE	2730-58_2	MICA	MHC class I polypeptide-related sequence A	Q29983	SL005199	6	31389818	31459233	GABBR1 OR12D3 XXbac-BPG308K3.5 TRIM27 AL662791.1 OR2AD1P OR2P1P OR2B3 XXbac-BCX196D17.5 OR2N1P OR2H4P OR2B4P XXbac-BPG308K3.6 RPL13P ZNF90P2 HCG14 RNU6-930P LINC01556 KRT18P1 RN7SL471P HCG15 HCG16 ZNF311 XXbac-BPG258E24.10 OR2W1 SAR1P1 OR2J3 OR2J4P OR2J2 AL645937.1 XXbac-BPG308J9.3 OR2U2P OR14J1 OR5V1 OR10C1 OR11A1 OR10C1 XXbac-BPG13B8.11 OR2H1 UBDP1 MAS1LP1 MAS1L RPS17P1 XXbac-BPG13B8.10 OR2I1P …	GABBR1 OR12D3 TRIM27 AL662791.1 OR2AD1P OR2P1P OR2B3 XXbac-BCX196D17.5 OR2N1P OR2H4P OR2B4P HLA-H OR2U1P GPX5 GPX6 OR2G1P DDX39BP1	GABBR1 XXbac-BPG308K3.5 HLA-H OR2B8P AL022393.7 RP1-265C24.5 ZFP57 OR2B7P ZSCAN26 ZSCAN23 HIST1H4J ZNF192P1 HIST1H3J HLA-F-AS1 HLA-C HLA-V ZSCAN31 HLA-G BTN3A3 BTN3A2 ZNF165 ZDHHC20P1 RP1-313I6.12 ABT1 HLA-K HLA-J HLA-A TRIM31 HLA-U HLA-L SLC44A4 ZNRD1 ZNRD1-AS1_3 C2 CFB	0	OR12D3
263	200	1	CIS	YES	CFB	rs550513	6	31920687	C	T	0.0798193	996	0.702	0.0758569	1.297e-19	1.01351	3.41922e-20	4.4176e-19	1.09632	rs541862	0.999838	6	31916951	G	A	0.000118134	FALSE	0.116477	0.612464	0.106536	2.06526e-08	2.36218e-08	3.7896e-08	1.10693	TRUE	TRUE	4129-72_1	Factor B	Complement factor B	P00751	SL000414	6	31927837	32028527	SKIV2L CFB NELFE C2 C2-AS1 XXbac-BPG116M5.17 MIR1236	SKIV2L CFB	SKIV2L NELFE PRRT1 NEU1	0	SKIV2L
264	201	1	CIS	YES	CTSS	rs1336900	1	150679033	G	A	0.38191	995	0.4007	0.0433299	1.374e-19	1.00577	4.08634e-11	6.35193e-18	1.07235	rs12402939	0.986579	1	150615094	C	A	0.000103724	TRUE	0.471591	0.227097	0.0569208	8.17912e-05	0.000545563	9.48413e-05	1.04509	TRUE	TRUE	3181-50_2	Cathepsin S	Cathepsin S	P25774	SL004673	1	150730196	150765957	CTSS CTSK ARNT HORMAD1 GOLPH3L RNU6-1042P RP11-363I22.3	CTSS CTSK ARNT SETDB1 ADAMTSL4 RP11-54A4.2 BNIPL SEMA6C RP11-316M1.3 PRPF3 PIP5K1A MCL1 TARS2	CTSS CTSK ARNT HORMAD1 GOLPH3L SETDB1 ADAMTSL4 RP11-54A4.2 CERS2 RP11-316M1.12 ANXA9 CDC42SE1	0	CTSS HORMAD1
265	202	1	CIS	YES	CCL23	rs1003645	17	34340284	T	C	0.217085	995	-0.4715	0.0510804	1.581e-19	1.00518	3.65833e-16	2.29235e-20	-1.14582	rs1003645	same SNP	17	34340284	G	A	0.000416852	FALSE	0.323362	-0.324507	0.0620498	3.05113e-07	3.35507e-06	3.37248e-07	-1.13218	TRUE	TRUE	3028-36_2	Ck-b-8-1	Ck-beta-8-1	P55773	SL003301	17	36013056	36017968	CCL23 CCL15-CCL14 CTB-186H2.3 CCL15 RP11-104J23.1 RP11-104J23.2	0	CCL23 CCL15-CCL14 CCL14	0	CCL23
266	203	1	TRANS	YES	ECE1	rs4683702	3	142617138	T	G	0.367337	995	0.3973	0.0431805	2.031e-19	1.00101	1.23449e-17	1.02595e-18	1.07761	rs4683702	same SNP	3	142617138	C	A	4.76943e-05	TRUE	0.163352	0.355303	0.0891447	8.31214e-05	5.16403e-05	0.000118638	1.08873	TRUE	TRUE	3611-70_4	Endothelin-converting enzyme 1	Endothelin-converting enzyme 1	P42892	SL004060	1	21217247	21345504	PCOLCE2	RP13-635I23.3 RP11-372E1.4 U2SURP RP11-383G6.3 RP11-372E1.7 ATR PLS1	PCOLCE2	0	0
267	204	1	CIS	YES	GFRA2	rs4443656	8	21541084	A	G	0.418675	996	0.4032	0.0438476	2.156e-19	1.00846	5.78839e-19	2.60338e-19	1.07601	rs4443656	same SNP	8	21541084	A	G	5.36564e-05	TRUE	0.392351	-0.318158	0.0576504	6.97214e-08	5.09805e-07	9.21939e-08	-1.06467	TRUE	TRUE	2515-14_3	GFRa-2	GDNF family receptor alpha-2	O00451	SL004143	8	21690403	21812357	GFRA2	0	GFRA2	0	0
268	205	3	CIS	YES	MICA	rs3828922	6	31713454	C	T	0.158475	997	-0.5315	0.0578541	2.316e-19	1.01721	1.30259e-09	4.7414e-22	-1.485	rs3828922	same SNP	6	31713454	A	G	0.000164086	FALSE	0.184136	-0.27027	0.0919636	0.00352903	0.4377	0.00658237	-1.14828	FALSE	TRUE	2730-58_2	MICA	MHC class I polypeptide-related sequence A	Q29983	SL005199	6	31389818	31459233	CLIC1 MSH5-SAPCD1 MSH5 SAPCD1-AS1 RNU6-850P SAPCD1 VARS VWA7	0	SKIV2L NELFE LY6G5C AIF1 HSPA1B DXO TNF LY6G6C PRRC2A C6orf48 ATF6B SNORD52 BAG6	0	0
269	205	3	TRANS	NO	Human-virus	rs2075801	6	31728267	G	A	0.158292	995	0.4506	0.057093	7.866e-15	1.01169	9.09975e-08	1.89643e-12	1.11119	rs2075801	same SNP	6	31728267	A	G	0.000956946	FALSE	0.185552	0.285347	0.0811077	0.000496325	0.0376902	0.00315164	1.09045	FALSE	TRUE	4792-51_2	C34 gp41 HIV Fragment	gp41 C34 peptide, HIV	Q70626	SL016148	0	0	0	CLIC1 MSH5-SAPCD1 MSH5 SAPCD1-AS1 RNU6-850P SAPCD1 VARS VWA7	0	SKIV2L NELFE LY6G5C AIF1 HSPA1B DXO TNF LY6G6C PRRC2A C6orf48 ATF6B SNORD52 BAG6	0	0
270	205	3	CIS	NO	C4A C4B	rs409558	6	31708147	T	C	0.159136	996	0.3861	0.0593535	1.235e-10	1.0158	4.51257e-10	1.67298e-09	1.07252	rs2075788	0.999999	6	31712181	C	A	0.0282438	FALSE	0.185552	0.0687467	0.0986147	0.486222	0.520942	0.753155	1.00862	FALSE	FALSE	4481-34_2	C4	Complement C4	P0C0L4, P0C0L5	SL000316	6	31969570	32111862	CLIC1 MSH5-SAPCD1 MSH5 SAPCD1-AS1 RNU6-850P SAPCD1 VARS VWA7	0	SKIV2L NELFE LY6G5C AIF1 HSPA1B DXO TNF LY6G6C PRRC2A C6orf48 ATF6B SNORD52 BAG6	0	0
271	206	1	CIS	YES	MICB	rs1794282	6	32666526	C	T	0.0808081	990	-0.7066	0.0770356	2.645e-19	1.00948	0.250571	1.79958e-07	-1.22775	rs9273327	0.906924	6	32623223	C	A	9.0142e-05	TRUE	0.103448	0.017284	0.112425	0.877913	0.796504	0.949929	-1.00335	FALSE	FALSE	5102-55_3	MICB	MHC class I polypeptide-related sequence B	Q29980	SL005200	6	31485545	31587478	BTNL2 XXbac-BPG246D15.9 XXbac-BPG154L12.5 XXbac-BPG154L12.4 C6orf10 HNRNPA1P2 RNU6-603P HLA-DRA HLA-DRB9 HLA-DOB	BTNL2 HLA-DRB6 C2 HCG23 EGFL8	XXbac-BPG246D15.9 HLA-DRB6 HLA-DQA1 HLA-DQB2 TNXB C4A HLA-C XXbac-BPG248L24.13 STK19B CYP21A2 MICB HLA-DMB STK19 HLA-DRB5 RNF5 NOTCH4 HLA-DMA C4B LY6G6C WASF5P TNXA CYP21A1P VARS2 HCP5 PSMB9 HLA-DPB1 HLA-DQB1-AS1 HLA-DQB1 TAP2	0	0
272	207	1	CIS	YES	RET	rs2505535	10	43593043	G	A	0.271903	993	-0.4312	0.0470491	2.801e-19	1.00944	1.23024e-08	9.51331e-15	-1.10239	rs7092603	0.956175	10	43552931	G	A	0.000327409	FALSE	0.284703	-0.367966	0.0720079	5.49582e-07	5.82325e-05	5.62666e-07	-1.15571	TRUE	TRUE	3220-40_2	RET	Proto-oncogene tyrosine-protein kinase receptor Ret	P07949	SL010378	10	43077027	43130351	RET	RET HNRNPF BMS1 RP11-517P14.2 RASGEF1A RP11-168L22.2 ZNF239	RET RP11-351D16.3 CSGALNACT2 ZNF33B	0	0
273	208	2	TRANS	YES	SIRT2	rs1801689	17	64210580	A	C	0.0321285	996	1.132	0.123545	2.846e-19	1.00083	0.0952839	1.37266e-09	1.3325	#N/A	#N/A	#N/A	#N/A	#N/A	#N/A	1.24383e-05	TRUE	#N/A	#N/A	#N/A	#N/A	#N/A	#N/A	#N/A	#N/A	#N/A	5030-52_1	SIRT2	NAD-dependent protein deacetylase sirtuin-2	Q8IXJ6	SL006629	19	38878555	38899862	APOH PSMD7P1 PRKCA	0	0	0	APOH
274	208	2	TRANS	NO	DKK4	rs1801689	17	64210580	A	C	0.0321285	996	0.7217	0.115893	6.985e-10	1.00225	7.05878e-09	8.39121e-10	1.19292	#N/A	#N/A	#N/A	#N/A	#N/A	#N/A	0.019679	FALSE	#N/A	#N/A	#N/A	#N/A	#N/A	#N/A	#N/A	#N/A	#N/A	3365-7_2	Dkk-4	Dickkopf-related protein 4	Q9UBT3	SL010612	8	42374068	42377232	APOH PSMD7P1 PRKCA	0	0	0	APOH
275	209	1	CIS	YES	ACP1	rs300756	2	233416	G	A	0.173367	995	-0.5196	0.0567411	2.963e-19	1.00142	6.96863e-19	9.07167e-21	-1.46159	rs300705	0.830244	2	240785	A	G	3.87575e-05	TRUE	0.339489	-0.461224	0.0661081	1.69973e-11	1.3076e-08	2.80401e-11	-1.50908	TRUE	TRUE	3858-5_1	PPAC	Low molecular weight phosphotyrosine protein phosphatase	P24666	SL008063	2	264140	278283	SH3YL1 FAM150B ACP1	0	SH3YL1	0	0
276	210	2	TRANS	YES	NXPH1	rs626457	1	57407484	C	T	0.321932	994	0.414	0.0452779	3.344e-19	1.00417	1.90221e-16	1.6918e-17	1.11848	rs607268	0.94221	1	57379672	G	A	0.000104437	TRUE	0.495739	0.3799	0.0656603	1.69728e-08	7.40825e-08	7.62717e-09	1.14608	TRUE	TRUE	4562-1_2	NXPH1	Neurexophilin-1	P58417	SL012457	7	8433955	8752963	C8A C8B	C1orf168 DAB1	C1orf168	0	0
277	210	2	TRANS	NO	CCL1	rs626457	1	57407484	C	T	0.321932	994	0.2778	0.0462486	2.673e-09	1	0.00249215	1.32769e-05	1.03568	rs607268	0.94221	1	57379672	G	A	0.0300956	FALSE	0.495739	0.0636741	0.0620864	0.305856	0.768288	0.513651	1.0117	FALSE	FALSE	2770-51_2	I-309	C-C motif chemokine 1	P22362	SL003176	17	34360328	34363231	C8A C8B	C1orf168 DAB1	C1orf168	0	0
278	211	1	CIS	YES	CST1	rs2070856	20	23731412	G	A	0.130391	997	-0.5549	0.0610924	5.626e-19	1	0.548417	9.52709e-17	-1.2863	rs2070856	same SNP	20	23731412	A	G	0.00047941	FALSE	0.185714	-0.259497	0.0915217	0.00486603	0.681054	0.0469029	-1.09983	FALSE	TRUE	5459-33_3	CYTN	Cystatin-SN	P01037	SL010456	20	23747553	23751268	CST1	0	CST1	0	CST1
279	212	2	TRANS	YES	SIRT2	rs8178847	17	64216815	C	T	0.0657631	996	0.7904	0.0874469	8.178e-19	1.00083	0.0335246	1.40229e-08	1.20953	rs11651658	0.928919	17	64198640	G	A	3.82262e-05	TRUE	0.0539773	0.399837	0.161709	0.013926	0.677608	0.112697	1.11503	FALSE	TRUE	5030-52_1	SIRT2	NAD-dependent protein deacetylase sirtuin-2	Q8IXJ6	SL006629	19	38878555	38899862	APOH CEP112 PSMD7P1	0	0	0	APOH
280	212	2	TRANS	NO	DKK4	rs8178847	17	64216815	C	T	0.0657631	996	0.6899	0.0805703	4.144e-17	1.00225	7.4665e-16	4.00072e-17	1.18471	rs11651658	0.928919	17	64198640	G	A	0.000104402	TRUE	0.0539773	0.320263	0.126932	0.012109	0.00071987	0.00735229	1.15691	FALSE	TRUE	3365-7_2	Dkk-4	Dickkopf-related protein 4	Q9UBT3	SL010612	8	42374068	42377232	APOH CEP112 PSMD7P1	0	0	0	APOH
281	213	1	CIS	YES	THBS2	rs3763267	6	169571693	T	C	0.106137	994	0.6074	0.0672485	8.595e-19	1	1.7931e-15	3.67893e-19	1.22308	rs73038079	0.963462	6	169573835	A	G	0.000146242	FALSE	0.0906516	0.196019	0.0867799	0.0245558	0.0782609	0.0110064	1.11915	FALSE	TRUE	3339-33_1	TSP2	Thrombospondin-2	P35442	SL007206	6	169215780	169254044	RP11-417E7.1 RP11-417E7.2	RP11-417E7.1 THBS2 RP1-137D17.1 RP3-495K2.3 XXyac-YX65C7_A.2 WDR27	RP11-417E7.2	0	0
282	214	1	CIS	YES	SPON1	rs10832169	11	14066486	A	G	0.499499	997	-0.3607	0.0399477	8.709e-19	1.00432	1.17618e-08	4.11917e-15	-1.06284	rs10832169	same SNP	11	14066486	A	G	0.000160634	FALSE	0.473088	0.339976	0.0555901	2.74845e-09	2.99466e-09	1.33372e-08	1.07917	TRUE	TRUE	4297-62_3	Spondin-1	Spondin-1	Q9HCB6	SL005115	11	13962689	14267884	SPON1	SPON1 RP11-98J9.1 RP11-98J9.3 COPB1 RP11-21L19.1 RRAS2	SPON1	0	0
283	215	1	CIS	YES	CAPN1 CAPNS1	rs10895987	11	64904908	C	T	0.225628	995	-0.4591	0.050931	1.007e-18	1.00933	1.07334e-15	1.21245e-15	-1.11686	rs7113761	0.989981	11	64926722	A	G	0.000447599	FALSE	0.127479	-0.196264	0.0503779	0.000118771	2.06979e-05	1.78452e-06	-1.12888	FALSE	TRUE	2668-70_2	Calpain I	Calpain I	P07384 P04632	SL000337	11 19	65180566 36139575	65212006 36150353	SYVN1 SPDYC VPS51 TM7SF2 AP003068.9 MIR6751 MRPL49 RNU2-23P HIGD1AP10 PDCL2P2 AP003068.18	SYVN1 SIPA1 SAC3D1 MEN1 CDCA5	SPDYC ARL2 NAALADL1	0	0
284	216	1	CIS	YES	CCL14	rs17676662	17	34262254	A	G	0.134171	995	-0.557	0.0619595	1.226e-18	1	8.55473e-16	4.97648e-20	-1.15478	rs9901969	0.844241	17	34266028	G	A	0.000235216	FALSE	0.101156	-0.0861677	0.107481	0.423324	0.879877	0.47265	-1.03196	FALSE	FALSE	2900-53_3	HCC-1	C-C motif chemokine 14	Q16627	SL003329	17	35983291	35987004	RDM1 LYZL6	0	0	0	0
285	217	1	CIS	YES	EDAR	rs6750059	2	109611097	T	C	0.248996	996	-0.44	0.0490052	1.343e-18	1.00398	5.38371e-07	5.25907e-16	-1.16071	rs4676225	0.956118	2	109609765	G	A	2.94806e-05	TRUE	0.240741	-0.214381	0.0569409	0.000197742	0.00056081	0.000113271	-1.13036	FALSE	TRUE	2977-7_2	EDAR	Tumor necrosis factor receptor superfamily member EDAR	Q9UNE0	SL004872	2	108894471	108989372	EDAR	EDAR LIMS1	SULT1C3	0	0
286	218	1	CIS	YES	PPA1	rs10823500	10	72005190	A	G	0.370854	995	0.4013	0.0447665	1.525e-18	1.00816	0.00790018	5.58528e-10	1.08916	rs10823500	same SNP	10	72005190	G	A	0.000131683	FALSE	0.230878	0.136897	0.064839	0.0355037	0.164048	0.196726	1.03985	FALSE	TRUE	5021-13_1	PPase	Inorganic pyrophosphatase	Q15181	SL004914	10	70202830	70233911	PPA1 RP11-367H5.8 NPFFR1	CEP57L1P1	PPA1 SAR1A AIFM2 EIF4EBP2 TYSND1	0	0
287	219	1	CIS	YES	SIGLEC14	rs6509558	19	52127949	C	T	0.312374	994	0.4187	0.0469457	2.238e-18	1.00304	8.2572e-20	1.67362e-15	1.2492	#N/A	#N/A	#N/A	#N/A	#N/A	#N/A	0.00011191	FALSE	#N/A	#N/A	#N/A	#N/A	#N/A	#N/A	#N/A	#N/A	#N/A	5125-6_3	SIG14	Sialic acid-binding Ig-like lectin 14	Q08ET2	SL014292	19	51642553	51646801	SIGLEC5 SIGLEC5 RPL9P33	0	SIGLEC14	0	0
288	220	1	CIS	YES	CNTN5	rs1461672	11	99175378	C	T	0.0613065	995	0.734	0.0823064	2.241e-18	1.00872	6.55872e-05	9.88436e-13	1.14606	rs2100831	0.992681	11	99169833	G	A	9.4285e-05	TRUE	0.0538244	0.310921	0.136032	0.0229164	0.269355	0.093397	1.04652	FALSE	TRUE	3299-29_2	Contactin-5	Contactin-5	O94779	SL010455	11	99020953	100358885	CNTN5	0	0	0	0
289	221	1	CIS	YES	CD33	rs1710354	19	51802140	C	T	0.37751	996	-0.3874	0.0434502	2.304e-18	1.00124	5.60608e-18	6.52811e-20	-1.17703	rs1710354	same SNP	19	51802140	A	G	6.35908e-05	TRUE	0.24221	-0.250867	0.0744594	0.00084432	0.00140289	0.000295545	-1.12506	FALSE	TRUE	3166-92_1	Siglec-3	Myeloid cell surface antigen CD33	P20138	SL005215	19	51225064	51243860	0	0	ETFB CD33	0	0
290	222	1	CIS	YES	MIA	rs4803378	19	41333441	G	A	0.0195587	997	1.304	0.14642	2.529e-18	1.00285	1.55371e-26	9.58632e-21	1.32943	#N/A	#N/A	#N/A	#N/A	#N/A	#N/A	0.00113664	FALSE	#N/A	#N/A	#N/A	#N/A	#N/A	#N/A	#N/A	#N/A	#N/A	2687-2_1	MIA	Melanoma-derived growth regulatory protein	Q16674	SL001947	19	40771648	40777490	CTC-490E21.10 CTC-490E21.12 CYP2F2P CTC-490E21.11 CYP2A6 CYP2A7 CYP2G1P	0	CYP2B7P	0	0
291	223	1	CIS	YES	CD33	rs10421385	19	51701891	A	G	0.310743	996	0.4117	0.0463225	2.866e-18	1.00124	4.68542e-18	2.01139e-17	1.17578	rs10421385	same SNP	19	51701891	G	A	0.000755417	FALSE	0.255682	0.149853	0.0723528	0.039134	0.0352142	0.0483123	1.06421	FALSE	TRUE	3166-92_1	Siglec-3	Myeloid cell surface antigen CD33	P20138	SL005215	19	51225064	51243860	SIGLEC20P SIGLEC17P CTD-3187F8.14 CTD-3187F8.7 SIGLEC21P	0	SIGLEC20P	0	0
292	224	1	CIS	YES	DAPK2	rs922182	15	64277642	C	T	0.447183	994	0.3768	0.0424244	3.072e-18	1.00469	0.268222	5.7666e-08	1.07052	rs9972509	0.940089	15	64284214	C	A	7.95542e-05	TRUE	0.158571	0.0765981	0.0815922	0.348539	0.26281	0.230996	1.03059	FALSE	FALSE	4355-13_1	DAPK2	Death-associated protein kinase 2	Q9UIK4	SL007752	15	63907036	64072033	DAPK2	0	DAPK2 RP11-111E14.1	0	0
293	225	1	CIS	YES	TIMP3	rs135150	22	33170101	T	C	0.148445	997	0.5332	0.0603356	4.378e-18	1.00208	7.84732e-18	5.0937e-19	1.31115	rs135150	same SNP	22	33170101	G	A	0.000179067	FALSE	0.179887	0.131446	0.0721968	0.0695752	0.0428733	0.0469883	1.10249	FALSE	FALSE	2480-58_3	TIMP-3	Metalloproteinase inhibitor 3	P35625	SL003043	22	32801701	32863043	SYN3 LL22NC01-116C6.1	0	0	0	0
294	226	1	CIS	YES	ENTPD5	rs7160336	14	74572360	A	G	0.49397	995	-0.3849	0.0437319	5.954e-18	1	2.13674e-17	1.66947e-18	-1.07447	rs4243645	0.998866	14	74538308	A	G	0.000387061	FALSE	0.375354	0.495339	0.0689059	4.49649e-12	4.22966e-12	3.55225e-12	1.13894	TRUE	TRUE	4437-56_3	ENTP5	Ectonucleoside triphosphate diphosphohydrolase 5	O75356	SL014028	14	73958010	74019399	ALDH6A1 LIN52 CCDC176 ENTPD5 RN7SL530P RP5-892G5.2	0	ALDH6A1 LIN52 RP5-1021I20.2 COQ6 PTGR2	0	CCDC176
295	227	1	CIS	YES	AGRP	rs7184253	16	67380550	T	C	0.0521565	997	0.8213	0.0934723	6.659e-18	1	1.13827e-11	3.83944e-16	1.21152	rs8056260	0.989908	16	67476572	G	A	7.36316e-05	TRUE	0.15812	0.135225	0.0839779	0.108318	0.199447	0.102042	1.04891	FALSE	FALSE	2813-11_2	ART	Agouti-related protein	O00253	SL006924	16	67482571	67483813	ZDHHC1 HSD11B2 ATP6V0D1 LRRC36 AGRP TPPP3 FAM65A KCTD19 SLC9A5 PLEKHG4 RN7SKP118 RNU1-123P RP11-297D21.2 RP11-297D21.4 CTD-2012K14.8	ZDHHC1 HSD11B2 ATP6V0D1 TPPP3 FAM65A EXOC3L1 LCAT C16orf86 TRADD CES4A HSF4 EDC4 ELMO3 FBXL8 CBFB C16orf70 NUTF2 GFOD2 SLC12A4	ZDHHC1 HSD11B2 ATP6V0D1 LRRC36 AGRP EXOC3L1 LCAT C16orf86 TRADD RANBP10 DPEP2 DUS2 PLA2G15 NFATC3 CTCF	0	LRRC36 AGRP KCTD19
296	228	1	CIS	YES	IL1RL1	rs12997015	2	103042401	A	G	0.0300903	997	-1.001	0.114195	7.662e-18	1	1.29237e-09	7.25325e-19	-1.51533	rs11465701	0.899712	2	103057717	G	A	0.00158719	FALSE	0.0524079	-0.535242	0.159866	0.000908995	0.00709215	0.000839229	-1.27727	FALSE	TRUE	4234-8_2	IL-1 R4	Interleukin-1 receptor-like 1	Q01638	SL004146	2	102311502	102352037	IL18RAP	AC007278.2 IL18R1	0	0	0
297	229	1	CIS	YES	C7	rs429017	5	41263091	G	A	0.252792	985	0.4333	0.0495145	9.039e-18	1	1.13527e-16	2.16332e-15	1.0992	rs380649	0.995964	5	41263849	A	G	0.000164501	FALSE	0.305949	0.143181	0.0704798	0.043014	0.0474143	0.0670157	1.03435	FALSE	TRUE	2888-49_2	C7	Complement component C7	P10643	SL000323	5	40909252	40982939	C6	PLCXD3	PLCXD3 C7	0	0
298	230	1	CIS	YES	CFI	rs7439493	4	110656730	G	A	0.402108	996	0.3601	0.041496	1.62e-17	1.00122	1.9707e-17	7.06979e-17	1.03731	rs7439493	same SNP	4	110656730	A	G	0.000257966	FALSE	0.390935	0.208839	0.0678146	0.00224931	0.00221884	0.00266577	1.02778	FALSE	TRUE	2567-5_6	Factor I	Complement factor I	P05156	SL003328	4	109740694	109802179	PLA2G12A CFI	CFI	PLA2G12A CASP6	0	0
299	231	1	CIS	YES	IL1RAP	rs2193873	3	190313507	A	G	0.497493	997	0.3342	0.0385346	1.69e-17	1	6.86869e-18	1.35076e-17	1.11295	rs3773954	0.999654	3	190314468	A	G	0.000222759	FALSE	0.464589	-0.218749	0.0682438	0.00148225	0.000869437	0.00140413	-1.07751	FALSE	TRUE	2630-12_2	IL-1 R AcP	Interleukin-1 Receptor accessory protein	Q9NPH3	SL004588	3	190514051	190659750	IL1RAP	0	0	0	0
300	232	1	CIS	YES	SMPDL3A	rs28385609	6	123122464	C	T	0.143505	993	-0.5315	0.0612781	1.703e-17	1	0.00170437	1.53419e-09	-1.1018	rs13192569	0.979748	6	123127597	A	G	0.000389236	FALSE	0.205382	-0.252265	0.0740751	0.000742895	0.0491887	0.00220173	-1.0858	FALSE	TRUE	4771-10_3	ASM3A	Acid sphingomyelinase-like phosphodiesterase 3a	Q92484	SL012754	6	122789049	122809720	SMPDL3A	SMPDL3A	SMPDL3A	0	SMPDL3A
301	233	1	CIS	YES	SAA1	rs16935432	11	18470487	G	A	0.143072	996	0.5155	0.0595164	1.86e-17	1.01075	4.15711e-10	9.81467e-18	1.90159	rs78098319	0.836845	11	18404299	A	G	8.32574e-05	TRUE	0.17847	0.388764	0.09916	0.000107703	0.0021763	0.000119945	1.59035	TRUE	TRUE	4336-2_1	SAA	Serum amyloid A-1 protein	P0DJI8	SL000572	11	18266174	18269977	LDHC LDHAL6A RP11-613F22.7	LDHC TSG101 RP11-113D6.3 SERGEF RP11-613F22.6 UEVLD RP11-137N23.1 LDHA GTF2H1 AC084117.3 SPTY2D1	LDHAL6A YWHABP2	0	0
302	234	1	CIS	YES	EDAR	rs260692	2	109581319	C	T	0.058676	997	0.786	0.0908879	2.079e-17	1.00398	9.19191e-18	3.11518e-22	1.38731	rs260687	0.997915	2	109578855	G	A	0.000223961	FALSE	0.259943	0.0832837	0.0630538	0.187485	0.0254178	0.0784052	1.06313	FALSE	FALSE	2977-7_2	EDAR	Tumor necrosis factor receptor superfamily member EDAR	Q9UNE0	SL004872	2	108894471	108989372	EDAR	0	0	0	0
303	235	1	CIS	YES	C4A C4B	rs8283	6	32083300	A	G	0.190644	994	0.487	0.0563971	2.328e-17	1.0158	1.0262e-16	7.67844e-15	1.09049	rs8283	same SNP	6	32083300	G	A	0.000109549	FALSE	0.390935	0.57138	0.0700447	7.49955e-15	1.93771e-14	6.94411e-12	1.15108	TRUE	TRUE	4481-34_2	C4	Complement C4	P0C0L4, P0C0L5	SL000316	6	31969570	32111862	ATF6B TNXB	0	ATF6B TAP2 XXbac-BPG246D15.9 HLA-DRB6 STK19B FKBPL MICB TNXA	0	0
304	236	1	CIS	YES	MICA	rs1265047	6	31081464	A	G	0.348591	994	0.3847	0.0445785	2.432e-17	1.01721	1.45059e-07	7.57235e-14	1.26761	rs1265047	same SNP	6	31081464	G	A	0.0005911	FALSE	0.371105	0.0443178	0.0706011	0.530626	0.747438	0.455915	1.02934	FALSE	FALSE	2730-58_2	MICA	MHC class I polypeptide-related sequence A	Q29983	SL005199	6	31389818	31459233	0	0	0	0	0
305	237	1	TRANS	YES	IMPDH2	rs1005776	14	102896673	G	A	0.298395	997	0.3987	0.0463794	3.164e-17	1	1.99673e-08	2.94938e-13	1.05148	rs1005776	same SNP	14	102896673	A	G	0.000231892	FALSE	0.355524	0.105387	0.0478559	0.0283534	0.398143	0.115193	1.01902	FALSE	TRUE	5250-53_3	IMDH2	Inosine-5'-monophosphate dehydrogenase 2	P12268	SL010928	3	49024325	49029408	ZNF839 CINP TECPR2 AL137229.1	0	ZNF839 CINP TECPR2 ANKRD9	0	0
306	238	1	CIS	YES	ERAP1	rs12520053	5	96167485	T	C	0.160643	996	0.5115	0.0596074	3.579e-17	1.00138	6.17182e-18	1.08715e-14	1.21939	rs12520537	0.999973	5	96163905	G	A	0.000392521	FALSE	0.220963	0.26288	0.0818544	0.00145184	0.000621408	0.00649586	1.11954	FALSE	TRUE	4964-67_1	ARTS1	Endoplasmic reticulum aminopeptidase 1	Q9NZ08	SL007729	5	96760810	96808100	CTD-2260A17.2	LIX1	ERAP2 CAST LNPEP RP11-254I22.3	0	0
307	239	1	CIS	YES	IGFBP7	rs2412776	4	57951468	A	G	0.19196	995	0.4429	0.0519415	5.538e-17	1.01517	8.00416e-12	3.48913e-15	1.07036	rs4508954	0.999997	4	57951527	G	A	0.000366602	FALSE	0.113314	0.266837	0.0890933	0.00295428	0.170983	0.0158194	1.05205	FALSE	TRUE	3320-49_2	IGFBP-7	Insulin-like growth factor-binding protein 7	Q16270	SL005087	4	57030773	57110385	UBE2CP3 IGFBP7	POLR2B	0	0	0
308	240	1	CIS	YES	FCGR2A FCGR2B	rs6668534	1	161671995	A	G	0.231388	994	-0.434	0.0509491	5.979e-17	1	3.53456e-17	5.47366e-18	-1.31999	rs1340976	0.99629	1	161661489	C	A	0.000386634	FALSE	0.215909	-0.0623876	0.0927993	0.50188	0.369781	0.373405	-1.04885	FALSE	FALSE	3310-62_1	FCG2A/B	Low affinity immunoglobulin gamma Fc region receptor II-a/b	P12318 P31994	SL017613	1	161505430	161678654	FCGR2B FCRLA RP11-25K21.1 RPL31P11 Y_RNA	0	FCGR2B FCRLA FCGR3B FCGR2C FCRLB HSPA7 HSPA6	0	0
309	241	1	CIS	YES	FCN1	rs10858300	9	137842500	C	T	0.250503	994	0.4086	0.0479976	6.184e-17	1.00019	0.0634989	1.68467e-11	1.13253	rs60008355	0.998152	9	137843955	G	A	0.000281421	FALSE	0.265896	0.365652	0.0811625	9.31772e-06	0.398791	0.0109366	1.11868	TRUE	TRUE	3613-62_5	FCN1	Ficolin-1	O00602	SL010462	9	134905890	134917963	0	0	OLFM1 RP11-447M12.2 FCN1 NELFB	0	0
310	242	1	TRANS	YES	LRPAP1	rs9468569	6	29623315	G	A	0.0120361	997	1.631	0.192876	9.647e-17	1.00468	1.04957e-52	1.27824e-49	2.45255	#N/A	#N/A	#N/A	#N/A	#N/A	#N/A	0.000501459	FALSE	#N/A	#N/A	#N/A	#N/A	#N/A	#N/A	#N/A	#N/A	#N/A	3640-14_3	RAP	alpha-2-macroglobulin receptor-associated protein	P30533	SL005263	4	3506376	3532559	MOG ZFP57 ZDHHC20P1	MOG ZNRD1-AS1 HCG4P5 PPP1R11 HLA-F HLA-A HLA-H GABBR1	0	0	0
311	243	1	CIS	YES	PCSK7	rs4938330	11	116928514	C	G	0.222668	997	-0.4282	0.0506426	9.879e-17	1.00113	4.95623e-07	4.38156e-14	-1.11132	rs4388921	0.844619	11	116976778	G	A	0.000377035	FALSE	0.356125	-0.291071	0.0704263	4.56434e-05	0.027518	0.000973996	-1.09064	TRUE	TRUE	4459-68_2	PCSK7	Proprotein convertase subtilisin/kexin type 7	Q16549	SL014069	11	117204337	117232525	SIK3 AP000936.1 AP000936.2 RNY4P6 AP000936.4	AP000936.1 BACE1	SIK3 TAGLN RP11-109L13.1 APOA1 APOA1-AS PCSK7 SIDT2 BUD13	0	0
312	244	1	CIS	YES	CPNE1	rs1204656	20	33982846	A	G	0.304719	996	-0.3931	0.046502	1.008e-16	1.00332	5.17343e-14	9.31891e-17	-1.24898	rs4911178	0.818969	20	33952620	A	G	0.000496405	FALSE	0.485836	0.205897	0.0457875	9.60292e-06	0.000486354	6.43515e-06	1.24307	TRUE	TRUE	5346-24_3	CPNE1	Copine-1	Q99829	SL011808	20	35626031	35664956	UQCC1 GDF5 GDF5OS	ERGIC3 CPNE1 CEP250 FER1L4 MYH7B NFS1 ACSS2 ROMO1 TRPC4AP GSS RBM12	UQCC1 GDF5 ERGIC3 CPNE1 CEP250 RPL36P4 FAM83C EIF6 GGT7 MMP24-AS1 PROCR EDEM2	0	0
313	245	1	CIS	YES	MICA	rs3134942	6	32168771	G	T	0.107646	994	0.5791	0.0687086	1.23e-16	1.01721	7.06335e-06	6.98859e-14	1.44159	rs3134942	same SNP	6	32168771	A	C	0.000142808	FALSE	0.0509915	-0.0339562	0.163494	0.8356	0.490507	0.702055	-1.03495	FALSE	FALSE	2730-58_2	MICA	MHC class I polypeptide-related sequence A	Q29983	SL005199	6	31389818	31459233	NOTCH4 GPSM3	HLA-DQB1 CYP21A1P ATF6B C2 STK19 VARS HLA-DQA1 HLA-DRB1 C6orf48 AGPAT1 PBX2 SKIV2L HLA-DRA	NOTCH4 HLA-DQB1 CYP21A1P HLA-DQB2 C4A HLA-C HLA-E CYP21A2 BTN3A2 MICB VARS2 HCG27 HLA-DRB5 RNF5 HLA-DMA C4B WASF5P HLA-DPB1	0	0
314	246	1	CIS	YES	C7	rs13157656	5	40964852	A	C	0.245236	997	-0.4008	0.0475774	1.266e-16	1	5.68376e-15	1.81041e-12	-1.08398	rs3828510	0.881467	5	40973603	A	G	0.000574158	FALSE	0.317281	-0.343723	0.070661	1.79e-06	0.000174849	4.25576e-05	-1.08014	TRUE	TRUE	2888-49_2	C7	Complement component C7	P10643	SL000323	5	40909252	40982939	C7 RP11-301A5.2	0	0	0	C7
315	247	1	CIS	YES	IL18R1	rs2871473	2	103107280	A	C	0.176559	994	-0.464	0.0551386	1.357e-16	1	6.55969e-08	2.60883e-15	-1.11324	rs2871473	same SNP	2	103107280	C	A	0.000559079	FALSE	0.254261	-0.179203	0.0628059	0.0046045	0.00284039	0.00249203	-1.06943	FALSE	TRUE	3446-7_2	IL-18 Ra	Interleukin-18 receptor 1	Q13478	SL004152	2	102311529	102398775	SLC9A4	0	IL18RAP AC007278.3	0	0
316	248	2	CIS	YES	CST2	rs7263120	20	23690021	C	T	0.111055	995	-0.5621	0.0673242	2.303e-16	1.00206	1.27685e-13	2.07721e-17	-1.29607	rs73088989	0.97273	20	23727531	A	C	0.000751934	FALSE	0.0804598	-0.467139	0.111755	3.76297e-05	0.100344	7.95592e-05	-1.30263	TRUE	TRUE	4324-33_2	CYTT	Cystatin-SA	P09228	SL008516	20	23823769	23826731	CST4 CST1 CST2P1	CST4 CSTL1 CST8 CST11 XXyac-YX60D10.1 CSTP1 GGTLC1	CST1 CST3	0	0
317	248	2	CIS	NO	CST1	rs7263120	20	23690021	C	T	0.111055	995	-0.4936	0.0682589	9.577e-13	1	0.0511489	4.79502e-12	-1.26101	rs73088989	0.97273	20	23727531	A	C	0.00534418	FALSE	0.0804598	-0.29282	0.125481	0.0202346	0.80113	0.141853	-1.10072	FALSE	TRUE	5459-33_3	CYTN	Cystatin-SN	P01037	SL010456	20	23747553	23751268	CST4 CST1 CST2P1	CST4 CSTL1 CST8 CST11 XXyac-YX60D10.1 CSTP1 GGTLC1	CST1 CST3	0	0
318	249	1	CIS	YES	RARRES2	rs9640161	7	150045910	C	A	0.370821	987	0.3473	0.0417713	3.049e-16	1	1.72241e-13	2.3647e-15	1.06695	rs3735167	0.808203	7	150039555	A	G	0.000350694	FALSE	0.253541	0.255203	0.0790451	0.0013707	0.00246273	0.00129209	1.04937	FALSE	TRUE	3079-62_2	TIG2	Retinoic acid receptor responder protein 2	Q99969	SL005152	7	150338317	150341674	LRRC61 ZBED6CL	0	LRRC61 ZBED6CL RARRES2 RP4-584D14.7 REPIN1 ACTR3C RP4-584D14.5	0	0
319	250	1	TRANS	YES	HPX	rs10754218	1	197165014	A	G	0.307654	993	0.4002	0.0481595	3.156e-16	1	1.73267e-14	2.54375e-17	1.26581	rs10754218	same SNP	1	197165014	G	A	0.000438856	FALSE	0.356534	0.253946	0.0761089	0.0009463	0.00220139	0.000222568	1.18542	FALSE	TRUE	2768-56_2	Hemopexin	Hemopexin	P02790	SL000440	11	6431049	6442617	ZBTB41	0	CFHR3	0	0
320	251	1	CIS	YES	IL23R	rs11209026	1	67705958	G	A	0.062249	996	-0.7416	0.0893633	3.428e-16	1.01108	1.3425e-06	1.36812e-13	-1.18935	rs9988642	0.970554	1	67726104	G	A	0.000629063	FALSE	0.0878187	-0.00147358	0.105342	0.988848	0.767253	0.850343	-1.00626	FALSE	FALSE	5088-175_3	IL-23 R	Interleukin-23 receptor	Q5VWK5	SL005185	1	67166400	67259979	IL23R C1orf141 AL109843.1 RNU4ATAC4P RP11-131O15.2	0	0	0	IL23R
321	252	1	CIS	YES	ARSB	rs672413	5	78278229	G	A	0.34739	996	0.3691	0.0445118	3.623e-16	1.00018	0.648502	2.89694e-05	1.09465	rs672413	same SNP	5	78278229	A	G	0.000543668	FALSE	0.482906	0.0914588	0.0781323	0.242635	0.825063	0.48355	1.01713	FALSE	FALSE	3172-28_2	ARSB	Arylsulfatase B	P15848	SL008956	5	78777209	78986087	ARSB	0	ARSB BHMT	0	0
322	253	1	CIS	YES	MICB	rs33932084	6	28268824	A	G	0.0750252	993	-0.6718	0.0811956	4.17e-16	1.00948	0.901494	5.32698e-05	-1.18127	rs7752448	0.899564	6	28301099	G	A	0.00354421	FALSE	0.0892351	0.105536	0.111042	0.342604	0.681518	0.597735	1.02815	FALSE	FALSE	5102-55_3	MICB	MHC class I polypeptide-related sequence B	Q29980	SL005200	6	31485545	31587478	HIST1H4J ZKSCAN3 OR2B2 HIST1H2BL HIST1H2AI HIST1H4K HIST1H2BPS2 HIST1H1B HIST1H3I HIST1H4L OR2B8P OR2B7P ZSCAN12P1 ZNF165 RP1-265C24.5 ZNF192P1 AL022393.7 ZSCAN26 ZSCAN31 ZSCAN23 GPX6 PGBD1 ZSCAN12 HIST1H4PS1 AL009179.1 HIST1H3H AL049822.1 HIST1H2AJ HIST1H2BM Z98744.1 HIST1H2BN HIST1H2AK HIST1H2AL Z98744.2 HIST1H2BO HIST1H2AM RNU7-26P OR2W6P RPLP2P1 OR2W4P OR2W2P OR1F12 ZSCAN16-AS1 ZSCAN16 ZKSCAN…	HIST1H4J ZKSCAN3 OR2B2 HIST1H2BL HIST1H2AI HIST1H4K HIST1H2BPS2 HIST1H1B HIST1H4L ZSCAN12P1 GPX6 RSL24D1P1 OR2U1P OR2B4P GPX5	HIST1H4J ZKSCAN3 HIST1H3I OR2B8P OR2B7P ZNF165 RP1-265C24.5 ZNF192P1 AL022393.7 ZSCAN26 ZSCAN31 ZSCAN23 PRSS16 HIST1H3J RP1-313I6.12 BTN2A2 BTN3A2 BTN3A3 HIST1H2BK LINC01556 ABT1 ZNF391 ZFP57 HLA-G HLA-F-AS1 HLA-C	0	OR2B2 PGBD1 ZSCAN12
323	254	1	CIS	YES	LGALS3	rs35070799	14	55818403	T	C	0.0801411	992	-0.6296	0.0761831	4.494e-16	1	3.54059e-13	6.20421e-14	-1.12442	rs7160411	0.954645	14	55679032	A	G	0.00248796	FALSE	0.155271	-0.136838	0.0896019	0.127692	0.15426	0.0927064	-1.03535	FALSE	FALSE	3066-12_1	Galectin-3	Galectin-3	P17931	SL003744	14	55124110	55145413	LGALS3 FBXO34 RP11-665C16.6 RP11-454L9.2 DLGAP5 RP11-698F20.3 AL158801.1 RP11-665C16.8 RP11-665C16.1 Metazoa_SRP CHMP4BP1 RP11-665C16.5 ATG14 TBPL2 RPL21P6	LGALS3 RPL13AP3	FBXO34 RP11-665C16.6 RP11-454L9.2 SOCS4 KTN1	0	LGALS3 FBXO34
324	255	1	CIS	YES	ACP1	rs12475664	2	309097	C	A	0.355556	990	0.3741	0.0452722	4.558e-16	1.00142	2.25214e-16	1.87031e-16	1.30477	rs12475664	same SNP	2	309097	A	C	0.000596933	FALSE	0.382102	0.252725	0.0615874	5.15021e-05	4.16693e-06	2.85543e-06	1.29982	TRUE	TRUE	3858-5_1	PPAC	Low molecular weight phosphotyrosine protein phosphatase	P24666	SL008063	2	264140	278283	RP11-356M6.1 AC079779.5	0	SH3YL1	0	0
325	256	1	CIS	YES	C4A C4B	rs805273	6	31665452	G	A	0.0682046	997	0.699	0.0847519	5.08e-16	1.0158	1.42826e-15	4.99266e-12	1.12259	rs805273	same SNP	6	31665452	A	G	0.000803696	FALSE	0.168555	0.533871	0.0980018	1.00791e-07	6.40667e-08	2.77157e-06	1.1394	TRUE	TRUE	4481-34_2	C4	Complement C4	P0C0L4, P0C0L5	SL000316	6	31969570	32111862	ABHD16A XXbac-BPG32J3.20 MIR4646	0	LY6G5C OR10C1 XXbac-BPG181B23.7 OR10C1	0	0
326	257	1	CIS	YES	MBL2	rs2506	10	54525509	A	C	0.235442	996	-0.4042	0.0490691	5.549e-16	1.00446	2.04587e-16	6.69394e-14	-1.2298	rs10082466	0.996283	10	54526622	G	A	0.000297607	FALSE	0.216714	-0.359408	0.0897961	7.76425e-05	1.40853e-05	0.00127528	-1.22316	TRUE	TRUE	3000-66_1	MBL	Mannose-binding protein C	P11226	SL004516	10	52765380	52771700	RP11-556E13.1 MBL2	RP11-556E13.1	PRKRIRP3	0	0
327	258	1	CIS	YES	RELT	rs7119167	11	73228685	T	C	0.198389	993	0.4041	0.0490694	5.678e-16	1.0084	1.78417e-13	4.4372e-15	1.07983	rs725103	0.92416	11	73032471	G	A	0.000737363	FALSE	0.169972	0.16429	0.0607171	0.00717194	0.0284349	0.0129573	1.04999	FALSE	TRUE	5115-31_3	RELT	Tumor necrosis factor receptor superfamily member 19L	Q969Z4	SL005213	11	73376264	73397474	RELT RP11-809N8.4 FAM168A RP11-809N8.5 RP11-809N8.2 RP11-809N8.6 HMGN2P38	RELT RP11-809N8.4 RP11-809N8.5 ARHGEF17 RP11-800A3.2 P2RY2 P2RY6 RAB6A	RELT RP11-809N8.4 FAM168A ARHGEF17	0	0
328	259	1	TRANS	YES	C1S	rs12734260	1	196865417	G	T	0.113454	996	0.5063	0.0614963	5.739e-16	1.01179	2.40675e-10	3.99632e-14	1.06255	rs7522952	0.999937	1	196882344	G	A	0.000472596	FALSE	0.117564	0.213058	0.0952252	0.0259346	0.00624579	0.00891159	1.03896	FALSE	TRUE	3590-8_3	C1s	Complement C1s subcomponent	P09871	SL000311	12	6988259	7071032	CFH CFHR2 CFHR4 CFHR2 RP4-608O15.4	KCNT2	CFH CFHR1 CFHR3 ZBTB41	JUP	0
329	260	1	CIS	YES	MICB	rs2534674	6	31465103	C	T	0.351759	995	0.3579	0.0435952	6.918e-16	1.00948	0.401004	1.08716e-05	1.10212	#N/A	#N/A	#N/A	#N/A	#N/A	#N/A	0.000784588	FALSE	#N/A	#N/A	#N/A	#N/A	#N/A	#N/A	#N/A	#N/A	#N/A	5102-55_3	MICB	MHC class I polypeptide-related sequence B	Q29980	SL005200	6	31485545	31587478	MICB Y_RNA	0	MICB HCP5 XXbac-BPG248L24.12 MUC22 HCG22 HCG27 LST1 HLA-DRB5 HLA-C HLA-DRB6	0	0
330	261	1	CIS	YES	PLXNC1	rs7972001	12	94623502	C	T	0.0337361	993	-1.005	0.122632	7.773e-16	1	8.84236e-06	5.32086e-15	-1.20223	#N/A	#N/A	#N/A	#N/A	#N/A	#N/A	0.00153787	FALSE	#N/A	#N/A	#N/A	#N/A	#N/A	#N/A	#N/A	#N/A	#N/A	4564-2_2	PLXC1	Plexin-C1	O60486	SL006406	12	94148723	94307675	PLXNC1	0	UBE2N	0	PLXNC1
331	262	1	CIS	YES	PPP3CA PPP3R1	rs17266357	4	102721809	T	C	0.30993	997	0.3681	0.0450047	8.67e-16	1.00244	1.12847e-14	7.56935e-14	1.12499	rs4699262	0.994232	4	102726005	A	G	0.000620727	FALSE	0.18608	0.13054	0.0482156	0.00713934	0.00104132	0.00212736	1.08543	FALSE	TRUE	4903-72_1	Calcineurin	Calcineurin	Q08209 P63098	SL003657	2 4	68178857 101023409	68256237 101348278	BANK1	0	BANK1	0	0
332	263	1	CIS	YES	MICA	rs28367631	6	31267936	C	T	0.345729	995	-0.3635	0.0445295	9.842e-16	1.01721	1.53833e-07	7.49963e-13	-1.25393	rs4394275	0.862269	6	31318177	A	G	0.000582782	FALSE	0.21813	-0.349423	0.0816212	2.44937e-05	0.0191389	1.5182e-05	-1.21711	TRUE	TRUE	2730-58_2	MICA	MHC class I polypeptide-related sequence A	Q29983	SL005199	6	31389818	31459233	WASF5P HLA-C XXbac-BPG248L24.10 USP8P1 RPL3P2 XXbac-BPG248L24.13	WASF5P CCHCR1 SFTA2 DDAH2 PRRC2A	WASF5P HLA-C XXbac-BPG248L24.10 CCHCR1 HCG27 PSORS1C2 PSORS1C3 XXbac-BPG299F13.17 TCF19 HLA-B XXbac-BPG248L24.12 HCG22 POU5F1 DDR1 MICB PSORS1C1 C4B MICA	GPBAR1 TMEM154 TRAPPC1 CD248 PLOD3	0
333	264	2	TRANS	YES	GOT1	rs11292716	7	94935199	A	-	0.190763	996	0.4465	0.0548729	1.207e-15	1.00686	2.04743e-13	3.04987e-13	1.07427	rs62467349	NA	7	94946795	A	G	0.000859822	FALSE	0.0835694	0.246963	0.120428	0.0410934	0.631704	0.593565	1.01971	FALSE	TRUE	4912-17_1	GOT1	Aspartate aminotransferase, cytoplasmic	P17174	SL000280	10	99396870	99430624	#N/A	#N/A	#N/A	#N/A	#N/A
334	264	2	TRANS	NO	LCMT1	rs11292716	7	94935199	A	-	0.190763	996	0.4317	0.0543087	5.101e-15	1.00314	0.809172	0.00244786	1.03106	rs62467349	NA	7	94946795	A	G	0.00132158	FALSE	0.0835694	0.228645	0.104403	0.0292302	0.755987	0.238503	1.03619	FALSE	TRUE	4237-70_3	LCMT1	Leucine carboxyl methyltransferase 1	Q9UIC8	SL011770	16	25111729	25178231	#N/A	#N/A	#N/A	#N/A	#N/A
335	265	1	CIS	YES	KLK7	rs2659067	19	51485622	G	A	0.0895372	994	-0.5981	0.0735215	1.231e-15	1.01797	3.73576e-08	3.6363e-14	-1.17262	rs1654523	0.994283	19	51485194	G	A	0.00120108	FALSE	0.100852	-0.412459	0.11723	0.000496062	0.0572843	0.00115123	-1.18211	FALSE	TRUE	3378-49_2	Kallikrein 7	Kallikrein-7	P49862	SL000064	19	50976482	50984099	KLK7 CTB-147C22.9	KLK7	KLK7	0	0
336	266	1	CIS	YES	FCGR2A FCGR2B	rs34436026	1	161519440	C	T	0.0230924	996	1.158	0.142784	1.507e-15	1	2.29064e-18	8.88148e-17	2.1112	#N/A	#N/A	#N/A	#N/A	#N/A	#N/A	0.000463783	FALSE	#N/A	#N/A	#N/A	#N/A	#N/A	#N/A	#N/A	#N/A	#N/A	3310-62_1	FCG2A/B	Low affinity immunoglobulin gamma Fc region receptor II-a/b	P12318 P31994	SL017613	1	161505430	161678654	FCGR2A RP11-25K21.6 HSPA6 RPS23P10 FCGR3A	0	0	0	0
337	267	1	CIS	YES	HP	rs11645898	16	72229532	T	C	0.168675	996	-0.4681	0.0577453	1.54e-15	1.00104	4.60888e-17	1.02245e-13	-1.26528	rs4788605	0.939206	16	72154682	A	C	0.000752692	FALSE	0.137394	0.0243175	0.100786	0.80949	0.744325	0.751185	1.03069	FALSE	FALSE	3054-3_2	Haptoglobin, Mixed Type	Haptoglobin	P00738	SL000437	16	72054592	72061055	PMFBP1 DHX38	PMFBP1	PMFBP1 DHX38 HPR DHODH HP TXNL4B	0	PMFBP1
338	268	1	CIS	YES	ADAMTS5	rs990529	21	28346546	C	G	0.382146	997	0.3289	0.0405958	1.594e-15	1	0.00012099	8.79602e-10	1.07068	#N/A	#N/A	#N/A	#N/A	#N/A	#N/A	0.000425394	FALSE	#N/A	#N/A	#N/A	#N/A	#N/A	#N/A	#N/A	#N/A	#N/A	3168-8_2	ADAMTS-5	A disintegrin and metalloproteinase with thrombospondin motifs 5	Q9UNA0	SL004626	21	26917912	26966513	0	0	0	0	0
339	269	1	TRANS	YES	TIE1	rs630510	9	136149581	G	A	0.466298	994	-0.3499	0.0432002	1.618e-15	1	8.53015e-15	5.36494e-15	-1.06111	rs630014	1	9	136149722	A	G	0.00119612	FALSE	0.443182	-0.392403	0.0599862	2.36552e-10	6.36192e-10	6.07689e-10	-1.10307	TRUE	TRUE	2844-53_2	sTie-1	Tyrosine-protein kinase receptor Tie-1, soluble	P35590	SL003199	1	43300993	43323108	ABO	CELP DBH ADAMTSL2 SARDH RALGDS	ABO MED22	0	0
340	270	2	CIS	YES	SERPINA3	rs6575449	14	95097303	C	T	0.18593	995	-0.4323	0.0535108	1.903e-15	1	1.71952e-13	3.3416e-15	-1.08255	rs17753556	0.99794	14	95095434	A	C	0.000763397	FALSE	0.119658	-0.176697	0.115687	0.127644	0.347232	0.485444	-1.0202	FALSE	FALSE	4153-11_2	alpha-1-antichymotrypsin complex	alpha-1-antichymotrypsin complex	P01011	SL018548	14	94592058	94624646	SERPINA3 SERPINA3 ADIPOR1P2	0	0	0	0
341	270	2	CIS	NO	SERPINA3	rs6575449	14	95097303	C	T	0.18593	995	-0.3768	0.0533979	3.203e-12	1	1.48593e-11	4.2882e-12	-1.0423	rs8023057	0.997847	14	95097556	G	A	0.00983619	FALSE	0.120739	-0.348121	0.112932	0.00222789	0.00187697	0.00175043	-1.05121	FALSE	TRUE	2879-9_2	a1-Antichymotrypsin	Alpha-1-antichymotrypsin	P01011	SL000248	14	94592058	94624646	SERPINA3 SERPINA3 ADIPOR1P2	0	0	0	0
342	271	1	CIS	YES	MICA	rs4418214	6	31391401	T	C	0.0623085	979	-0.7104	0.0881447	2.232e-15	1.01721	3.65474e-08	3.72974e-15	-1.62759	rs4418214	same SNP	6	31391401	G	A	0.000454093	FALSE	0.0621387	-0.339707	0.148472	0.0227903	0.127289	0.0320702	-1.19251	FALSE	TRUE	2730-58_2	MICA	MHC class I polypeptide-related sequence A	Q29983	SL005199	6	31389818	31459233	MICA HCP5	0	MICA XXbac-BPG181B23.7 MICB TNXB PSORS1C2 TNXA	0	0
343	272	1	CIS	YES	IL6ST	rs7730934	5	55266512	G	A	0.108258	993	0.5605	0.0697159	2.565e-15	1	4.13011e-15	1.14586e-14	1.07149	rs11741953	0.99856	5	55267814	G	A	0.00169713	FALSE	0.14306	0.481776	0.0699568	2.94629e-11	2.86144e-07	5.44599e-06	1.07526	TRUE	TRUE	2620-4_2	gp130, soluble	Interleukin-6 receptor subunit beta	P40189	SL003872	5	55935095	55994993	IL6ST CTD-2031P19.5 AC008914.1 CTD-2031P19.4 FLJ31104 snoU13	IL6ST ANKRD55 DDX4 SLC38A9 CTC-236F12.4 RP11-365H8.2	IL6ST	0	IL6ST
344	273	1	CIS	YES	IL6R	rs12121180	1	154282222	C	T	0.164659	996	0.4657	0.0579565	2.644e-15	1.01509	5.84139e-16	1.10506e-15	1.11309	rs12121180	same SNP	1	154282222	A	G	0.000382304	FALSE	0.0528571	0.0700813	0.150011	0.640689	0.766661	0.642098	1.01911	FALSE	FALSE	4139-71_2	IL-6 sRa	Interleukin-6 receptor subunit alpha	P08887	SL001943	1	154405193	154469450	RP11-137P24.5	0	HAX1 UBAP2L S100A4 IL6R	0	0
345	274	2	TRANS	YES	ETHE1	rs3733159	3	186360409	T	G	0.312437	997	0.3641	0.045414	3.025e-15	1.00124	0.000548173	1.53732e-08	1.06993	rs9898	0.902921	3	186390627	A	G	0.00203545	FALSE	0.48017	0.212191	0.0752975	0.00512692	0.0126293	0.00549344	1.07551	FALSE	TRUE	3847-56_2	ETHE1	Persulfide dioxygenase ETHE1, mitochondrial	O95571	SL011532	19	43506719	43527244	FETUB RP11-573D15.8	0	0	0	0
346	274	2	CIS	NO	FETUB	rs3733159	3	186360409	T	G	0.312437	997	0.2662	0.0435781	1.433e-09	1.00626	2.64014e-05	4.98264e-06	1.048	rs3733159	same SNP	3	186360409	C	A	0.0464527	FALSE	0.410765	0.0645711	0.0761285	0.396957	0.297931	0.392047	-1.02798	FALSE	FALSE	3367-8_3	FETUB	Fetuin-B	Q9UGM5	SL006777	3	186635969	186653141	FETUB RP11-573D15.8	0	0	0	0
347	275	1	CIS	YES	GPC5	rs7325116	13	92592555	A	C	0.417169	996	-0.3481	0.0435096	3.424e-15	1.00346	0.309833	4.14731e-11	-1.11391	rs9523451	0.882238	13	92574422	A	G	0.000870416	FALSE	0.419264	-0.163433	0.0736359	0.0271426	0.677709	0.268961	-1.03225	FALSE	TRUE	4991-12_1	GPC5	Glypican-5	P78333	SL012469	13	91398675	92873682	GPC5	0	GPC5	0	0
348	276	1	TRANS	YES	MASP1	rs259842	2	180738840	C	T	0.379397	995	0.3506	0.0438431	3.55e-15	1.00944	0.313472	2.41164e-08	1.05185	#N/A	#N/A	#N/A	#N/A	#N/A	#N/A	0.000894481	FALSE	#N/A	#N/A	#N/A	#N/A	#N/A	#N/A	#N/A	#N/A	#N/A	3605-77_4	MASP3	Mannan-binding lectin serine protease 1	P48740	SL011049	3	187217285	187292022	0	0	ZNF385B	0	0
349	277	1	CIS	YES	MICB	rs3130991	6	31087354	C	T	0.344221	995	0.3612	0.0451796	3.611e-15	1.00948	0.0175043	7.53522e-09	1.14076	rs3131001	0.990495	6	31091531	A	C	0.000432785	FALSE	0.378187	0.0752947	0.068297	0.271075	0.668136	0.411494	1.02693	FALSE	FALSE	5102-55_3	MICB	MHC class I polypeptide-related sequence B	Q29980	SL005200	6	31485545	31587478	C6orf15 PSORS1C1 CDSN	FLOT1	C6orf15 PSORS1C1 HCG27 PSORS1C3 PSORS1C2 HLA-C DDR1 TCF19 XXbac-BPG248L24.12 CYP21A1P MICB POU5F1 HCG22 HLA-L LINC00243 XXbac-BPG299F13.17 HLA-B	0	0
350	278	1	CIS	YES	CCL25	rs6603134	19	8106521	G	A	0.399198	997	0.3525	0.0441921	4.103e-15	1.00393	2.36084e-09	1.89546e-14	1.17872	rs6603134	same SNP	19	8106521	G	A	0.000335659	FALSE	0.405983	-0.313989	0.0725422	2.00435e-05	0.00177801	2.08308e-05	-1.18077	TRUE	TRUE	2705-5_2	TECK	C-C motif chemokine 25	O15444	SL003197	19	8052767	8062650	ELAVL1	0	0	0	0
351	279	1	CIS	YES	CCL17	rs9302690	16	57442968	G	A	0.0837512	997	0.6212	0.0778881	4.171e-15	1.00015	4.19607e-11	2.33026e-14	1.17902	rs28695417	0.999264	16	57443918	A	G	0.00106902	FALSE	0.138177	0.298059	0.0885096	0.000849806	0.0347696	0.000951727	1.21356	FALSE	TRUE	3519-3_2	TARC	C-C motif chemokine 17	Q92583	SL003196	16	57404767	57416062	CCL17	0	0	0	0
352	280	1	CIS	YES	CNDP1	rs17817077	18	72209543	G	A	0.405528	995	0.35	0.0439797	4.72e-15	1.00795	4.4556e-15	7.37014e-14	1.09666	rs17817077	same SNP	18	72209543	A	G	0.00336546	FALSE	0.369688	0.262962	0.0683535	0.00014379	0.000223063	0.000115253	1.1344	FALSE	TRUE	3604-6_4	CNDP1	Beta-Ala-His dipeptidase	Q96KN2	SL006694	18	74534440	74587212	CNDP1	0	CNDP1	0	0
353	281	1	CIS	YES	HP	rs8049040	16	71472704	A	G	0.41608	995	0.3541	0.0446028	5.518e-15	1.00104	1.8056e-15	1.18313e-12	1.18973	rs7203200	0.992756	16	71465613	C	A	0.00161503	FALSE	0.334294	0.393304	0.0830567	3.29038e-06	7.38184e-07	0.000177397	1.35178	TRUE	TRUE	3054-3_2	Haptoglobin, Mixed Type	Haptoglobin	P00738	SL000437	16	72054592	72061055	AC010547.9 RP11-510M2.4 RP11-510M2.8 ZNF19	0	AC010547.9 MARVELD3 ZNF23	0	0
354	282	1	CIS	YES	SERPINA1	rs2749534	14	94809760	A	G	0.201103	997	0.4267	0.0537626	5.551e-15	1.01324	2.48959e-10	3.5032e-16	1.13419	rs12880218	0.950169	14	94835046	A	C	0.000697063	FALSE	0.181948	0.252773	0.0945344	0.00788054	0.426736	0.122774	1.03437	FALSE	TRUE	3580-25_8	a1-Antitrypsin	Alpha-1-antitrypsin	P01009	SL000249	14	94376747	94390693	SERPINA1 SERPINA2	SERPINA1 SERPINA9	0	0	0
355	283	1	CIS	YES	MICA	rs17200067	6	31370722	C	T	0.0311245	996	0.9664	0.121845	5.84e-15	1.01721	5.58941e-07	2.40249e-10	1.72989	#N/A	#N/A	#N/A	#N/A	#N/A	#N/A	0.00200061	FALSE	#N/A	#N/A	#N/A	#N/A	#N/A	#N/A	#N/A	#N/A	#N/A	2730-58_2	MICA	MHC class I polypeptide-related sequence A	Q29983	SL005199	6	31389818	31459233	MICA HCP5 Y_RNA	0	0	0	0
356	284	1	CIS	YES	CCL4L1	rs3213636	17	34475131	C	A	0.189135	994	-0.4537	0.0572353	6.067e-15	1.00179	0.00200523	3.0926e-09	-1.12301	#N/A	#N/A	#N/A	#N/A	#N/A	#N/A	0.00122244	FALSE	#N/A	#N/A	#N/A	#N/A	#N/A	#N/A	#N/A	#N/A	#N/A	2781-63_2	LAG-1	C-C motif chemokine 4-like	Q8NHW4	SL004356	17	36210924	36314484	CTB-91J4.1	0	0	0	0
357	285	1	CIS	YES	MICA	rs2523710	6	31450909	G	A	0.205231	994	-0.4247	0.053637	6.487e-15	1.01721	5.30942e-06	5.78201e-16	-1.35809	rs2523710	same SNP	6	31450909	A	G	0.00129	FALSE	0.15864	-0.141927	0.0974039	0.146053	0.162037	0.157984	-1.0786	FALSE	FALSE	2730-58_2	MICA	MHC class I polypeptide-related sequence A	Q29983	SL005199	6	31389818	31459233	0	0	DXO LST1 HLA-B AGER MICB PSMB8	0	0
358	286	1	CIS	YES	ANG	rs1888560	14	21164245	C	T	0.321464	997	-0.3446	0.0435443	6.685e-15	1	7.61748e-11	1.2706e-13	-1.07936	rs1888560	same SNP	14	21164245	A	G	0.000643352	FALSE	0.300283	-0.360477	0.0733587	1.41624e-06	2.03155e-06	1.82951e-06	-1.10017	TRUE	TRUE	4874-3_1	Angiogenin	Angiogenin	P03950	SL000003	14	20684177	20698971	RP11-903H12.5 RNASE4 ANG RP11-903H12.3	0	RP11-903H12.5 RNASE4 ANG	0	0
359	287	1	CIS	YES	LEPR	rs4655537	1	66058801	G	A	0.347585	994	0.3502	0.0443375	7.422e-15	1.00213	6.40914e-16	5.7888e-16	1.24476	rs4655537	same SNP	1	66058801	A	G	0.00110125	FALSE	0.366856	0.388972	0.0661629	1.02116e-08	1.61971e-08	2.12329e-10	1.25071	TRUE	TRUE	5400-52_3	sLeptin R	Leptin receptor	P48357	SL003184	1	65420652	65641559	LEPR	0	0	0	0
360	288	1	CIS	YES	KNG1	rs3856930	3	186458322	C	T	0.35161	994	0.3526	0.044645	7.569e-15	1	1.67282e-13	2.18889e-15	1.07788	rs5030060	0.937032	3	186452917	A	G	0.000864724	FALSE	0.231534	0.0919967	0.0862445	0.286901	0.418252	0.36615	1.02329	FALSE	FALSE	4495-33_2	Kininogen, HMW	Kininogen-1	P01042	SL017189	3	186717276	186743954	KNG1 RP11-573D15.8 RP11-795A2.3	0	0	0	0
361	289	1	CIS	YES	CA6	rs6665631	1	8978514	A	G	0.275879	995	0.3597	0.0456037	8.126e-15	1.00903	8.06931e-14	1.12462e-14	1.21583	rs6682376	0.861287	1	8972122	G	A	0.0035237	FALSE	0.354701	0.210777	0.0770791	0.00659023	0.0028619	0.00764731	1.12826	FALSE	TRUE	3352-80_3	Carbonic anhydrase 6	Carbonic anhydrase 6	P23280	SL010288	1	8945867	8975092	RP3-477M7.5 RP3-477M7.6	0	0	0	0
362	290	1	CIS	YES	ERAP1	rs6556937	5	95985282	C	T	0.148485	990	0.4792	0.0607942	8.441e-15	1.00138	1.22079e-14	7.00829e-14	1.21565	rs26483	0.801597	5	96016616	A	G	0.000782026	FALSE	0.288793	0.256711	0.0754252	0.000749566	0.000703958	0.0836337	1.06888	FALSE	TRUE	4964-67_1	ARTS1	Endoplasmic reticulum aminopeptidase 1	Q9NZ08	SL007729	5	96760810	96808100	CAST	0	CAST ERAP1 CTC-506B8.1	0	0
363	291	1	CIS	YES	PLG	rs783150	6	161226939	C	T	0.113568	995	-0.5174	0.0656689	8.7e-15	1.00248	2.3016e-10	3.71959e-13	-1.06943	#N/A	#N/A	#N/A	#N/A	#N/A	#N/A	0.00193694	FALSE	#N/A	#N/A	#N/A	#N/A	#N/A	#N/A	#N/A	#N/A	#N/A	4151-6_2	Plasminogen	Plasminogen	P00747	SL000541	6	160702238	160753315	PLG RP1-81D8.5	PLG RP1-81D8.4 AGPAT4	0	0	0
364	292	1	CIS	YES	CGA CGB	rs753307	19	49518484	T	C	0.48243	996	0.256	0.0325416	9.408e-15	1.01237	2.12795e-10	2.77193e-16	1.39507	rs753307	same SNP	19	49518484	A	G	0.00170073	FALSE	0.447592	-0.218867	0.0583652	0.000209236	0.0878478	0.000105456	-1.29149	FALSE	TRUE	4914-10_1	HCG	Human Chorionic Gonadotropin	P01215,P01233	SL001766	19 6	49022869 87085498	49058860 87095406	RUVBL2 CTB-60B18.10 CGB MIR6798 LHB NTF6A CTB-60B18.6	NUCB1	RUVBL2 CTB-60B18.10 CGB	0	0
365	293	1	CIS	YES	CST3	rs6036478	20	23611359	C	A	0.204637	992	-0.3912	0.0497374	9.596e-15	1	9.19063e-07	5.26086e-11	-1.06104	rs6036478	same SNP	20	23611359	A	C	0.00126034	FALSE	0.232194	-0.0973698	0.0672078	0.148361	0.295224	0.186437	-1.02134	FALSE	FALSE	2609-59_2	Cystatin C	Cystatin-C	P01034	SL001777	20	23626706	23638473	CST3 RP11-218C14.2 CST9 RP11-218C14.8	CST3 RP11-218C14.2 CST5 CSTL1 CST8 CST11 CSTP1 GGTLC1 POM121L3P GZF1	CST3 CST9 RP11-218C14.8 NAPB RP11-218C14.5	0	CST3
366	294	1	CIS	YES	RET	rs2795502	10	43340662	A	G	0.145729	995	0.4496	0.0572435	1.038e-14	1.00944	5.14237e-05	8.43983e-11	1.10383	#N/A	#N/A	#N/A	#N/A	#N/A	#N/A	0.00292403	FALSE	#N/A	#N/A	#N/A	#N/A	#N/A	#N/A	#N/A	#N/A	#N/A	3220-40_2	RET	Proto-oncogene tyrosine-protein kinase receptor Ret	P07949	SL010378	10	43077027	43130351	RP11-124O11.1	CCNYL2 HNRNPF BMS1 RASGEF1A RET RP11-517P14.2 RP11-168L22.2	0	ANKRA2	0
367	295	1	CIS	YES	MICB	rs2284178	6	31432125	C	T	0.47432	993	0.3444	0.0438547	1.051e-14	1.00948	0.00744189	1.93773e-08	1.1322	rs2284178	same SNP	6	31432125	G	A	0.00205199	FALSE	0.473088	-0.26681	0.0600691	1.22387e-05	0.0147263	1.48853e-05	-1.13309	TRUE	TRUE	5102-55_3	MICB	MHC class I polypeptide-related sequence B	Q29980	SL005200	6	31485545	31587478	HCP5 XXbac-BPG181B23.6	HCP5	LST1 PSORS1C2 HLA-C AIF1 XXbac-BPG299F13.17 XXbac-BPG248L24.12 CCHCR1 CYP21A1P MICB PSORS1C1 VARS2	0	0
368	296	1	CIS	YES	IL6R	rs9427116	1	154631123	C	T	0.48996	996	-0.3392	0.0431999	1.057e-14	1.01509	2.55802e-15	2.69122e-15	-1.08187	rs7547072	0.984663	1	154639255	A	G	0.00148209	FALSE	0.4375	0.188655	0.063462	0.00317209	0.00293422	0.0045744	1.05042	FALSE	TRUE	4139-71_2	IL-6 sRa	Interleukin-6 receptor subunit alpha	P08887	SL001943	1	154405193	154469450	0	0	RUSC1-AS1 IL6R	0	0
369	297	1	CIS	YES	DPT	rs494189	1	168707757	G	A	0.24674	997	-0.3546	0.0451848	1.101e-14	1.00766	1.99265e-11	1.91295e-13	-1.07388	rs628718	0.996194	1	168697942	G	A	0.00242159	FALSE	0.406516	-0.336296	0.0665702	7.30424e-07	3.70703e-05	1.92648e-06	-1.09433	TRUE	TRUE	4979-34_2	DERM	Dermatopontin	Q07507	SL008178	1	168695459	168729264	DPT AL049798.1 RP1-10C16.1	DPT	DPT	0	0
370	298	1	TRANS	YES	NID1	rs9651367	10	20223450	G	A	0.281344	997	-0.3553	0.0453305	1.173e-14	1	2.54217e-10	2.14403e-13	-1.0661	rs1018635	0.976942	10	20226672	A	G	0.00188204	FALSE	0.24221	-0.247253	0.0812816	0.00254143	0.0097701	0.00280818	-1.04934	FALSE	TRUE	3213-65_2	Nidogen	Nidogen-1	P14543	SL000640	1	235975830	236065162	PLXDC2	0	0	0	0
371	299	1	CIS	YES	GNLY	rs6547631	2	85909026	C	T	0.461384	997	-0.3379	0.0431383	1.223e-14	1.01185	1.83994e-12	5.18745e-15	-1.13079	rs1030862	0.87737	2	85902569	G	A	0.00157973	FALSE	0.452991	-0.314617	0.0702106	1.03144e-05	1.01339e-05	1.08466e-05	-1.14177	TRUE	TRUE	3195-50_2	Granulysin	Granulysin	P22749	SL000678	2	85685175	85698854	AC012454.4 GNLY	0	AC012454.4 GNLY ATOH8	0	0
372	300	1	CIS	YES	IL1RL2	rs1922291	2	102828817	G	A	0.398092	996	0.3406	0.0435408	1.318e-14	1.00884	0.000242209	5.27446e-08	1.03555	rs2302621	0.994497	2	102842124	C	A	0.00180012	FALSE	0.474432	0.142047	0.0657071	0.0313615	0.288024	0.0949143	1.02045	FALSE	TRUE	2994-71_2	IL-1Rrp2	Interleukin-1 receptor-like 2	Q9HB29	SL004875	2	102186973	102240002	IL1RL2	0	IL1RL2	0	0
373	301	1	CIS	YES	CFHR5	rs6003	1	197031021	T	C	0.0947844	997	0.5817	0.07455	1.536e-14	1.00766	9.25693e-09	5.15108e-11	1.14028	rs1759007	0.996891	1	197027606	A	G	0.0008374	FALSE	0.127479	0.278273	0.0899935	0.00215874	0.00368897	0.00273599	1.08846	FALSE	TRUE	3666-17_4	complement factor H-related 5	Complement factor H-related protein 5	Q9BXR6	SL006830	1	196977556	197009674	ASPM ZBTB41 F13B CFHR5 RP11-32D17.4 RP11-332L8.1 CRB1	ASPM CFHR1 CFHR3 CFHR2 CFHR2 CFH CFHR4	ZBTB41 CFHR1 CFHR3	0	F13B
374	302	1	CIS	YES	ERAP1	rs27303	5	96374150	A	G	0.183551	997	-0.4386	0.0562104	1.54e-14	1.00138	1.41821e-14	2.92884e-13	-1.1922	rs27303	same SNP	5	96374150	G	A	0.00124807	FALSE	0.197708	-0.148062	0.0866718	0.0885402	0.0778788	0.182527	-1.05994	FALSE	FALSE	4964-67_1	ARTS1	Endoplasmic reticulum aminopeptidase 1	Q9NZ08	SL007729	5	96760810	96808100	LNPEP	0	ERAP2	0	0
375	303	1	CIS	YES	PLA2G2A	rs17354650	1	20390322	C	T	0.280622	996	0.3561	0.0457245	1.714e-14	1.00675	1.12614e-11	7.5098e-14	1.10024	rs72661034	0.821762	1	20311680	C	A	0.000396269	FALSE	0.148571	0.376621	0.0777786	1.99461e-06	0.0123086	3.02928e-05	1.19033	TRUE	TRUE	2692-74_2	NPS-PLA2	Phospholipase A2, membrane associated	P14555	SL002528	1	19975431	19980416	PLA2G5	0	MRTO4 OTUD3	0	0
376	304	1	TRANS	YES	CD300C	rs722414	12	89937437	G	A	0.231891	994	0.4048	0.0522382	2.291e-14	1.01215	1.17865e-07	1.63089e-12	1.08863	rs2230281	0.90737	12	89917518	A	G	0.00103695	FALSE	0.219547	0.350857	0.0738629	3.0518e-06	0.00283517	2.32332e-05	1.09793	TRUE	TRUE	5066-134_3	CLM6	CMRF35-like molecule 6	Q08708	SL014270	17	74541108	74546143	POC1B-GALNT4 GALNT4 POC1B CENPCP1 RP11-734K2.4 RP11-734K2.3	0	POC1B-GALNT4 GALNT4 POC1B RP11-981P6.1 ATP2B1	0	POC1B-GALNT4 GALNT4
377	305	1	CIS	YES	ESD	rs6561333	13	47420312	C	T	0.460606	990	0.3453	0.0446952	2.733e-14	1	2.6129e-05	3.01723e-13	1.10662	rs9567737	0.993377	13	47421266	G	A	0.0012633	FALSE	0.461648	0.161508	0.0671958	0.0167953	0.175747	0.0388956	1.06293	FALSE	TRUE	4984-83_1	Esterase D	S-formylglutathione hydrolase	P10768	SL006378	13	46771256	46797232	HTR2A HTR2A-AS1	0	0	0	0
378	306	2	TRANS	YES	SNRPF	rs4420638	19	45422946	A	G	0.173038	994	-0.4345	0.0563328	2.993e-14	1.00297	0.314129	0.000248805	-1.03738	rs4420638	same SNP	19	45422946	G	A	0.00458797	FALSE	0.119658	-0.263282	0.103888	0.0117386	0.126143	0.031474	-1.04754	FALSE	TRUE	5494-52_3	RUXF	Small nuclear ribonucleoprotein F	P62306	SL009790	12	95858928	95903828	APOC1 CTB-129P6.7	0	0	0	0
379	306	2	CIS	NO	APOE	rs4420638	19	45422946	A	G	0.173038	994	0.4193	0.0562404	1.944e-13	1	1.54777e-13	1.92762e-12	1.07203	rs4420638	same SNP	19	45422946	G	A	0.00535885	FALSE	0.119658	0.270103	0.106596	0.0117513	0.0140078	0.0288324	1.05171	FALSE	TRUE	5312-49_3	Apo E2	Apolipoprotein E (isoform E2)	P02649	SL000277	19	44905754	44909393	APOC1 CTB-129P6.7	0	0	0	0
380	307	1	CIS	YES	PI3	rs6032067	20	43864809	G	T	0.17505	994	0.4028	0.0522996	3.234e-14	1	8.2348e-11	2.77649e-14	1.15294	rs2233896	1	20	43850400	A	C	0.00133627	FALSE	0.15562	0.376812	0.0960461	0.000106826	0.0379758	0.000256238	1.21381	TRUE	TRUE	4982-54_1	Elafin	Elafin	P19957	SL004458	20	45174876	45176544	PI3 SEMG2 SEMG1 SLPI RP1-300I2.3 RP1-300I2.2	PI3 SEMG2 WFDC5 DBNDD2 RP3-453C12.8 PABPC1L SYS1 RPL5P2 STK4 WFDC11 WFDC2 SPINT3 WFDC9 RPS2P7 WFDC13	PI3 SEMG1 SLPI WFDC5 DBNDD2 RP3-453C12.8 KCNS1 MATN4 SYS1-DBNDD2 WFDC12	0	PI3 SEMG2
381	308	1	TRANS	YES	DYNLRB1	rs3737276	1	248024073	A	C	0.279738	992	0.3613	0.0469874	3.576e-14	1	7.7803e-06	2.97573e-13	1.12717	rs3737277	0.999987	1	248023966	A	G	0.00232393	FALSE	0.217143	-0.0197885	0.0564482	0.726147	0.673018	0.835064	-1.00961	FALSE	FALSE	3845-51_2	DLRB1	Dynein light chain roadblock-type 1	Q9NP97	SL011530	20	34516409	34540958	TRIM58	0	TRIM58 OR2W3 OR2T8	0	0
382	309	1	CIS	YES	IL15RA	rs7097780	10	6010227	A	G	0.334511	991	0.3399	0.0442574	3.827e-14	1	0.888431	0.00475884	1.03637	rs8177654	0.93582	10	6015197	G	A	0.00122096	FALSE	0.328612	0.0629151	0.0596588	0.292397	0.546633	0.403615	1.01146	FALSE	FALSE	3445-53_2	IL-15 Ra	Interleukin-15 receptor subunit alpha	Q13261	SL004151	10	5937569	5978187	IL15RA	RP11-318E3.4 GDI2	IL15RA	0	0
383	310	1	CIS	YES	FCER2	rs11260013	19	7759676	C	T	0.487424	994	-0.3277	0.0426862	3.911e-14	1.01326	3.19269e-11	6.23698e-13	-1.10159	rs11260013	same SNP	19	7759676	G	A	0.00106895	FALSE	0.449008	0.357803	0.0606485	9.1227e-09	6.97284e-08	4.4933e-09	1.15588	TRUE	TRUE	3291-30_2	CD23	Low affinity immunoglobulin epsilon Fc receptor	P06734	SL002706	19	7688758	7702146	FCER2	CCL25	FCER2	0	0
384	311	1	CIS	YES	CXCL11	rs4356932	4	76955194	C	T	0.446123	993	0.3288	0.0428977	4.303e-14	1.00753	0.0115567	1.44964e-11	1.16678	rs10003382	0.999228	4	76955473	G	A	0.00118499	FALSE	0.396601	0.207188	0.066655	0.0020469	0.0097487	0.00363598	1.13034	FALSE	TRUE	3038-9_2	I-TAC	C-X-C motif chemokine 11	O14625	SL003326	4	76033682	76041415	ART3 CXCL11 RP11-630D6.5 CXCL9 CXCL10 RP11-630D6.1	ART3 CXCL11 RP11-630D6.5 CXCL9 NAAA NUP54 SDAD1 G3BP2 PPEF2 USO1 SCARB2 CCDC158	ART3 CXCL11 CXCL10 NAAA NUP54	SLC6A20	0
385	312	1	TRANS	YES	HFE2	rs2236293	9	35841783	G	A	0.441028	992	-0.3281	0.042854	4.573e-14	1.00481	3.6926e-14	3.42529e-14	-1.06279	rs13292880	0.978465	9	35817579	A	C	0.00136538	FALSE	0.48415	-0.109809	0.0552234	0.0476131	0.117808	0.102752	-1.02585	FALSE	TRUE	3332-57_1	RGM-C	Hemojuvelin	Q6ZVN8	SL010469	1	146017468	146021918	RP11-112J3.16 NPR2 SPAG8 TMEM8B HINT2 FAM221B OR13E1P LINC00950	0	RP11-112J3.16 NPR2 SPAG8 TMEM8B GBA2 MSMP HRCT1 TPM2 RP11-182N22.8	0	0
386	313	1	CIS	YES	MST1	rs6442112	3	48316034	G	A	0.342742	992	0.3507	0.0458207	4.658e-14	1.00175	5.55166e-16	4.4836e-15	1.27232	rs2889854	0.889087	3	48268509	C	A	0.0020203	FALSE	0.135714	0.255752	0.103507	0.0139937	0.00861236	0.0217084	1.1851	FALSE	TRUE	4407-10_1	MSP	Hepatocyte growth factor-like protein	P26927	SL005202	3	49683947	49689501	CDC25A ZNF589 RNU7-128P NDUFB1P1 CAMP	UQCRC1 MAP4 FBXW12	CDC25A ZNF589 SCAP NCKIPSD MRPS18AP1 QRICH1 FCF1P2 WDR6 NME6 ARIH2OS AMT KLHDC8B TMA7 NICN1	0	0
387	314	1	CIS	YES	C7	rs7713972	5	40552474	T	C	0.176205	996	-0.4319	0.0565377	5.174e-14	1	4.29872e-13	2.04106e-13	-1.10426	rs1876140	0.954632	5	40505752	A	C	0.00419194	FALSE	0.355524	-0.069592	0.067176	0.300986	0.275867	0.385937	-1.01531	FALSE	FALSE	2888-49_2	C7	Complement component C7	P10643	SL000323	5	40909252	40982939	0	0	PTGER4	0	0
388	315	1	CIS	YES	IGF2R	rs9295123	6	160570114	G	A	0.41994	993	0.3313	0.0433911	5.297e-14	1	2.53316e-13	9.23996e-14	1.0574	rs13212914	0.957883	6	160570624	A	G	0.00530793	FALSE	0.40625	0.293993	0.0650698	8.74504e-06	2.68168e-05	7.18824e-06	1.07086	TRUE	TRUE	3676-15_3	IGF-II receptor	Cation-independent mannose-6-phosphate receptor	P11717	SL003679	6	159969099	160113507	SLC22A1	0	SLC22A1 MAS1	0	0
389	316	1	CIS	YES	MMP7	rs11568819	11	102401633	G	A	0.0669014	994	0.6681	0.0876491	5.837e-14	1.00081	3.4554e-13	1.11765e-13	1.20521	#N/A	#N/A	#N/A	#N/A	#N/A	#N/A	0.00243707	FALSE	#N/A	#N/A	#N/A	#N/A	#N/A	#N/A	#N/A	#N/A	#N/A	2789-26_2	MMP-7	Matrilysin	P09237	SL000525	11	102520508	102530753	MMP7	0	MMP7	0	0
390	317	1	CIS	YES	PCSK7	rs7083	11	117156552	C	T	0.411647	996	0.332	0.0436144	6.314e-14	1.00113	2.15316e-05	9.04316e-12	1.08528	rs535602	0.99369	11	117107775	A	G	0.00371741	FALSE	0.188385	0.343147	0.0903504	0.000173996	0.000994349	0.000205567	1.13231	FALSE	TRUE	4459-68_2	PCSK7	Proprotein convertase subtilisin/kexin type 7	Q16549	SL014069	11	117204337	117232525	RNF214 PCSK7 BACE1 SCARNA11 CMB9-94B1.2 BACE1-AS	0	RNF214 PCSK7 BACE1 RP11-109L13.1 TAGLN SIDT2	0	0
391	318	1	CIS	YES	ARSB	rs6865582	5	78201833	C	G	0.463892	997	-0.3291	0.0433418	7.167e-14	1.00018	0.595223	0.0053582	-1.06148	rs11741352	0.949754	5	78186558	A	G	0.000795246	FALSE	0.293201	-0.103915	0.079261	0.190764	0.974127	0.534966	-1.01539	FALSE	FALSE	3172-28_2	ARSB	Arylsulfatase B	P15848	SL008956	5	78777209	78986087	ARSB	0	ARSB	0	0
392	319	1	CIS	YES	HP	rs8044476	16	72800567	A	G	0.139418	997	-0.4803	0.063333	7.719e-14	1.00104	1.07065e-13	2.54633e-12	-1.27418	rs12598219	0.988719	16	72777225	G	A	0.00232176	FALSE	0.139205	-0.391072	0.106767	0.000290956	0.000317895	0.0155844	-1.28164	FALSE	TRUE	3054-3_2	Haptoglobin, Mixed Type	Haptoglobin	P00738	SL000437	16	72054592	72061055	RP5-991G20.1	C16orf47	0	0	0
393	320	1	CIS	YES	SERPINA1	rs4905179	14	94795492	A	G	0.192656	994	-0.4042	0.0532978	7.747e-14	1.01324	0.00181272	2.21151e-10	-1.10234	rs926144	0.949657	14	94813402	G	A	0.00480674	FALSE	0.134561	-0.235564	0.119183	0.0489422	0.877307	0.398197	-1.02349	FALSE	TRUE	3580-25_8	a1-Antitrypsin	Alpha-1-antitrypsin	P01009	SL000249	14	94376747	94390693	SERPINA6	0	SERPINA1	0	0
394	321	1	CIS	YES	ANXA2	rs338419	15	60517276	C	T	0.235707	997	0.3938	0.0519301	7.747e-14	1	3.24245e-11	2.04501e-13	1.1029	rs900630	0.977411	15	60512695	A	G	0.00189819	FALSE	0.245042	0.193213	0.0779006	0.0136338	0.00918844	0.0209866	1.07577	FALSE	TRUE	4961-17_1	annexin II	Annexin A2	P07355	SL004209	15	60347134	60402883	0	0	0	0	0
395	322	1	CIS	YES	SERPING1	rs2729354	11	57355970	G	A	0.200403	993	0.4098	0.054074	7.985e-14	1	1.06261e-13	9.13134e-14	1.09722	rs2848630	1	11	57356907	A	G	0.00279397	FALSE	0.191218	0.271349	0.0909962	0.00307958	0.233974	0.437737	1.03073	FALSE	TRUE	4479-14_2	C1-Esterase Inhibitor	Plasma protease C1 inhibitor	P05155	SL000308	11	57597387	57614853	SLC43A1 SMTNL1 UBE2L6 RPS4XP13	SLC43A1 YPEL4 ZDHHC5 RP11-872D17.8 PRG2 CLP1 RTN4RL2 SLC43A3	SLC43A1 SMTNL1 YPEL4 ZDHHC5 BTBD18 TIMM10 RN7SL605P SERPING1 RP11-624G17.3	0	0
396	323	1	CIS	YES	GPNMB	rs5850	7	23314547	C	T	0.393072	996	-0.3369	0.0444738	8.149e-14	1	1.80186e-12	1.34208e-13	-1.06834	rs10085838	0.953334	7	23298415	A	C	0.0023898	FALSE	0.310694	-0.140791	0.0593138	0.0182042	0.0588683	0.08359	-1.03009	FALSE	TRUE	5080-131_3	GPNMB	Transmembrane glycoprotein NMB	Q14956	SL007429	7	23235967	23275108	GPNMB	0	GPNMB KLHL7 NUPL2 KLHL7-AS1 AC005082.12	0	0
397	324	1	CIS	YES	ANG	rs11624221	14	21128050	G	C	0.328987	997	-0.3347	0.0442233	8.592e-14	1	4.83234e-08	2.90847e-12	-1.07575	rs11620733	0.861129	14	21125838	A	G	0.00296345	FALSE	0.31108	-0.256454	0.0780269	0.00112436	0.00127367	0.00112892	-1.07101	FALSE	TRUE	4874-3_1	Angiogenin	Angiogenin	P03950	SL000003	14	20684177	20698971	0	0	RP11-903H12.5 RNASE6 ANG	0	0
398	325	1	CIS	YES	LEPR	rs17412403	1	65942266	T	C	0.463892	997	-0.3282	0.0433663	8.655e-14	1.00213	8.25024e-15	4.44906e-18	-1.25604	rs2025803	0.986728	1	65946506	G	A	0.00269588	FALSE	0.27983	-0.407847	0.0774687	2.55812e-07	4.54697e-07	6.29279e-07	-1.22901	TRUE	TRUE	5400-52_3	sLeptin R	Leptin receptor	P48357	SL003184	1	65420652	65641559	LEPR RP4-630A11.3	RP4-535B20.1 DNAJC6 AK4	LEPR LEPROT	0	0
399	326	2	CIS	YES	CFHR5	rs35908703	1	196692940	T	C	0.0574018	993	-0.712	0.0941102	8.802e-14	1.00766	1.98604e-10	7.74594e-18	-1.24005	#N/A	#N/A	#N/A	#N/A	#N/A	#N/A	0.00214067	FALSE	#N/A	#N/A	#N/A	#N/A	#N/A	#N/A	#N/A	#N/A	#N/A	3666-17_4	complement factor H-related 5	Complement factor H-related protein 5	Q9BXR6	SL006830	1	196977556	197009674	CFH	0	0	0	0
400	326	2	CIS	NO	CFH	rs35908703	1	196692940	T	C	0.0574018	993	-0.6122	0.0878286	5.75e-12	1.0065	1.80726e-11	3.00693e-11	-1.0628	#N/A	#N/A	#N/A	#N/A	#N/A	#N/A	0.00610972	FALSE	#N/A	#N/A	#N/A	#N/A	#N/A	#N/A	#N/A	#N/A	#N/A	4159-130_1	Factor H	Complement factor H	P08603	SL000415	1	196651878	196747504	CFH	0	0	0	0
401	327	1	CIS	YES	TIMP3	rs5754266	22	33172005	C	T	0.172205	993	-0.4177	0.0554852	1.161e-13	1.00208	3.77187e-09	2.78424e-13	-1.22568	rs5754266	same SNP	22	33172005	A	G	0.00156621	FALSE	0.145892	-0.252623	0.0794857	0.0016238	0.00619337	0.00145096	-1.18904	FALSE	TRUE	2480-58_3	TIMP-3	Metalloproteinase inhibitor 3	P35625	SL003043	22	32801701	32863043	SYN3	0	0	0	0
402	328	1	TRANS	YES	MAP2K2	rs9577481	13	113860900	G	A	0.168675	996	0.4212	0.0559649	1.175e-13	1.00722	1.20324e-12	1.16199e-13	1.13483	rs9549688	0.81301	13	113846989	C	G	0.00132156	FALSE	0.127479	0.13707	0.105161	0.193348	0.14316	0.289865	1.04447	FALSE	FALSE	3628-3_4	MP2K2	Dual specificity mitogen-activated protein kinase kinase 2	P36507	SL010501	19	4090321	4124129	PCID2 CUL4A	0	PCID2	0	0
403	329	1	CIS	YES	PDGFRB	rs11746309	5	149479647	G	A	0.284855	997	-0.3787	0.0503639	1.229e-13	1.00595	0.0046149	3.13297e-12	-1.18223	rs4337842	0.999837	5	149479852	A	C	0.00222307	FALSE	0.313031	0.0439157	0.0721982	0.543435	0.409784	0.612395	1.02001	FALSE	FALSE	3459-49_2	PDGF Rb	Platelet-derived growth factor receptor beta	P09619	SL004155	5	150113837	150155872	CSF1R RPL7P1 Y_RNA	0	CSF1R PDGFRB	0	0
404	330	1	CIS	YES	MICB	rs35555795	6	26509382	C	T	0.081571	993	-0.596	0.079325	1.288e-13	1.00948	0.816358	0.000145639	-1.16484	rs9379900	0.886715	6	26603811	C	A	0.00534355	FALSE	0.072238	-0.0676333	0.123441	0.584137	0.764	0.856512	-1.01062	FALSE	FALSE	5102-55_3	MICB	MHC class I polypeptide-related sequence B	Q29980	SL005200	6	31485545	31587478	BTN3A3 BTN1A1 HCG11 HMGN4 ABT1 BTN2A1 CTA-14H9.5 RP11-457M11.7 RP11-457M11.6 ZNF322 GUSBP2 POM121L6P LINC00240	BTN3A3 BTN1A1 HCG11 HMGN4 ABT1 BTN3A2 HIST1H2BD BTN3A1 HIST1H4D HIST1H2AD HIST1H4E HIST1H3F HIST1H4C HIST1H2BF VN1R13P	BTN3A3 BTN3A2 HIST1H2BD BTN2A2 HIST1H4H SCGN TRIM38 ZNF391 PRSS16 HIST1H4J	0	BTN1A1 BTN2A1
405	331	1	CIS	YES	FCN2	rs2989736	9	137797175	G	A	0.439698	995	0.3243	0.0431829	1.311e-13	1	4.99485e-08	5.56593e-12	1.06337	rs2989736	same SNP	9	137797175	A	G	0.00396616	FALSE	0.494334	0.234171	0.0705904	0.0010115	0.00378507	0.00211222	1.04294	FALSE	TRUE	3313-21_2	FCN2	Ficolin-2	Q15485	SL006542	9	134880812	134887520	FCN1	0	0	0	0
406	332	1	CIS	YES	KLRK1	rs2255336	12	10532326	C	T	0.217871	996	0.3993	0.0531736	1.324e-13	1.01372	0.784704	0.00478832	1.05925	rs2255336	same SNP	12	10532326	A	G	0.00152172	FALSE	0.171388	0.193515	0.0910589	0.0343246	0.384869	0.170208	1.053	FALSE	TRUE	3056-11_1	NKG2D	NKG2-D type II integral membrane protein	P26718	SL005204	12	10372353	10391874	KLRK1 KLRC3 KLRC2 KLRC4-KLRK1 RP11-277P12.20 KLRC1 RP11-277P12.9 KLRC4 RP11-277P12.6	KLRK1 KLRC3 KLRC2 KLRD1 CLEC1A	KLRK1 KLRC3 KLRC2 KLRC4-KLRK1 RP11-277P12.20 KLRC1 KLRD1 GABARAPL1 RP11-277P12.10 YBX3 TAS2R10	0	KLRK1 KLRC4-KLRK1
407	333	6	TRANS	YES	BCAR3	rs9901901	17	26610513	T	C	0.477387	995	0.3202	0.0426476	1.335e-13	1.00031	0.0121096	9.13676e-06	1.04409	#N/A	#N/A	#N/A	#N/A	#N/A	#N/A	0.00436189	FALSE	#N/A	#N/A	#N/A	#N/A	#N/A	#N/A	#N/A	#N/A	#N/A	5262-57_3	BCAR3	Breast cancer anti-estrogen resistance protein 3	O75815	SL014470	1	93561786	93847150	KRT18P55	0	TMEM97 TMEM199 SARM1	0	0
408	333	6	TRANS	NO	OCIAD1	rs9901901	17	26610513	T	C	0.477387	995	0.3225	0.0437215	3.429e-13	1	0.0905987	0.00146076	1.03623	#N/A	#N/A	#N/A	#N/A	#N/A	#N/A	0.00266266	FALSE	#N/A	#N/A	#N/A	#N/A	#N/A	#N/A	#N/A	#N/A	#N/A	3635-76_4	OCAD1	OCIA domain-containing protein 1	Q9NX40	SL010530	4	48805212	48861817	KRT18P55	0	TMEM97 TMEM199 SARM1	0	0
409	333	6	TRANS	NO	MSR1	rs9901901	17	26610513	T	C	0.477387	995	0.3044	0.0441184	9.299e-12	1	0.263697	5.03787e-05	1.05585	#N/A	#N/A	#N/A	#N/A	#N/A	#N/A	0.0067693	FALSE	#N/A	#N/A	#N/A	#N/A	#N/A	#N/A	#N/A	#N/A	#N/A	3684-78_3	Macrophage scavenger receptor	Macrophage scavenger receptor types I and II	P21757	SL004580	8	16107878	16567490	KRT18P55	0	TMEM97 TMEM199 SARM1	0	0
410	333	6	TRANS	NO	ABL2	rs9901901	17	26610513	T	C	0.477387	995	0.2762	0.0430616	2.193e-10	1.00714	0.395219	0.013176	1.0284	#N/A	#N/A	#N/A	#N/A	#N/A	#N/A	0.0158055	FALSE	#N/A	#N/A	#N/A	#N/A	#N/A	#N/A	#N/A	#N/A	#N/A	5261-13_3	ABL2	Abelson tyrosine-protein kinase 2	P42684	SL010488	1	179099327	179229684	KRT18P55	0	TMEM97 TMEM199 SARM1	0	0
411	333	6	TRANS	NO	TYK2	rs9901901	17	26610513	T	C	0.477387	995	0.255	0.0434121	5.794e-09	1.00461	6.1222e-06	4.32724e-08	1.0408	#N/A	#N/A	#N/A	#N/A	#N/A	#N/A	0.0293389	FALSE	#N/A	#N/A	#N/A	#N/A	#N/A	#N/A	#N/A	#N/A	#N/A	5260-80_3	TYK2	Non-receptor tyrosine-protein kinase TYK2	P29597	SL007181	19	10350529	10380676	KRT18P55	0	TMEM97 TMEM199 SARM1	0	0
412	333	6	TRANS	NO	STK17B	rs9901901	17	26610513	T	C	0.477387	995	0.2523	0.0434652	8.736e-09	1.01056	7.81708e-06	1.40647e-07	1.03807	#N/A	#N/A	#N/A	#N/A	#N/A	#N/A	0.0726606	FALSE	#N/A	#N/A	#N/A	#N/A	#N/A	#N/A	#N/A	#N/A	#N/A	5249-31_3	DRAK2	Serine/threonine-protein kinase 17B	O94768	SL016566	2	196133566	196176503	KRT18P55	0	TMEM97 TMEM199 SARM1	0	0
413	334	1	TRANS	YES	TXNDC12	rs35365539	3	49794348	C	-	0.476908	996	-0.3196	0.0426086	1.404e-13	1	5.94089e-16	1.55477e-11	-1.07697	rs11130218	0.999072	3	49752372	G	A	0.00619046	FALSE	0.387464	-0.220778	0.0829322	0.00815173	0.00860096	0.0238848	-1.05607	FALSE	TRUE	4815-25_3	TXD12	Thioredoxin domain-containing protein 12	O95881	SL016128	1	52020131	52056171	#N/A	#N/A	#N/A	#N/A	#N/A
414	335	2	TRANS	YES	CTSZ	rs10860794	12	102217720	C	A	0.311434	997	-0.3504	0.0467188	1.416e-13	1.01942	2.51912e-11	1.51407e-12	-1.08524	rs10860794	same SNP	12	102217720	A	C	0.00141722	FALSE	0.386686	-0.110541	0.0650539	0.0902307	0.428193	0.145716	-1.02575	FALSE	FALSE	4971-1_1	CATZ	Cathepsin Z	Q9UBR2	SL008380	20	58995185	59007247	GNPTAB RNA5SP369	CCDC53	CHPT1 DRAM1	0	0
415	335	2	TRANS	NO	CTSA	rs10860794	12	102217720	C	A	0.311434	997	-0.3199	0.047244	2.191e-11	1.00315	7.93305e-09	4.85361e-11	-1.10554	rs10860794	same SNP	12	102217720	A	C	0.0304632	FALSE	0.386686	-0.261804	0.0715792	0.000296819	0.00307776	0.00046113	-1.11486	FALSE	TRUE	3179-51_2	Cathepsin A	Lysosomal protective protein	P10619	SL009213	20	45890144	45898820	GNPTAB RNA5SP369	CCDC53	CHPT1 DRAM1	0	0
416	336	1	CIS	YES	TIMP3	rs5754249	22	33147526	A	G	0.432798	997	0.3203	0.0428543	1.709e-13	1.00208	1.65232e-08	1.05165e-12	1.16569	rs5754249	same SNP	22	33147526	G	A	0.00323866	FALSE	0.466006	0.171696	0.0574081	0.00299451	0.000227856	0.000787676	1.14054	FALSE	TRUE	2480-58_3	TIMP-3	Metalloproteinase inhibitor 3	P35625	SL003043	22	32801701	32863043	SYN3	0	0	0	0
417	337	1	CIS	YES	NAAA	rs1513890	4	76835364	C	A	0.0457747	994	0.7738	0.103616	1.784e-13	1.00829	8.30374e-13	1.03609e-13	1.42332	#N/A	#N/A	#N/A	#N/A	#N/A	#N/A	0.00235594	FALSE	#N/A	#N/A	#N/A	#N/A	#N/A	#N/A	#N/A	#N/A	#N/A	3173-49_2	ASAHL	N-acylethanolamine-hydrolyzing acid amidase	Q02083	SL008611	4	75913657	75941051	NAAA	ART3 CXCL9 SDAD1	NAAA PPEF2 CDKL2	0	0
418	338	1	CIS	YES	MICA	rs11753208	6	31005432	C	T	0.0849246	995	-0.5826	0.0781649	1.977e-13	1.01721	2.18444e-06	5.78658e-16	-1.5604	rs11753208	same SNP	6	31005432	A	G	0.00272188	FALSE	0.133144	-0.247162	0.105611	0.0198703	0.065723	0.0255166	-1.13898	FALSE	TRUE	2730-58_2	MICA	MHC class I polypeptide-related sequence A	Q29983	SL005199	6	31389818	31459233	MUC22	0	HCG27 PSORS1C2 XXbac-BPG181B23.7 XXbac-BPG299F13.17 MICA CCHCR1 VARS2 HCG22 PSORS1C1	0	0
419	339	1	CIS	YES	PDGFRB	rs17708574	5	149521238	G	A	0.114458	996	0.5147	0.0691998	2.207e-13	1.00595	0.00237403	5.10276e-14	1.28117	rs17708574	same SNP	5	149521238	A	G	0.00291538	FALSE	0.126062	0.542384	0.0981198	6.65238e-08	4.99006e-08	6.10637e-08	1.34207	TRUE	TRUE	3459-49_2	PDGF Rb	Platelet-derived growth factor receptor beta	P09619	SL004155	5	150113837	150155872	PDGFRB	0	0	0	0
420	340	1	CIS	YES	GPC5	rs2147190	13	92058888	C	T	0.336355	993	0.3335	0.0448565	2.267e-13	1.00346	0.589277	7.17287e-11	1.11565	rs7325533	0.996185	13	92047229	A	C	0.00154402	FALSE	0.288352	0.171078	0.0809221	0.0352672	0.108648	0.0577334	1.06157	FALSE	TRUE	4991-12_1	GPC5	Glypican-5	P78333	SL012469	13	91398675	92873682	GPC5 AL138714.1	0	GPC5	0	0
421	341	1	CIS	YES	IL18R1	rs6725806	2	103216172	G	T	0.262814	995	0.345	0.0464422	2.37e-13	1	1.30835e-07	4.70701e-13	1.08569	rs6725806	same SNP	2	103216172	A	C	0.0037381	FALSE	0.296875	0.124298	0.0653635	0.0581028	0.0561495	0.0351718	1.0497	FALSE	FALSE	3446-7_2	IL-18 Ra	Interleukin-18 receptor 1	Q13478	SL004152	2	102311529	102398775	#N/A	#N/A	#N/A	#N/A	#N/A
422	342	1	CIS	YES	MICA	rs2523987	6	30079993	A	C	0.11496	996	0.4957	0.0667716	2.442e-13	1.01721	6.56596e-06	2.38398e-11	1.37079	rs2844793	0.911807	6	30080496	A	G	0.0010083	FALSE	0.0651558	-0.0088801	0.14105	0.949839	0.783506	0.993705	1.00061	FALSE	FALSE	2730-58_2	MICA	MHC class I polypeptide-related sequence A	Q29983	SL005199	6	31389818	31459233	TRIM31 TRIM31-AS1 TRIM40 SNORA48	TRIM31	TRIM31 TRIM31-AS1 ZNRD1-AS1 HLA-J HLA-F HLA-F-AS1 LINC00243 HLA-DQA1 HLA-DQB1 HLA-H HLA-C HLA-V PPP1R11 HLA-U BTN3A3 BTN3A2 HLA-G ZFP57 IER3 HIST1H3I HCG4P11 HLA-A PPP1R18 HCG22 HLA-K	0	TRIM31
423	343	1	CIS	YES	DKK3	rs11022119	11	12050652	G	A	0.280242	992	0.3298	0.0445549	2.849e-13	1	1.14843e-11	1.31458e-12	1.07285	rs11022114	0.939242	11	12038874	A	G	0.00244781	FALSE	0.219547	0.277693	0.0811202	0.000697776	0.0304101	0.00331391	1.04812	FALSE	TRUE	3607-71_1	DKK3	Dickkopf-related protein 3	Q9UBP4	SL009412	11	11963106	12009769	RP13-631K18.2	RP11-483L5.1 MICALCL	DKK3 USP47	0	0
424	344	1	CIS	YES	ASAH2	rs2338747	10	48005276	A	G	0.130893	997	-0.468	0.0633889	3.276e-13	1.00176	3.82054e-07	6.17476e-13	-1.18111	#N/A	#N/A	#N/A	#N/A	#N/A	#N/A	0.00294483	FALSE	#N/A	#N/A	#N/A	#N/A	#N/A	#N/A	#N/A	#N/A	#N/A	3212-30_3	ASAH2	Neutral ceramidase	Q9NR71	SL010375	10	50182778	50248610	0	0	0	0	0
425	345	1	CIS	YES	PLG	rs2565722	6	161235142	G	T	0.166331	992	0.4196	0.0570115	3.893e-13	1.00248	1.15727e-08	2.06244e-11	1.05514	rs813021	0.995125	6	161234047	A	G	0.00321943	FALSE	0.234375	0.302359	0.0842766	0.000384942	0.000250022	0.000420818	1.04425	FALSE	TRUE	4151-6_2	Plasminogen	Plasminogen	P00747	SL000541	6	160702238	160753315	RP1-81D8.6	AGPAT4 RP11-235G24.2	0	0	0
426	346	1	CIS	YES	MAPKAPK2	rs6669284	1	206890435	G	A	0.349398	996	0.3261	0.0443227	3.902e-13	1.00333	1.04367e-10	2.08791e-11	1.10796	rs10863805	0.998596	1	206904464	A	G	0.00246067	FALSE	0.253561	0.0759647	0.047393	0.109938	0.0294853	0.0967074	1.06412	FALSE	FALSE	3820-68_2	MAPK2	MAP kinase-activated protein kinase 2	P49137	SL010503	1	206684944	206734283	MAPKAPK2	IL19 IKBKE	IL19	0	0
427	347	1	CIS	YES	TDGF1	rs939421	3	46576081	T	C	0.26255	996	-0.3631	0.0493632	4.002e-13	1.00173	1.23044e-05	1.42946e-09	-1.07383	rs939421	same SNP	3	46576081	G	A	0.00574061	FALSE	0.328612	-0.217054	0.0817036	0.00828171	0.0727598	0.0145979	-1.04034	FALSE	TRUE	2672-60_1	Cripto	Teratocarcinoma-derived growth factor 1	P13385	SL005155	3	46574555	46626543	LRRC2	0	LRRC2 TDGF1 LRRC2-AS1	0	0
428	348	1	TRANS	YES	PRSS2	rs3134906	7	142505154	G	A	0.49598	995	0.3079	0.0418971	4.153e-13	1.00757	4.20665e-11	5.42192e-13	1.12916	rs3134906	same SNP	7	142505154	A	G	0.00162915	FALSE	0.383853	0.147138	0.0774901	0.0584741	0.155572	0.0593385	1.0772	FALSE	FALSE	5034-79_1	Trypsin 2	Trypsin-2	P07478	SL010388	7	974021	977604	TRBV30	TRBV8-1 TRBV3-1 TRBV22-1 TRBJ2-2 TRBV27 TRBV4-1 TRBJ2-2P TRBJ2-1 TRPV5 TRBVA TRBV5-1 TRBV10-2 TRBV7-6 TRBV24-1 TRBV4-2 TRBV29-1 TRBJ2-5 TRBJ2-4 TRBV7-7 TRBJ2-7 TRBJ2-6 TRBV7-1 TRBV5-3	TRBV30 EPHB6	0	0
429	349	1	CIS	YES	CD209	rs8106657	19	7788091	T	C	0.256784	995	-0.3616	0.0492044	4.191e-13	1	5.00886e-10	1.84452e-12	-1.12711	#N/A	#N/A	#N/A	#N/A	#N/A	#N/A	0.00290127	FALSE	#N/A	#N/A	#N/A	#N/A	#N/A	#N/A	#N/A	#N/A	#N/A	3029-52_2	DC-SIGN	CD209 antigen	Q9NNX6	SL005157	19	7739994	7747564	CLEC4G	C19orf45 CCL25	CLEC4G TGFBR3L XAB2 FCER2 MCEMP1 CD209	0	0
430	350	2	TRANS	YES	MMP8	rs2227955	6	31778077	T	G	0.0230692	997	1.024	0.139422	4.242e-13	1.01684	4.54813e-11	1.00424e-13	1.38927	#N/A	#N/A	#N/A	#N/A	#N/A	#N/A	0.0038238	FALSE	#N/A	#N/A	#N/A	#N/A	#N/A	#N/A	#N/A	#N/A	#N/A	2954-56_2	MMP-8	Neutrophil collagenase	P22894	SL000526	11	102711795	102727050	C6orf48 HSPA1L LSM2 HSPA1A SNORD52 SNORD48 NEU1 SLC44A4	C6orf48 CFB AGER	0	0	HSPA1L
431	350	2	TRANS	NO	Human-virus	rs2227955	6	31778077	T	G	0.0230692	997	0.8484	0.14265	3.778e-09	1.01169	3.53901e-05	2.19567e-08	1.23069	#N/A	#N/A	#N/A	#N/A	#N/A	#N/A	0.0477987	FALSE	#N/A	#N/A	#N/A	#N/A	#N/A	#N/A	#N/A	#N/A	#N/A	4792-51_2	C34 gp41 HIV Fragment	gp41 C34 peptide, HIV	Q70626	SL016148	0	0	0	C6orf48 HSPA1L LSM2 HSPA1A SNORD52 SNORD48 NEU1 SLC44A4	C6orf48 CFB AGER	0	0	HSPA1L
432	351	1	CIS	YES	ICAM5	rs1051738	19	10577843	C	A	0.172362	995	-0.4089	0.0557359	4.567e-13	1.00133	4.46297e-10	1.39895e-12	-1.10565	rs35164067	0.89321	19	10525181	A	G	0.00242421	FALSE	0.267705	-0.167713	0.0768074	0.0297079	0.0220785	0.0281397	-1.0453	FALSE	TRUE	5124-69_3	sICAM-5	Intercellular adhesion molecule 5	Q9UMF0	SL005169	19	10289981	10296778	PDE4A	TYK2 ZGLP1 PPAN-P2RY11 KRI1 PPAN P2RY11	TYK2 S1PR5 KEAP1 ICAM4 SLC44A2	0	PDE4A
433	352	1	TRANS	YES	CCL21	rs17412738	3	132257419	A	G	0.119576	991	-0.4839	0.0661389	5.293e-13	1.01029	2.61679e-09	8.26118e-12	-1.12628	rs11925382	0.992531	3	132219554	G	A	0.00241464	FALSE	0.165722	-0.360262	0.0862212	3.77528e-05	0.00250997	0.00010048	-1.11505	TRUE	TRUE	2516-57_3	6Ckine	C-C motif chemokine 21	O00585	SL003193	9	34709005	34710124	DNAJC13 ACAD11 NPHP3 NPHP3-ACAD11 ACKR4 HSPA8P19 UBA5	DNAJC13 ACAD11	DNAJC13 NPHP3 NPHP3-AS1	0	ACAD11
434	353	3	TRANS	YES	IMPDH1	rs1354034	3	56849749	C	T	0.3799	995	-0.3282	0.0448889	5.444e-13	1	0.00183425	1.01017e-10	-1.13211	rs1354034	same SNP	3	56849749	G	A	0.00446519	FALSE	0.467422	0.126634	0.0664899	0.0577176	0.691626	0.170762	1.05405	FALSE	FALSE	5229-90_3	IMDH1	Inosine-5'-monophosphate dehydrogenase 1	P20839	SL014735	7	128392277	128410252	ARHGEF3	ARHGEF3 CCDC66	0	0	0
435	353	3	TRANS	NO	DYNLRB1	rs1354034	3	56849749	C	T	0.3799	995	-0.2938	0.0444072	6.067e-11	1	6.67578e-07	7.53319e-11	-1.10562	rs1354034	same SNP	3	56849749	G	A	0.015904	FALSE	0.467422	0.119613	0.0452423	0.00859339	0.00428239	0.00481356	1.10988	FALSE	TRUE	3845-51_2	DLRB1	Dynein light chain roadblock-type 1	Q9NP97	SL011530	20	34516409	34540958	ARHGEF3	ARHGEF3 CCDC66	0	0	0
436	353	3	TRANS	NO	METAP2	rs1354034	3	56849749	C	T	0.3799	995	-0.2766	0.0450729	1.217e-09	1	1.83298e-09	2.44588e-08	-1.06406	rs1354034	same SNP	3	56849749	G	A	0.0571152	FALSE	0.467422	0.0641516	0.0413695	0.121944	0.0472824	0.360976	1.02285	FALSE	FALSE	3170-6_1	AMPM2	Methionine aminopeptidase 2	P50579	SL007261	12	95473520	95515839	ARHGEF3	ARHGEF3 CCDC66	0	0	0
437	354	3	TRANS	YES	SELE	rs8176720	9	136132873	T	C	0.344032	997	0.3128	0.0428466	5.83e-13	1.01396	7.91256e-12	6.0457e-14	1.11786	rs12554580	0.946783	9	136128603	G	A	0.00402069	FALSE	0.409348	0.224025	0.0722284	0.00209272	0.0122758	0.00182725	1.09613	FALSE	TRUE	3470-1_2	sE-Selectin	E-Selectin	P16581	SL001945	1	169722641	169764705	ABO	0	ABO SURF6	0	0
438	354	3	CIS	NO	ADAMTS13	rs8176720	9	136132873	T	C	0.344032	997	-0.2767	0.0443313	6.383e-10	1.00806	1.98149e-09	2.33681e-10	-1.06473	rs12554580	0.946783	9	136128603	G	A	0.0312076	FALSE	0.409348	-0.097263	0.065506	0.138564	0.146894	0.0989689	-1.03028	FALSE	FALSE	3175-51_5	ATS13	A disintegrin and metalloproteinase with thrombospondin motifs 13	Q76LX8	SL006610	9	133414358	133459402	ABO	0	ABO SURF6	0	0
439	354	3	TRANS	NO	INSR	rs8176720	9	136132873	T	C	0.344032	997	0.2796	0.0449626	7.383e-10	1.00894	7.77217e-06	9.70375e-09	1.06611	rs12554580	0.946783	9	136128603	G	A	0.017718	FALSE	0.409348	0.322729	0.0584225	6.78257e-08	5.19702e-06	5.1087e-08	1.12013	TRUE	TRUE	3448-13_2	IR	Insulin receptor	P06213	SL004125	19	7112255	7294034	ABO	0	ABO SURF6	0	0
440	355	1	CIS	YES	GP6	rs11672111	19	55565634	G	C	0.103916	996	0.5135	0.0705376	6.825e-13	1	1.94637e-13	4.44854e-12	1.14743	rs11084387	0.999851	19	55565352	A	G	0.00238676	FALSE	0.0991501	0.0989367	0.0593949	0.0967249	0.514162	0.0583103	1.07638	FALSE	FALSE	3194-36_2	GPVI	Platelet glycoprotein VI	Q9HCN6	SL008759	19	54684540	55071420	RDH13 CTC-550B14.6 CTC-550B14.7	KIR3DL2 KIR3DL1 LILRA1 KIR2DL3 LILRP1 KIR2DS4 AC009892.10 KIR2DL1 KIR2DP1 LILRB4 VN1R105P KIR2DL4 AC011515.2 LILRA2 AC009892.5 FCAR NLRP2 LILRB1 KIR3DL3 CTC-550B14.1	GP6	0	0
441	356	1	TRANS	YES	MAP2K4	rs10127775	1	230295789	T	A	0.414314	992	0.3248	0.0446263	6.867e-13	1	6.83298e-14	2.11279e-12	1.09661	rs4846913	1	1	230294715	A	C	0.002153	FALSE	0.395714	-0.250201	0.0748738	0.00093024	0.0011245	0.000503115	-1.11074	FALSE	TRUE	5242-37_3	MP2K4	Dual specificity mitogen-activated protein kinase kinase 4	P45985	SL007237	17	12020824	12143830	#N/A	#N/A	#N/A	#N/A	#N/A
442	357	1	CIS	YES	APOB	rs520354	2	21259612	A	G	0.473394	996	0.3033	0.0416763	6.929e-13	1.01212	2.54535e-12	6.64898e-13	1.11421	rs679899	0.998746	2	21250914	G	A	0.00297278	FALSE	0.474504	-0.218651	0.0681227	0.00146113	0.00594436	0.00119398	-1.10682	FALSE	TRUE	2797-56_2	Apo B	Apolipoprotein B	P04114	SL000020	2	21001429	21044073	APOB AC010872.1	0	0	0	APOB
443	358	1	CIS	YES	IGF2R	rs12202350	6	160379096	T	C	0.106533	995	0.5104	0.0701673	7.118e-13	1	2.0182e-14	9.29709e-13	1.0902	#N/A	#N/A	#N/A	#N/A	#N/A	#N/A	0.00576747	FALSE	#N/A	#N/A	#N/A	#N/A	#N/A	#N/A	#N/A	#N/A	#N/A	3676-15_3	IGF-II receptor	Cation-independent mannose-6-phosphate receptor	P11717	SL003679	6	159969099	160113507	IGF2R MAS1	TCP1 SOD2	IGF2R RP11-288H12.3 SLC22A1 WTAP	0	0
444	359	1	CIS	YES	CCL18	rs35871176	17	34375832	C	T	0.475426	997	-0.3077	0.0423248	7.269e-13	1	1.52794e-10	6.9246e-13	-1.13713	rs35871176	same SNP	17	34375832	A	G	0.00230942	FALSE	0.478753	-0.221601	0.0701171	0.00172304	0.0111387	0.00185911	-1.0936	FALSE	TRUE	3044-3_2	PARC	C-C motif chemokine 18	P55774	SL003323	17	36064280	36072032	0	0	0	0	0
445	360	1	TRANS	YES	FLT4	rs13318932	3	98396350	C	T	0.0992979	997	0.5146	0.0709163	7.999e-13	1	9.50139e-13	4.80976e-13	1.1235	#N/A	#N/A	#N/A	#N/A	#N/A	#N/A	0.00551469	FALSE	#N/A	#N/A	#N/A	#N/A	#N/A	#N/A	#N/A	#N/A	#N/A	2358-19_2	VEGF sR3	Vascular endothelial growth factor receptor 3	P35916	SL003322	5	180601506	180649624	0	0	DCBLD2 ST3GAL6	0	0
446	361	1	CIS	YES	ASAH2	rs12411860	10	52038032	G	A	0.289527	993	0.3485	0.048029	8.004e-13	1.00176	1.78824e-10	1.38602e-12	1.13219	rs56220212	0.999426	10	52041314	G	A	0.00472029	FALSE	0.195467	-0.190051	0.0851038	0.0262159	0.0457738	0.0549589	-1.09784	FALSE	TRUE	3212-30_3	ASAH2	Neutral ceramidase	Q9NR71	SL010375	10	50182778	50248610	0	0	0	0	0
447	362	1	TRANS	YES	MAPKAPK3	rs9534338	13	46707137	T	C	0.452357	997	-0.3132	0.043162	8.037e-13	1.0023	1.61361e-11	9.538e-13	-1.10063	rs2146880	0.999947	13	46706598	A	C	0.00503371	FALSE	0.402266	-0.0831223	0.0384175	0.0312167	0.871304	0.0519389	-1.04413	FALSE	TRUE	3822-54_2	MAPKAPK3	MAP kinase-activated protein kinase 3	Q16644	SL004765	3	50611520	50649297	LCP1	0	0	0	0
448	363	1	CIS	YES	GPNMB	rs858267	7	23210129	G	T	0.0230924	996	1.033	0.142429	8.352e-13	1	1.84748e-19	4.72483e-15	1.25005	rs199354	0.966193	7	23296572	A	G	0.010523	FALSE	0.0708215	0.148797	0.106302	0.162536	0.368244	0.250181	1.03565	FALSE	FALSE	5080-131_3	GPNMB	Transmembrane glycoprotein NMB	Q14956	SL007429	7	23235967	23275108	GPNMB KLHL7	GPNMB TOMM7	AC005082.12	0	0
449	364	1	CIS	YES	CNTN2	rs3795559	1	204989911	C	A	0.0481928	996	0.7153	0.0986635	8.369e-13	1.00879	9.51089e-11	1.13906e-13	1.23786	rs79852451	0.824714	1	205000476	A	G	0.00703916	FALSE	0.073487	0.789812	0.0917058	3.31118e-16	6.93487e-05	5.18497e-16	1.38099	TRUE	TRUE	3296-92_2	CNTN2	Contactin-2	Q02246	SL008623	1	205043197	205078499	NFASC	NFASC RP11-383G10.1 LRRN2 TMCC2	0	0	0
450	365	2	CIS	YES	C8A C8B C8G	rs1013579	1	57422484	T	C	0.0416249	997	-0.7941	0.109764	9.302e-13	1.00404	0.0657377	4.48692e-07	-1.1179	#N/A	#N/A	#N/A	#N/A	#N/A	#N/A	0.00724798	FALSE	#N/A	#N/A	#N/A	#N/A	#N/A	#N/A	#N/A	#N/A	#N/A	2429-27_4	C8	Complement component C8	P07357,P07358,P07360	SL000324	1 9	56854806 136945246	56966140 136946974	C8B	0	0	0	C8B
451	365	2	TRANS	NO	NXPH1	rs1013579	1	57422484	T	C	0.0416249	997	-0.7208	0.110334	1.026e-10	1.00417	9.22476e-08	2.10619e-10	-1.223	#N/A	#N/A	#N/A	#N/A	#N/A	#N/A	0.0138679	FALSE	#N/A	#N/A	#N/A	#N/A	#N/A	#N/A	#N/A	#N/A	#N/A	4562-1_2	NXPH1	Neurexophilin-1	P58417	SL012457	7	8433955	8752963	C8B	0	0	0	C8B
452	366	1	CIS	YES	CCL15	rs2056492	17	34318565	A	C	0.0150602	996	1.271	0.175851	9.861e-13	1	4.02249e-13	2.59784e-15	1.53194	#N/A	#N/A	#N/A	#N/A	#N/A	#N/A	0.00243547	FALSE	#N/A	#N/A	#N/A	#N/A	#N/A	#N/A	#N/A	#N/A	#N/A	3509-1_1	MIP-5	C-C motif chemokine 15	Q16663	SL003190	17	35996440	36002080	CTB-186H2.3 CCL14 CCL15-CCL14 CCL15 RP11-104J23.1 RP11-104J23.2 CCL23	0	0	0	0
453	367	1	CIS	YES	HRG	rs1403694	3	186439998	T	C	0.38833	994	0.3196	0.0443787	1.183e-12	1.00027	8.6167e-12	3.81518e-12	1.07155	rs1050274	0.855937	3	186435370	A	G	0.0060125	FALSE	0.407932	0.245297	0.0715605	0.00068647	0.000896068	0.0257014	1.06288	FALSE	TRUE	4996-66_1	HRG	Histidine-rich glycoprotein	P04196	SL006448	3	186660216	186678240	KNG1 RP11-573D15.8	RP11-48F14.1	KNG1	0	0
454	368	1	TRANS	YES	TFF3	rs2524277	6	31407579	G	A	0.0386935	995	0.7819	0.108658	1.221e-12	1.00223	0.0147146	1.86479e-07	1.20643	#N/A	#N/A	#N/A	#N/A	#N/A	#N/A	0.00373602	FALSE	#N/A	#N/A	#N/A	#N/A	#N/A	#N/A	#N/A	#N/A	#N/A	4721-54_2	TFF3	Trefoil factor 3	Q07654	SL006119	21	42311667	42315651	NFKBIL1	0	SKIV2L TCF19 PSORS1C2 HLA-DRB6	0	0
455	369	1	CIS	YES	CCL3L1	rs16971895	17	34386399	G	A	0.0422111	995	0.7756	0.107796	1.235e-12	1	0.00276771	5.93447e-08	1.09546	rs16971895	same SNP	17	34386399	A	G	0.0115709	FALSE	0.0849858	0.36485	0.109513	0.000962779	0.00102823	0.000419122	1.08785	FALSE	TRUE	2783-18_2	LD78-beta	C-C motif chemokine 3-like 1	P16619	SL004355	17	36194869	36298368	CCL18	0	0	0	0
456	370	1	CIS	YES	KIR2DL4	rs7259090	19	55392646	G	A	0.170512	997	0.4125	0.0573507	1.257e-12	1	0.651913	2.35029e-07	1.11117	#N/A	#N/A	#N/A	#N/A	#N/A	#N/A	0.00318343	FALSE	#N/A	#N/A	#N/A	#N/A	#N/A	#N/A	#N/A	#N/A	#N/A	5095-21_3	KI2L4	Killer cell immunoglobulin-like receptor 2DL4	Q99706	SL012698	19	54733566	54844782	FCAR	0	0	0	0
457	371	1	CIS	YES	ADAMTS13	rs4962130	9	136195607	T	C	0.0140562	996	-1.308	0.182008	1.286e-12	1.00806	9.04167e-12	6.02923e-16	-1.38907	#N/A	#N/A	#N/A	#N/A	#N/A	#N/A	0.014172	FALSE	#N/A	#N/A	#N/A	#N/A	#N/A	#N/A	#N/A	#N/A	#N/A	3175-51_5	ATS13	A disintegrin and metalloproteinase with thrombospondin motifs 13	Q76LX8	SL006610	9	133414358	133459402	SURF6 RP11-244N20.7 MED22 Y_RNA	0	0	0	0
458	372	1	CIS	YES	C4A C4B	rs2239805	6	32411376	T	G	0.169007	997	-0.4079	0.0568176	1.379e-12	1.0158	4.22351e-12	3.47362e-11	-1.07666	rs1980493	0.825699	6	32363215	G	A	0.0048678	FALSE	0.05	0.0564324	0.173976	0.745868	0.796416	0.681178	-1.01997	FALSE	FALSE	4481-34_2	C4	Complement C4	P0C0L4, P0C0L5	SL000316	6	31969570	32111862	HLA-DRA HLA-DRB9	HLA-DRA CYP21A2 C4B PSMB9 HLA-DOB HLA-DRB5 HLA-DQB2 FKBPL PRRT1 BTNL2 HLA-DQA1 HLA-DQB1 TAP1 PBX2	HLA-DRA HLA-DRB9 CYP21A2 C4B PSMB9 HLA-DOB HLA-DRB5 C4A RNF5 HLA-DRB6 NOTCH4 HLA-DRB1 HLA-DMA HLA-DPB1 CYP21A1P MICB C6orf25 LY6G6C XXbac-BPG300A18.13 TNXA HLA-DQA2 XXbac-BPG246D15.9 HLA-DMB LST1 HCP5 APOM	LIMS1	0
459	373	1	CIS	YES	CCL14	rs854658	17	34352666	A	G	0.489468	997	-0.3018	0.0421461	1.548e-12	1	1.40416e-10	8.2605e-13	-1.07895	rs854658	same SNP	17	34352666	G	A	0.00596202	FALSE	0.46034	-0.0824915	0.0625054	0.187845	0.909355	0.266555	-1.02916	FALSE	FALSE	2900-53_3	HCC-1	C-C motif chemokine 14	Q16627	SL003329	17	35983291	35987004	0	0	CCL14 CCL15-CCL14 CCL23	0	0
460	374	1	CIS	YES	ECM1	rs12724450	1	150480571	G	A	0.0893574	996	0.544	0.0759637	1.55e-12	1.00058	1.03539e-11	5.15936e-10	1.07437	rs34001546	0.996853	1	150459715	G	A	0.00888548	FALSE	0.0520231	0.292004	0.161576	0.0716689	0.177585	0.173725	1.04036	FALSE	FALSE	3366-51_2	ECM1	Extracellular matrix protein 1	Q16610	SL006550	1	150508062	150513789	TARS2 PRPF3 RPRD2 ECM1 FALEC MRPS21 AC242988.1	TARS2 PRPF3 CTSS ADAMTSL4 MCL1 RP11-458I7.1 ANP32E VPS45 RP11-54A4.2	TARS2 RPRD2 ECM1 FALEC CTSS C1orf54 HORMAD1	0	MRPS21
461	375	1	CIS	YES	BST1	rs4473651	4	15770911	G	A	0.110161	994	-0.4968	0.0694498	1.641e-12	1.0069	2.23396e-13	4.36639e-11	-1.25124	rs4473651	same SNP	4	15770911	A	G	0.00272335	FALSE	0.174221	-0.194199	0.0814283	0.0176543	0.0259493	0.0298601	-1.12663	FALSE	TRUE	4535-50_2	BST1	ADP-ribosyl cyclase/cyclic ADP-ribose hydrolase 2	Q10588	SL008644	4	15702950	15738313	CD38	RP11-442P12.2 RP11-442P12.1	CD38 FBXL5	0	0
462	376	1	CIS	YES	MST1	rs9869826	3	50998816	T	C	0.0921986	987	-0.5418	0.0758285	1.755e-12	1.00175	2.05252e-15	3.9477e-12	-1.422	rs1540293	0.823146	3	50463935	A	G	0.00667042	FALSE	0.0885714	-0.131206	0.135456	0.33346	0.133203	0.146867	-1.14987	FALSE	FALSE	4407-10_1	MSP	Hepatocyte growth factor-like protein	P26927	SL005202	3	49683947	49689501	MAPKAPK3 DOCK3 ST13P14	0	MAPKAPK3 HYAL3 NAT6 WDR6 C3orf62 USP4 RPL29	0	0
463	377	1	TRANS	YES	CCL17	rs983545	3	16959652	G	A	0.348241	995	0.3198	0.0449999	2.288e-12	1.00015	1.38754e-08	7.55166e-12	1.0888	rs9882937	0.999996	3	16959532	A	G	0.0131288	FALSE	0.333807	0.0928123	0.0672459	0.168476	0.642263	0.245007	1.05274	FALSE	FALSE	3519-3_2	TARC	C-C motif chemokine 17	Q92583	SL003196	16	57404767	57416062	PLCL2 MIR3714	PLCL2	PLCL2	0	0
464	378	1	CIS	YES	PLG	rs3798911	6	161465297	A	G	0.461384	997	0.293	0.0413071	2.473e-12	1.00248	2.10914e-08	1.8131e-10	1.03765	rs2314379	0.987322	6	161466180	A	G	0.00167069	FALSE	0.430595	-0.010121	0.0734963	0.890557	0.928825	0.835659	-1.0022	FALSE	FALSE	4151-6_2	Plasminogen	Plasminogen	P00747	SL000541	6	160702238	160753315	MAP3K4 RP3-428L16.2	0	MAP3K4	0	0
465	379	1	CIS	YES	C4A C4B	rs204888	6	32089142	G	T	0.0962889	997	0.5278	0.0744139	2.494e-12	1.01519	4.19256e-13	3.09242e-12	1.25516	rs204899	0.858858	6	32057627	A	G	0.00983541	FALSE	0.227273	0.339802	0.086802	0.000110314	0.186548	0.000869102	1.14938	FALSE	TRUE	2182-54_1	C4b	Complement C4b	P0C0L4 P0C0L5	SL000318	6	31969570	32111862	TNXB ATF6B FKBPL	TNXB CFB PRRC2A DDAH2	SKIV2L TNXA LST1 EHMT2 ABCF1	0	0
466	380	1	CIS	YES	FN1	rs35233997	2	216238970	T	-	0.303823	994	0.3258	0.0459578	2.546e-12	1.00614	2.03941e-10	2.55892e-11	1.04429	rs7588661	0.829132	2	216253454	A	G	0.00432337	FALSE	0.484419	-0.248993	0.0764324	0.0012415	0.00387628	0.0031411	-1.04164	FALSE	TRUE	3434-34_1	FN1.3	Fibronectin Fragment 3	P02751	SL010349	2	215360440	215436172	#N/A	#N/A	#N/A	#N/A	#N/A
467	381	1	CIS	YES	SIGLEC14	rs17660992	19	52163948	G	T	0.350552	997	0.3185	0.0449236	2.558e-12	1.00304	2.98547e-13	1.25098e-12	1.20651	rs17660992	same SNP	19	52163948	A	C	0.00584134	FALSE	0.37642	0.249272	0.0623359	7.88382e-05	0.000169944	0.000516524	1.19358	TRUE	TRUE	5125-6_3	SIG14	Sialic acid-binding Ig-like lectin 14	Q08ET2	SL014292	19	51642553	51646801	0	0	0	0	0
468	382	1	CIS	YES	BST1	rs1110258	4	15742716	A	G	0.246239	997	0.3586	0.0506242	2.673e-12	1.0069	3.56334e-12	2.6521e-11	1.17943	rs62290623	0.964457	4	15752676	A	G	0.00497292	FALSE	0.195467	0.238473	0.0771722	0.00217291	0.00177526	0.114215	1.08632	FALSE	TRUE	4535-50_2	BST1	ADP-ribosyl cyclase/cyclic ADP-ribose hydrolase 2	Q10588	SL008644	4	15702950	15738313	BST1 RP11-442P12.2	0	0	0	0
469	383	1	CIS	YES	ADAMTS5	rs229100	21	28223092	C	T	0.182731	996	0.3664	0.0518107	2.872e-12	1	0.058485	2.23485e-05	1.06198	rs229100	same SNP	21	28223092	A	G	0.003509	FALSE	0.216714	0.254663	0.0701133	0.00032632	0.868869	0.13268	1.03288	FALSE	TRUE	3168-8_2	ADAMTS-5	A disintegrin and metalloproteinase with thrombospondin motifs 5	Q9UNA0	SL004626	21	26917912	26966513	ADAMTS1	0	GABPA	0	0
470	384	1	CIS	YES	AFM	rs41265665	4	74361142	G	A	0.0323559	989	-0.8615	0.121941	3.033e-12	1	8.46862e-11	9.91207e-13	-1.15941	rs72856648	0.992036	4	74361270	A	G	0.00558723	FALSE	0.0681818	-0.904181	0.134381	7.74992e-11	7.41815e-09	2.18013e-09	-1.24012	TRUE	TRUE	4763-31_3	Afamin	Afamin	P43652	SL004742	4	73481683	73504001	AFM RASSF6 RP11-622A1.2 RP11-622A1.1	AFM AFP	RASSF6	0	AFM
471	385	1	CIS	YES	SIGLEC9	rs3745542	19	51587643	T	C	0.305723	996	0.3363	0.0476417	3.143e-12	1.0148	3.93117e-12	2.02536e-11	1.9071	rs2691232	0.983905	19	51587288	A	C	0.0106298	FALSE	0.24	0.0211802	0.0834449	0.799794	0.562704	0.669046	1.07708	FALSE	FALSE	3007-7_2	Siglec-9	Sialic acid-binding Ig-like lectin 9	Q9Y336	SL005219	19	51124908	51136651	KLK14	0	0	0	0
472	386	1	CIS	YES	IL18R1	rs9646944	2	102865875	G	C	0.201807	996	-0.3656	0.0518205	3.214e-12	1	1.21071e-06	1.14868e-11	-1.08979	rs10178214	0.988991	2	102858921	A	C	0.00261907	FALSE	0.234957	-0.224647	0.0683651	0.0011283	0.00332561	0.00236302	-1.07652	FALSE	TRUE	3446-7_2	IL-18 Ra	Interleukin-18 receptor 1	Q13478	SL004152	2	102311529	102398775	IL1RL2 FAM183DP	0	IL1RL1 AC007278.3 IL18R1	0	0
473	387	1	TRANS	YES	GZMA	rs2853928	6	31257511	C	A	0.225352	994	-0.3627	0.0514532	3.361e-12	1.00752	2.09588e-06	1.99661e-10	-1.08485	rs2853928	same SNP	6	31257511	A	C	0.00491465	FALSE	0.113636	-0.230392	0.0927955	0.01354	0.0357699	0.0163904	-1.07993	FALSE	TRUE	3440-7_2	granzyme A	Granzyme A	P12544	SL004298	5	55102648	55110252	HLA-C WASF5P XXbac-BPG248L24.13 HLA-B XXbac-BPG248L24.12 USP8P1 RPL3P2 XXbac-BPG248L24.10 MIR6891	0	HLA-C WASF5P XXbac-BPG248L24.13 HLA-B XXbac-BPG248L24.12 PSORS1C3 XXbac-BPG299F13.17 TCF19 VARS2 HCG27 PSORS1C2 XXbac-BPG181B23.7 CCHCR1 CYP21A1P DDX39B PSORS1C1 LINC00243 ATP6V1G2 MICA MICB FLOT1 HCG22 BAG6 C4B TNXB	TSSC4 TMEM154 XRCC6 CD248 CSF3R	0
474	388	1	CIS	YES	EPHB2	rs6687487	1	23061551	G	A	0.0855131	994	-0.5293	0.07512	3.457e-12	1.01546	1.26178e-11	5.65251e-12	-1.10015	rs61488959	0.913701	1	23066767	C	A	0.00592065	FALSE	0.0980114	-0.250467	0.0672194	0.000229255	0.00059113	0.00052728	-1.0802	FALSE	TRUE	5077-28_3	EPHB2	Ephrin type-B receptor 2	P29323	SL007179	1	22710839	22921500	EPHB2	C1QA C1QB	EPHB2	0	0
475	389	1	TRANS	YES	NAAA	rs2559856	12	102089561	G	A	0.444668	994	-0.3046	0.0432719	3.622e-12	1.00829	4.49051e-08	1.39103e-11	-1.14327	rs2559854	0.999551	12	102090246	A	G	0.00241917	FALSE	0.487216	0.264236	0.0686684	0.000143352	0.000295056	0.000126367	1.13825	FALSE	TRUE	3173-49_2	ASAHL	N-acylethanolamine-hydrolyzing acid amidase	Q02083	SL008611	4	75913657	75941051	CHPT1 MYBPC1 RP11-285E23.2	0	CHPT1 GNPTAB	0	0
476	390	1	CIS	YES	PDE5A	rs4834770	4	120241849	G	A	0.434171	995	-0.314	0.0446174	3.633e-12	1	2.96879e-11	1.76912e-09	-1.0975	rs4834770	same SNP	4	120241849	A	G	0.00931689	FALSE	0.409348	-0.0581593	0.0453713	0.200805	0.0509415	0.436554	-1.03317	FALSE	FALSE	5256-86_3	PDE5A	cGMP-specific 3',5'-cyclic phosphodiesterase	O76074	SL011405	4	119494395	119628991	C4orf3 FABP2	0	C4orf3 FABP2 RP11-33B1.4 RP11-548H18.2 RP11-33B1.1 RP11-384K6.6 PDE5A RP11-384K6.2 KLHL2P1 USP53	0	0
477	391	1	CIS	YES	F11	rs6842047	4	187133576	C	A	0.10994	996	-0.4706	0.0668791	3.69e-12	1.00051	9.22627e-11	1.11588e-11	-1.08075	rs1511800	0.997623	4	187135556	G	A	0.0039189	FALSE	0.121813	-0.10801	0.1179	0.360285	0.5234	0.524009	-1.01829	FALSE	FALSE	2190-55_1	Coagulation Factor XI	Coagulation Factor XI	P03951	SL002662	4	186265945	186288806	CYP4V2 KLKB1	F11 FAT1	CYP4V2 KLKB1	0	0
478	392	1	CIS	YES	SIGLEC9	rs17801525	19	51615155	G	A	0.110833	997	-0.4915	0.0699217	3.86e-12	1.0148	4.35147e-15	2.69236e-14	-2.91934	rs12973316	0.994933	19	51615048	A	G	0.00580256	FALSE	0.26	-0.427196	0.0742292	2.01265e-08	3.62619e-07	2.27443e-09	-2.56583	TRUE	TRUE	3007-7_2	Siglec-9	Sialic acid-binding Ig-like lectin 9	Q9Y336	SL005219	19	51124908	51136651	CTU1	SHANK1	SIGLEC9	0	0
479	393	1	CIS	YES	C7	rs10473230	5	40982031	T	C	0.15996	994	0.4058	0.057749	3.932e-12	1	2.35538e-11	9.05502e-11	1.09339	rs10473230	same SNP	5	40982031	G	A	0.004998	FALSE	0.150862	0.12938	0.0952833	0.175464	0.343828	0.193687	1.03288	FALSE	FALSE	2888-49_2	C7	Complement component C7	P10643	SL000323	5	40909252	40982939	C7 RP11-301A5.2	C7	C6	0	C7
480	394	1	CIS	YES	HRG	rs1846899	3	186472816	C	T	0.125	996	0.4591	0.0653506	3.958e-12	1.00027	1.68726e-12	5.78089e-12	1.10604	rs59089604	0.888799	3	186475505	A	G	0.0100238	FALSE	0.162889	0.296344	0.0993688	0.00307681	0.00281627	0.0842803	1.06754	FALSE	TRUE	4996-66_1	HRG	Histidine-rich glycoprotein	P04196	SL006448	3	186660216	186678240	RP11-573D15.8 PSMD10P2	0	0	0	0
481	395	1	CIS	YES	CCL15	rs2075746	17	34325532	C	T	0.438508	992	-0.2965	0.0422618	4.269e-12	1	3.7556e-14	3.59552e-14	-1.10315	rs2075746	same SNP	17	34325532	A	G	0.00563242	FALSE	0.338068	-0.413727	0.0684281	4.07082e-09	8.02023e-09	1.14748e-09	-1.16649	TRUE	TRUE	3509-1_1	MIP-5	C-C motif chemokine 15	Q16663	SL003190	17	35996440	36002080	RP11-104J23.1 CCL15-CCL14 CCL15	0	0	0	0
482	396	1	CIS	YES	MFGE8	rs3743392	15	89445651	A	G	0.321464	997	-0.3145	0.0449512	4.801e-12	1	0.802053	8.89994e-09	-1.08874	rs8039131	0.938013	15	89436295	A	G	0.00344953	FALSE	0.336648	-0.150593	0.04693	0.00146539	0.0317074	0.00116854	-1.07137	FALSE	TRUE	4455-89_2	MFGM	Lactadherin	Q08431	SL006523	15	88898683	88913411	MFGE8 HAPLN3	MFGE8	MFGE8 HAPLN3	0	0
483	397	1	TRANS	YES	IL25	rs7121784	11	120159052	C	A	0.152764	995	0.4245	0.0607842	5.286e-12	1.0098	0.246389	2.348e-06	1.10537	rs7121784	same SNP	11	120159052	A	C	0.00346114	FALSE	0.148725	-0.0162509	0.0919678	0.859852	0.45328	0.361742	-1.03556	FALSE	FALSE	4137-57_2	IL-17E	Interleukin-25	Q9H293	SL004351	14	23372809	23376403	POU2F3	0	0	0	0
484	398	1	CIS	YES	IL1RL2	rs4851551	2	102800230	G	A	0.0712851	996	-0.5734	0.0822682	5.785e-12	1.00884	0.000817828	4.72791e-07	-1.06269	#N/A	#N/A	#N/A	#N/A	#N/A	#N/A	0.00835749	FALSE	#N/A	#N/A	#N/A	#N/A	#N/A	#N/A	#N/A	#N/A	#N/A	2994-71_2	IL-1Rrp2	Interleukin-1 receptor-like 2	Q9HB29	SL004875	2	102186973	102240002	IL1R1 AC007271.3 IL1RL2	IL1R1 AC007271.3 IL1RL2 IL1RL1	0	0	IL1R1
485	399	1	CIS	YES	CST5	rs4585101	20	23847254	C	T	0.221665	997	-0.3565	0.0511665	5.871e-12	1.00255	5.44826e-10	4.80186e-12	-1.1869	rs6083298	0.994109	20	23823856	A	G	0.00487078	FALSE	0.210826	-0.134767	0.0796673	0.0916788	0.35151	0.119752	-1.08637	FALSE	FALSE	3803-10_2	CYTD	Cystatin-D	P28325	SL008382	20	23875935	23879750	CST2	RP5-1100I6.1 RP4-564O4.1	CST2 CST1	0	0
486	400	1	CIS	YES	CA6	rs3765967	1	9011627	G	A	0.0908634	996	-0.4781	0.0686647	6.07e-12	1.00903	5.28454e-10	3.13473e-12	-1.30288	rs72641545	0.955979	1	9004120	G	A	0.00740567	FALSE	0.154391	-0.551357	0.0959573	2.09953e-08	6.07911e-05	6.05646e-09	-1.39529	TRUE	TRUE	3352-80_3	Carbonic anhydrase 6	Carbonic anhydrase 6	P23280	SL010288	1	8945867	8975092	CA6	CA6 RERE	0	0	CA6
487	401	1	CIS	YES	PIGR	rs35400166	1	207064011	G	-	0.482412	995	-0.304	0.043696	6.288e-12	1.01586	2.76607e-08	3.61265e-11	-1.11613	rs291096	NA	1	207110936	A	G	0.00435643	FALSE	0.472934	0.288515	0.0727017	8.91101e-05	0.00417489	0.000141412	1.13896	TRUE	TRUE	3216-2_2	PIGR	Polymeric immunoglobulin receptor	P01833	SL005797	1	206928518	206946466	#N/A	#N/A	#N/A	#N/A	#N/A
488	402	1	CIS	YES	SPARCL1	rs1462372	4	88478750	T	C	0.327482	997	0.3214	0.0461997	6.309e-12	1	1.48548e-11	1.35065e-11	1.05994	rs6847175	0.982676	4	88481387	G	A	0.00800135	FALSE	0.451289	0.339956	0.0656923	4.01876e-07	1.53127e-06	2.42773e-07	1.08711	TRUE	TRUE	4467-49_2	SPARCL1	SPARC-like protein 1	Q14515	SL005488	4	87473335	87531061	0	0	SPARCL1 HSD17B13	0	0
489	403	1	CIS	YES	HGFAC	rs3135063	4	3287052	C	A	0.379137	997	-0.3098	0.0445788	6.662e-12	1.00819	1.68537e-13	2.15787e-10	-1.19378	rs3129317	0.9518	4	3287655	G	A	0.0197313	FALSE	0.34384	-0.184298	0.0798115	0.0215669	0.0158443	0.00535613	-1.11878	FALSE	TRUE	3617-80_4	HGFA	Hepatocyte growth factor activator	Q04756	SL006512	4	3441887	3449495	RGS12	RGS12 SH3BP2 HGFAC ADRA2C ADD1 LRPAP1 AC141928.1 MFSD10	HTT-AS	0	0
490	404	1	TRANS	YES	GOT1	rs757158	7	94955528	C	T	0.414157	996	0.3051	0.0439545	6.964e-12	1.00686	2.05532e-09	6.67615e-11	1.05239	rs757158	same SNP	7	94955528	G	A	0.00774715	FALSE	0.487252	-0.00766035	0.0670893	0.909164	0.633335	0.957365	1.00108	FALSE	FALSE	4912-17_1	GOT1	Aspartate aminotransferase, cytoplasmic	P17174	SL000280	10	99396870	99430624	PON1	0	PON1 ASB4 PON2	0	0
491	405	1	CIS	YES	CST7	rs6050091	20	24873553	G	A	0.0205617	997	1.072	0.154706	7.488e-12	1.00217	0.489457	5.88282e-07	1.42653	rs6050005	0.921525	20	24807757	G	A	0.00663413	FALSE	0.0538244	-0.102617	0.162199	0.527401	0.885006	0.753959	-1.03895	FALSE	FALSE	3302-58_1	CYTF	Cystatin-F	O76096	SL007049	20	24949230	24959928	0	CST7 PYGB ACSS1	ABHD12	0	0
492	406	1	CIS	YES	ESAM	rs11219769	11	124620147	G	T	0.252764	995	-0.3347	0.0483311	7.777e-12	1.00913	2.38163e-09	4.39186e-11	-1.04348	rs12541	0.891748	11	124623492	G	A	0.00666808	FALSE	0.245739	-0.288801	0.058223	1.137e-06	0.00386374	1.67523e-05	-1.07815	TRUE	TRUE	2981-9_3	ESAM	Endothelial cell-selective adhesion molecule	Q96AP7	SL005160	11	124752583	124762290	VSIG2 RP11-677M14.2 NRGN ESAM	0	VSIG2 MSANTD2	0	0
493	407	1	CIS	YES	MICA	rs17200698	6	31483700	C	T	0.0361809	995	0.813	0.118319	1.124e-11	1.01721	4.87372e-05	4.63112e-09	1.63194	#N/A	#N/A	#N/A	#N/A	#N/A	#N/A	0.00929244	FALSE	#N/A	#N/A	#N/A	#N/A	#N/A	#N/A	#N/A	#N/A	#N/A	2730-58_2	MICA	MHC class I polypeptide-related sequence A	Q29983	SL005199	6	31389818	31459233	Y_RNA MICB PPIAP9 XXbac-BPG16N22.5 RPL15P4 MCCD1 ATP6V1G2 ATP6V1G2-DDX39B NFKBIL1 LST1 NCR3	0	XXbac-BPG248L24.12	0	0
494	408	1	CIS	YES	IL1RL1	rs3771167	2	102986188	A	G	0.10241	996	0.4358	0.0634296	1.132e-11	1	2.18262e-09	1.47133e-11	1.19085	rs77763678	0.916896	2	102916749	A	G	0.0261736	FALSE	0.0779037	0.472832	0.121554	0.000121578	9.46646e-05	0.000122757	1.23942	FALSE	TRUE	4234-8_2	IL-1 R4	Interleukin-1 receptor-like 1	Q01638	SL004146	2	102311502	102352037	IL18R1 IL1RL1 AC007278.3 IL18RAP AC007248.7 MIR4772 AC007278.2	IL18R1 IL1RL1 IL1R1	IL18R1 IL1RL1 AC007278.3	0	0
495	409	1	CIS	YES	IL1RL1	rs3917254	2	102776518	G	A	0.0995976	994	-0.4395	0.0640378	1.192e-11	1	1.55615e-06	3.76244e-12	-1.19879	rs3917254	same SNP	2	102776518	A	G	0.0082969	FALSE	0.194051	-0.173793	0.0855558	0.0430315	0.146482	0.0388699	-1.08391	FALSE	TRUE	4234-8_2	IL-1 R4	Interleukin-1 receptor-like 1	Q01638	SL004146	2	102311502	102352037	IL1R1	0	0	0	0
496	410	1	TRANS	YES	MAPKAPK3	rs17844003	13	46670347	T	C	0.195171	994	-0.3767	0.0549203	1.224e-11	1.0023	2.08418e-11	8.1654e-12	-1.1238	#N/A	#N/A	#N/A	#N/A	#N/A	#N/A	0.0089556	FALSE	#N/A	#N/A	#N/A	#N/A	#N/A	#N/A	#N/A	#N/A	#N/A	3822-54_2	MAPKAPK3	MAP kinase-activated protein kinase 3	Q16644	SL004765	3	50611520	50649297	CPB2-AS1 CPB2	0	CPB2-AS1 ZC3H13	0	0
497	411	1	TRANS	YES	MAPKAPK3	rs12585823	13	46536291	A	G	0.0780142	987	0.5688	0.0829311	1.23e-11	1.0023	4.97222e-10	2.95715e-11	1.18711	rs12585823	same SNP	13	46536291	G	A	0.00583398	FALSE	0.120397	0.133883	0.0578875	0.0213545	0.145001	0.0212445	1.08016	FALSE	TRUE	3822-54_2	MAPKAPK3	MAP kinase-activated protein kinase 3	Q16644	SL004765	3	50611520	50649297	ZC3H13	0	0	0	0
498	412	1	CIS	YES	SERPING1	rs12788387	11	57893347	A	C	0.334839	996	-0.3038	0.0444917	1.5e-11	1	2.33151e-11	1.306e-11	-1.0719	rs12804093	0.897509	11	57734088	G	A	0.00474336	FALSE	0.288352	-0.269724	0.0781445	0.000630924	0.138579	0.446202	-1.02604	FALSE	TRUE	4479-14_2	C1-Esterase Inhibitor	Plasma protease C1 inhibitor	P05155	SL000308	11	57597387	57614853	OR9L1P OR9Q1 OR9I3P OR9I1 OR9I2P	OR5B21 LPXN ZDHHC5	MED19 RN7SL605P TIMM10	0	0
499	413	2	CIS	YES	F5	rs9332653	1	169490772	G	A	0.185035	989	0.3882	0.056902	1.561e-11	1.01515	2.10656e-11	4.48764e-11	1.07647	rs9332653	same SNP	1	169490772	A	G	0.0102608	FALSE	0.284091	0.386199	0.0962887	7.51176e-05	7.60122e-05	0.000155424	1.073	TRUE	TRUE	4906-35_1	Coagulation Factor V	Coagulation Factor V	P12259	SL000622	1	169514166	169586588	F5	0	0	0	F5
500	413	2	TRANS	NO	CAMK1	rs9332653	1	169490772	G	A	0.185035	989	0.3876	0.057094	1.949e-11	1.00965	1.72874e-07	4.64342e-10	1.10185	rs9332653	same SNP	1	169490772	A	G	0.00901303	FALSE	0.284091	0.359639	0.0817149	1.46236e-05	0.000241884	1.39025e-05	1.10314	TRUE	TRUE	3592-4_3	CAMK1	Calcium/calmodulin-dependent protein kinase type 1	Q14012	SL010489	3	9757342	9769992	F5	0	0	0	F5
501	414	1	CIS	YES	RET	rs2506028	10	43444534	A	G	0.416667	996	-0.2874	0.0422409	1.758e-11	1.00944	2.36496e-06	1.10228e-09	-1.07037	rs788267	0.839011	10	43435438	G	A	0.00990487	FALSE	0.411429	0.273911	0.0699126	0.00010898	0.114859	0.00126255	1.09438	FALSE	TRUE	3220-40_2	RET	Proto-oncogene tyrosine-protein kinase receptor Ret	P07949	SL010378	10	43077027	43130351	0	RET AL022344.5 RP11-124O11.1 CCNYL2	RET	0	0
502	415	1	CIS	YES	IL1RL1	rs4851016	2	103120400	T	C	0.282849	997	0.2914	0.0428314	1.765e-11	1	6.0059e-10	2.3873e-11	1.12377	rs6543146	0.800557	2	103096695	A	C	0.0100569	FALSE	0.361823	0.331766	0.0715043	5.0695e-06	3.05016e-07	4.72487e-06	1.16319	TRUE	TRUE	4234-8_2	IL-1 R4	Interleukin-1 receptor-like 1	Q01638	SL004146	2	102311502	102352037	SLC9A4	SLC9A4 TMEM182	AC007278.2 IL18R1 IL18RAP AC007278.3	0	0
503	416	1	CIS	YES	CASP3	rs870825	4	185588045	A	G	0.156784	995	-0.3955	0.0581561	1.8e-11	1	8.42827e-06	3.12394e-10	-1.1437	rs72689273	0.986048	4	185592750	A	G	0.0211907	FALSE	0.135977	-0.152357	0.0618274	0.0142463	0.0264739	0.0215819	-1.13047	FALSE	TRUE	3593-72_3	Caspase-3	Caspase-3	P42574	SL003711	4	184627696	184649509	PRIMPOL CASP3	PRIMPOL RP11-242J7.1 RP11-386B13.3 RP11-701P16.5 ACSL1 IRF2 RP11-162O12.2	PRIMPOL CASP3 CENPU	0	PRIMPOL
504	417	2	TRANS	YES	EDAR	rs16873418	8	106592145	A	G	0.2999	997	0.3148	0.0463615	1.914e-11	1.00398	3.08071e-07	1.9293e-11	1.12234	rs4734879	0.903632	8	106583124	G	A	0.013509	FALSE	0.421875	0.216202	0.049206	1.50968e-05	0.0011317	2.91045e-05	1.1224	TRUE	TRUE	2977-7_2	EDAR	Tumor necrosis factor receptor superfamily member EDAR	Q9UNE0	SL004872	2	108894471	108989372	ZFPM2	0	0	CXCL5	0
505	417	2	TRANS	NO	ITGA1 ITGB1	rs16873418	8	106592145	A	G	0.2999	997	0.2804	0.0458773	1.409e-09	1	9.10303e-11	6.88081e-10	1.08988	rs4734879	0.903632	8	106583124	G	A	0.0226801	FALSE	0.421875	0.0992915	0.0626209	0.113803	0.693868	0.18919	1.04468	FALSE	FALSE	3503-4_2	Integrin a1b1	Integrin alpha-I: beta-1 complex	P56199, P05556	SL003179	10 5	32900319 52787896	33005792 52959210	ZFPM2	0	0	CXCL5	0
506	418	1	CIS	YES	IL16	rs11072996	15	81529410	T	C	0.0717152	997	-0.5373	0.0792637	2.084e-11	1	4.93493e-09	5.19401e-13	-1.1253	#N/A	#N/A	#N/A	#N/A	#N/A	#N/A	0.0314812	FALSE	#N/A	#N/A	#N/A	#N/A	#N/A	#N/A	#N/A	#N/A	#N/A	2774-10_3	IL-16	Interleukin-16	Q14005	SL000474	15	81159575	81314058	IL16	0	0	0	0
507	419	1	CIS	YES	TNFAIP6	rs1046668	2	152226570	A	G	0.142068	996	-0.402	0.0593485	2.145e-11	1	1.33667e-06	6.30179e-10	-1.11613	rs1046675	0.996369	2	152236398	G	A	0.0143408	FALSE	0.105114	-0.342883	0.0900758	0.000168369	0.000502805	0.000168625	-1.12504	FALSE	TRUE	5036-50_1	TSG-6	Tumor necrosis factor-inducible gene 6 protein	P98066	SL004782	2	151357592	151380048	TNFAIP6 MIR4773-2 RN7SL124P	TNFAIP6	RBM43 NMI	0	TNFAIP6
508	420	1	CIS	YES	AGT	rs2493151	1	230878561	G	A	0.234909	994	0.3349	0.0494802	2.223e-11	1.00783	7.03778e-10	6.28721e-11	1.07793	rs1317181	0.998877	1	230873488	A	C	0.0145892	FALSE	0.478633	0.146127	0.0670288	0.0299727	0.185606	0.0922371	1.02704	FALSE	TRUE	3484-60_2	Angiotensinogen	Angiotensinogen	P01019	SL000271	1	230702523	230714297	RP11-99J16__A.2 CAPN9	0	0	0	0
509	421	1	CIS	YES	IL17RA	rs5994176	22	17618164	C	G	0.336355	993	-0.3051	0.0450917	2.258e-11	1	0.000144656	8.07054e-11	-1.0978	rs5994175	0.9974	22	17618142	A	C	0.0265364	FALSE	0.329545	-0.16066	0.0785715	0.0416838	0.434785	0.0670852	-1.04826	FALSE	TRUE	2992-59_2	IL-17 sR	Interleukin-17 receptor A	Q96F46	SL004850	22	17084954	17115694	AC006946.15 CECR5	0	CECR6	0	0
510	422	1	TRANS	YES	NXPH1	rs668555	1	57426454	T	C	0.294266	994	0.3227	0.0477724	2.429e-11	1.00417	1.77937e-09	4.01645e-11	1.09489	rs658285	0.931833	1	57416335	A	G	0.00909249	FALSE	0.349432	0.262086	0.0743671	0.00048565	0.00241927	0.000301774	1.09987	FALSE	TRUE	4562-1_2	NXPH1	Neurexophilin-1	P58417	SL012457	7	8433955	8752963	C8B RP5-1103B4.3 AL161740.1	0	0	0	0
511	423	1	CIS	YES	MICA	rs9368624	6	30135977	G	A	0.199698	994	-0.3704	0.0548657	2.502e-11	1.01721	5.77995e-05	9.9504e-10	-1.26665	rs9368624	same SNP	6	30135977	A	G	0.00389815	FALSE	0.294034	-0.0522084	0.0808766	0.519038	0.160397	0.548895	-1.027	FALSE	FALSE	2730-58_2	MICA	MHC class I polypeptide-related sequence A	Q29983	SL005199	6	31389818	31459233	TRIM15 TRIM10 TRIM40 TRIM31-AS1 TRIM31 TRIM26 PAIP1P1	TRIM15 TRIM10 TRIM40 PTMAP1 TRIM39	TRIM15 TRIM10 HCG18 HLA-H HLA-V PPP1R11 HLA-W HLA-U MICA HLA-G HLA-T HLA-K HLA-L	0	TRIM15
512	424	1	CIS	YES	LEPR	rs7535099	1	66050997	A	G	0.227182	997	0.3459	0.0514778	3.063e-11	1.00213	3.39077e-12	8.39414e-12	1.23811	rs1938489	0.999989	1	66048622	G	A	0.00685938	FALSE	0.21875	0.161594	0.0824007	0.0507245	0.0371009	0.0310388	1.09743	FALSE	FALSE	5400-52_3	sLeptin R	Leptin receptor	P48357	SL003184	1	65420652	65641559	LEPR RP11-430H12.2	RP11-430H12.2	LEPR LEPROT	0	0
513	425	1	CIS	YES	PLG	rs41265930	6	160964135	T	C	0.0621866	997	-0.5637	0.084075	3.37e-11	1.00198	6.71619e-05	3.01294e-08	-1.08009	#N/A	#N/A	#N/A	#N/A	#N/A	#N/A	0.00976126	FALSE	#N/A	#N/A	#N/A	#N/A	#N/A	#N/A	#N/A	#N/A	#N/A	3710-49_2	Angiostatin	Angiostatin	P00747	SL000268	6	160702238	160753315	LPA	0	0	0	0
514	426	1	TRANS	YES	MMP8	rs7896471	10	101788308	G	T	0.0361083	997	-0.7499	0.111892	3.44e-11	1.01684	1.56468e-05	8.9362e-09	-1.22649	rs74707016	0.990327	10	101792462	A	G	0.0150774	FALSE	0.0552408	-0.244705	0.151674	0.107635	0.117455	0.0904333	-1.07753	FALSE	FALSE	2954-56_2	MMP-8	Neutrophil collagenase	P22894	SL000526	11	102711795	102727050	0	0	0	0	0
515	427	1	TRANS	YES	CCL4L1	rs6808835	3	46449864	G	T	0.138415	997	0.4302	0.0642081	3.492e-11	1.00179	0.0179478	1.43333e-08	1.13123	#N/A	#N/A	#N/A	#N/A	#N/A	#N/A	0.0101254	FALSE	#N/A	#N/A	#N/A	#N/A	#N/A	#N/A	#N/A	#N/A	#N/A	2781-63_2	LAG-1	C-C motif chemokine 4-like	Q8NHW4	SL004356	17	36210924	36314484	CCR3 CCRL2 CCR2 RP11-24F11.2 CCR5 LTF UQCRC2P1	CCR3 CCRL2 CCR2 RP11-24F11.2 CCR5 LTF LRRC2 ALS2CL XCR1 CCR1 CCR9 CXCR6 LZTFL1 PRSS44 PRSS50 AC104304.1	CCR3 LRRC2 LIMD1-AS1 LIMD1	0	CCRL2
516	428	1	CIS	YES	SIGLEC6	rs35931837	19	52033158	C	T	0.10804	995	-0.4814	0.0719132	3.612e-11	1	0.0380246	0.117997	-1.05023	#N/A	#N/A	#N/A	#N/A	#N/A	#N/A	0.0142979	FALSE	#N/A	#N/A	#N/A	#N/A	#N/A	#N/A	#N/A	#N/A	#N/A	2741-22_2	Siglec-6	Sialic acid-binding Ig-like lectin 6	O43699	SL005217	19	51519525	51531856	SIGLEC6	0	SIGLEC12	0	SIGLEC6
517	429	1	TRANS	YES	FLT4	rs3213958	3	98487206	A	G	0.108827	997	-0.4665	0.0697409	3.738e-11	1	3.61446e-11	1.58473e-11	-1.11241	#N/A	#N/A	#N/A	#N/A	#N/A	#N/A	0.00486513	FALSE	#N/A	#N/A	#N/A	#N/A	#N/A	#N/A	#N/A	#N/A	#N/A	2358-19_2	VEGF sR3	Vascular endothelial growth factor receptor 3	P35916	SL003322	5	180601506	180649624	ST3GAL6	0	0	0	0
518	430	1	CIS	YES	ACP1	rs300703	2	239416	T	C	0.0993976	996	-0.4914	0.0734834	3.802e-11	1.00142	3.26069e-10	3.08433e-12	-1.43833	rs10167992	0.994391	2	263270	A	G	0.00520761	FALSE	0.0906516	-0.294235	0.107184	0.00638356	0.00339126	0.00245431	-1.34207	FALSE	TRUE	3858-5_1	PPAC	Low molecular weight phosphotyrosine protein phosphatase	P24666	SL008063	2	264140	278283	SH3YL1 AC079779.7 AC079779.4 ACP1 FAM150B	SH3YL1 AC093326.2 TMEM18 AC105393.2	SH3YL1 AC079779.7 AC079779.4	0	0
519	431	1	CIS	YES	TIMP3	rs3788504	22	33160397	C	T	0.117706	994	-0.4544	0.067984	3.883e-11	1.00208	2.23744e-08	5.76347e-11	-1.24966	rs3788504	same SNP	22	33160397	A	G	0.00516517	FALSE	0.05	-0.261187	0.134292	0.0526525	0.00169686	0.00620001	-1.28355	FALSE	FALSE	2480-58_3	TIMP-3	Metalloproteinase inhibitor 3	P35625	SL003043	22	32801701	32863043	SYN3	0	0	0	0
520	432	1	CIS	YES	CNTN2	rs41264869	1	205030862	C	T	0.170512	997	-0.3885	0.0581695	4.026e-11	1.00879	2.29959e-06	5.05865e-10	-1.11115	rs2242000	0.99295	1	205031769	A	G	0.00629691	FALSE	0.215298	-0.42636	0.0654303	2.73622e-10	0.00128536	1.2173e-09	-1.18434	TRUE	TRUE	3296-92_2	CNTN2	Contactin-2	Q02246	SL008623	1	205043197	205078499	CNTN2 RBBP5 AL583832.1 TMEM81 RP11-536L3.4	CNTN2	CNTN2 RBBP5 DSTYK TMCC2	0	0
521	433	1	TRANS	YES	CCL17	rs2228467	3	42906116	T	C	0.0718593	995	0.5514	0.0826618	4.227e-11	1.00015	7.06268e-10	4.75181e-12	1.17037	#N/A	#N/A	#N/A	#N/A	#N/A	#N/A	0.0126011	FALSE	#N/A	#N/A	#N/A	#N/A	#N/A	#N/A	#N/A	#N/A	#N/A	3519-3_2	TARC	C-C motif chemokine 17	Q92583	SL003196	16	57404767	57416062	ACKR2 KRBOX1 CYP8B1 RP11-141M3.6 RP11-136C24.3	0	0	0	ACKR2
522	434	1	CIS	YES	CNTN2	rs2246662	1	204943947	C	A	0.392965	995	0.2992	0.0449083	4.47e-11	1.00879	1.57697e-09	2.73705e-11	1.09094	rs2246662	same SNP	1	204943947	A	C	0.00539373	FALSE	0.464388	0.169243	0.052584	0.00141851	0.132342	0.00287994	1.06723	FALSE	TRUE	3296-92_2	CNTN2	Contactin-2	Q02246	SL008623	1	205043197	205078499	NFASC	0	0	0	0
523	435	1	CIS	YES	DPT	rs530022	1	168675971	G	A	0.40261	996	-0.2652	0.0398082	4.509e-11	1.00766	1.32923e-07	5.01056e-10	-1.05429	rs580360	0.992948	1	168667426	A	G	0.0113879	FALSE	0.494318	-0.244423	0.060928	7.48681e-05	0.000155842	0.000146059	-1.06752	TRUE	TRUE	4979-34_2	DERM	Dermatopontin	Q07507	SL008178	1	168695459	168729264	DPT	TBX19 RP5-1018K9.1	DPT	0	0
524	436	1	CIS	YES	ANXA1	rs4745216	9	75744157	C	A	0.0371859	995	0.7729	0.116398	5.167e-11	1	2.00841e-11	4.6964e-11	1.16734	#N/A	#N/A	#N/A	#N/A	#N/A	#N/A	0.0313731	FALSE	#N/A	#N/A	#N/A	#N/A	#N/A	#N/A	#N/A	#N/A	#N/A	4960-72_1	annexin I	Annexin A1	P04083	SL004208	9	73151757	73170393	ANXA1	ANXA1	ANXA1	0	0
525	437	1	CIS	YES	EMR2	rs7260110	19	14501544	A	G	0.35994	996	0.2969	0.0447098	5.169e-11	1	1.88214e-05	6.33296e-10	1.0653	#N/A	#N/A	#N/A	#N/A	#N/A	#N/A	0.0123447	FALSE	#N/A	#N/A	#N/A	#N/A	#N/A	#N/A	#N/A	#N/A	#N/A	4546-27_3	EMR2	EGF-like module-containing mucin-like hormone receptor-like 2	Q9UHX3	SL008822	19	14732393	14778541	ADGRE5	0	0	0	0
526	438	1	TRANS	YES	CAMK1	rs12241254	10	101329158	C	T	0.160983	997	0.4111	0.0619412	5.286e-11	1.00965	3.06595e-09	6.432e-12	1.12253	rs12241254	same SNP	10	101329158	A	G	0.0247681	FALSE	0.114731	0.0872318	0.0999807	0.383585	0.190675	0.360434	1.02523	FALSE	FALSE	3592-4_3	CAMK1	Calcium/calmodulin-dependent protein kinase type 1	Q14012	SL010489	3	9757342	9769992	0	0	DNMBP-AS1	0	0
527	439	1	CIS	YES	IL1RAP	rs9811674	3	190287162	A	G	0.102307	997	0.4315	0.0650282	5.293e-11	1	5.18162e-12	1.05163e-11	1.15329	#N/A	#N/A	#N/A	#N/A	#N/A	#N/A	0.00958583	FALSE	#N/A	#N/A	#N/A	#N/A	#N/A	#N/A	#N/A	#N/A	#N/A	2630-12_2	IL-1 R AcP	Interleukin-1 Receptor accessory protein	Q9NPH3	SL004588	3	190514051	190659750	IL1RAP	0	0	0	0
528	440	1	CIS	YES	GFRA2	rs10503709	8	21474049	T	C	0.44002	992	-0.287	0.0432564	5.382e-11	1.00846	2.58634e-10	5.80928e-11	-1.05356	rs4739274	0.98323	8	21479255	A	C	0.0139437	FALSE	0.488604	-0.145196	0.057625	0.0122257	0.0214615	0.014327	-1.02861	FALSE	TRUE	2515-14_3	GFRa-2	GDNF family receptor alpha-2	O00451	SL004143	8	21690403	21812357	0	NPM2 FGF17 FAM160B2	GFRA2	0	0
529	441	1	CIS	YES	AKR1A1	rs6662572	1	46146812	A	G	0.264228	984	-0.3259	0.0492058	5.803e-11	1.00526	3.41905e-08	3.27339e-13	-1.09498	rs1053941	0.979275	1	46084383	A	C	0.0140385	FALSE	0.133903	-0.144724	0.0661264	0.0293402	0.0374225	0.0127206	-1.07214	FALSE	TRUE	4192-10_2	AK1A1	Alcohol dehydrogenase [NADP(+)]	P14550	SL008039	1	45550543	45570049	MAST2 TESK2 PRDX1 MMACHC GPBP1L1 TMEM69 CCDC163P AL355480.1 AL355480.3 NASP AL355480.4 CCDC17 RPS15AP10 RP11-767N6.2 IPP RP11-767N6.7 RP11-630I5.1	MAST2 TESK2 GPBP1L1 PIK3R3 AKR1A1 HPDL TOE1	MAST2 PRDX1 MMACHC TMEM69 PIK3R3	0	0
530	442	1	TRANS	YES	TIE1	rs7857390	9	136128546	G	A	0.384538	996	-0.2949	0.044534	5.809e-11	1	1.73771e-10	6.30276e-11	-1.05213	rs7857390	same SNP	9	136128546	A	G	0.0059696	FALSE	0.338527	-0.329309	0.0660904	1.01955e-06	1.4577e-05	3.99776e-06	-1.08282	TRUE	TRUE	2844-53_2	sTie-1	Tyrosine-protein kinase receptor Tie-1, soluble	P35590	SL003199	1	43300993	43323108	ABO	0	ABO SURF1 SLC2A6 GBGT1	0	0
531	443	1	CIS	YES	TDGF1	rs7610301	3	46646028	G	A	0.236181	995	-0.3454	0.0521682	5.876e-11	1.00173	0.023136	3.42324e-07	-1.06509	rs6799581	0.99656	3	46644909	C	A	0.0161204	FALSE	0.286932	-0.339456	0.0788595	2.21751e-05	0.000772653	3.9127e-05	-1.067	TRUE	TRUE	2672-60_1	Cripto	Teratocarcinoma-derived growth factor 1	P13385	SL005155	3	46574555	46626543	TDGF1	PRSS50 PRSS44 CCR2 LRRC2 CCR3 AC104304.1	TDGF1 PRSS46 TREX1 ATRIP TREX1	0	0
532	444	1	CIS	YES	APCS	rs12079353	1	159554607	C	A	0.0206237	994	-0.8678	0.131322	6.336e-11	1.00906	6.8688e-11	2.17999e-11	-1.20025	rs12079353	same SNP	1	159554607	A	C	0.0160014	FALSE	0.0569801	-0.465642	0.155563	0.00297224	0.00372544	0.00557754	-1.08508	FALSE	TRUE	2474-54_5	SAP	Serum amyloid P-component	P02743	SL000573	1	159587825	159588865	APCS OR10J6P RP11-740C1.2 OR10AE1P	APCS OR10J6P OR10J2P OR10J1 OR10J8P OR10J5 RP11-550P17.5 SLAMF8 CADM3 IGSF8	0	CXCL10 CXCL11	0
533	445	1	CIS	YES	IL17RB	rs4453827	3	53750084	T	C	0.238191	995	0.3326	0.0503376	6.381e-11	1.0131	0.156783	2.03308e-08	1.13193	rs6800641	0.936448	3	53770588	G	A	0.0115114	FALSE	0.206799	-0.0256369	0.087163	0.768849	0.87668	0.999226	-1.00004	FALSE	FALSE	5084-154_3	IL-17B R	interleukin-17 receptor B	Q9NRM6	SL005174	3	53846580	53865800	CACNA1D	DCP1A	CHDH IL17RB	0	0
534	446	1	CIS	YES	AGRP	rs8051517	16	68428089	T	C	0.063755	996	0.5667	0.085918	6.858e-11	1	4.06007e-08	1.99741e-10	1.14622	rs74024437	0.83357	16	68326247	A	G	0.0309209	FALSE	0.0653409	0.26369	0.115078	0.0225797	0.0383918	0.0184373	1.09902	FALSE	TRUE	2813-11_2	ART	Agouti-related protein	O00253	SL006924	16	67482571	67483813	SMPD3	0	TRADD DUS2 ATP6V0D1	0	0
535	447	1	CIS	YES	C4A C4B	rs1634718	6	30972865	A	G	0.254016	996	-0.3291	0.0499712	7.376e-11	1.0158	1.44385e-10	3.77902e-10	-1.06316	rs1634718	same SNP	6	30972865	G	A	0.0068749	FALSE	0.174221	-0.157946	0.101628	0.121118	0.124555	0.41464	-1.02327	FALSE	FALSE	4481-34_2	C4	Complement C4	P0C0L4, P0C0L5	SL000316	6	31969570	32111862	MUC22 MUC21	VARS2 MICB HCG22 FLOT1 CDSN ATAT1 XXbac-BPG299F13.16 GNL1 PRR3 PPP1R10 HCG27 XXbac-BPG248L24.13 DDR1	MUC22 VARS2 MICB HCG22 FLOT1 TRIM31 CCHCR1 HLA-C LINC00243 C4A HCP5 CYP21A1P	0	0
536	448	1	CIS	YES	TLR4 LY96	rs1159787	9	120327400	C	T	0.208835	996	-0.3492	0.0530691	7.649e-11	1.00164	1.53536e-07	9.64251e-11	-1.07501	rs7858743	1	9	120341514	A	G	0.0223594	FALSE	0.199717	-0.156875	0.0661025	0.0182139	0.0416586	0.0471875	-1.04137	FALSE	TRUE	3647-49_4	TLR4:MD-2 complex	Toll-like receptor 4:Lymphocyte antigen 96 complex	O00206 Q9Y6Y9	SL018625	8 9	73991352 117704332	74029087 117716871	0	ASTN2	0	0	0
537	449	1	CIS	YES	CCL5	rs4239252	17	34163565	G	A	0.211345	996	-0.3458	0.052581	7.825e-11	1.00577	7.75e-10	2.87999e-10	-1.15248	rs55858632	0.911886	17	34099741	G	A	0.00712098	FALSE	0.242165	-0.161967	0.0561303	0.0041693	0.0113453	0.00693684	-1.14387	FALSE	TRUE	2523-31_3	RANTES	C-C motif chemokine 5	P13501	SL000563	17	35871491	35880793	CCL5 C17orf50 RDM1 LYZL6 TAF15 RP1-161P9.5 MMP28 AC015849.12 AC015849.13 AC015849.19 AC015849.14 HEATR9 AC015849.2 7SK AC015849.16 LRRC37A9P	CCL5 CCL23 RP11-1094M14.1	CCL5	0	C17orf50 RDM1 LYZL6
538	450	1	TRANS	YES	MED1	rs9462846	6	42861581	A	C	0.259296	995	0.3261	0.0496335	8.059e-11	1	0.557417	0.0111489	1.04486	rs9471966	0.960012	6	42891022	A	G	0.00838547	FALSE	0.291193	0.159651	0.0626974	0.011346	0.847722	0.190985	1.02862	FALSE	TRUE	3892-21_2	MED-1	Mediator of RNA polymerase II transcription subunit 1	Q15648	SL010328	17	39404285	39451286	PTCRA RPL7L1 C6orf226 GLTSCR1L CNPY3	PTCRA CUL9 PRPH2 RP11-480N24.4 PTK7	RPL7L1 C6orf226 PEX6	RPL7P21	PTCRA
539	451	1	CIS	YES	SERPINA4	rs10135681	14	95007744	T	C	0.395186	997	0.2771	0.0422102	8.416e-11	1.00179	8.09082e-11	2.59684e-10	1.03801	rs10135681	same SNP	14	95007744	G	A	0.0122954	FALSE	0.377841	0.00667257	0.0751808	0.929332	0.98598	0.975507	1.0004	FALSE	FALSE	3449-58_2	Kallistatin	Kallistatin	P29622	SL004876	14	94561091	94569913	0	0	0	0	0
[truncated: 17 more columns]
