# Supplementary material for: Connecting genetic risk to disease end points through the human blood plasma proteome
Source: Nat Commun. 2017 Feb 27;8:14357. doi: 10.1038/ncomms14357 (PMC5333359; doi:10.1038/ncomms14357)
Supplement: Supplementary Dataset 3 — Gaussian Graphical Model edges. [file ncomms14357-s4.xlsx]

## Sheet: Legend
Connecting genetic risk to disease endpoints through the human blood plasma proteome
Supplemental Data 3: Gaussian Graphical Model edges
Column Header	Description
SeqId1	SomaLogic aptamer sequence identifier for protein 1
SeqId2	SomaLogic aptamer sequence identifier for protein 2
pcor	Partial correlation
pcor^2	Partial correlation ^2
p-value	P-value of partial correlation
EntrezGeneSymbol1	Genesymbol of the Entrez database for protein 1
EntrezGeneSymbol2	Genesymbol of the Entrez database for protein 2
TargetFullName1 (EntrezGeneSymbol1) <==> TargetFullName2 (EntrezGeneSymbol2)	SomaLogic aptamer target full names and Entrez database ids for both proteins

## Sheet: Supplemental Data 3
SeqId1	SeqId2	pcor	pcor^2	p-value	EntrezGeneSymbol1	EntrezGeneSymbol2	TargetFullName1 (EntrezGeneSymbol1) <==> TargetFullName2 (EntrezGeneSymbol2)
3447-64_2	4859-6_1	0.690179	0.476346	2.22045e-16	CXCL8	BMPR1A	Interleukin-8 (CXCL8) <==> Bone morphogenetic protein receptor type-1A (BMPR1A)
3360-50_4	3443-61_2	0.685718	0.470209	2.22045e-16	CHEK2	HIPK3	Serine/threonine-protein kinase Chk2 (CHEK2) <==> Homeodomain-interacting protein kinase 3 (HIPK3)
2746-56_1	4547-59_2	0.642948	0.413382	2.22045e-16	CRLF2	FLRT1	Cytokine receptor-like factor 2 (CRLF2) <==> Leucine-rich repeat transmembrane protein FLRT1 (FLRT1)
2859-69_2	3817-18_1	0.614121	0.377144	2.22045e-16	HDAC8	PRKCQ	Histone deacetylase 8 (HDAC8) <==> Protein kinase C theta type (PRKCQ)
3627-71_4	3835-11_2	0.610521	0.372736	2.22045e-16	MMEL1	TLR2	Membrane metallo-endopeptidase-like 1 (MMEL1) <==> Toll-like receptor 2 (TLR2)
3152-57_1	5110-84_3	0.600578	0.360694	2.22045e-16	TNFRSF1B	NRXN1	Tumor necrosis factor receptor superfamily member 1B (TNFRSF1B) <==> Neurexin-1-beta (NRXN1)
3813-3_2	4449-67_3	0.592521	0.351081	2.22045e-16	FYN	GREM1	Tyrosine-protein kinase Fyn (FYN) <==> Gremlin-1 (GREM1)
3418-12_2	5023-23_1	0.580494	0.336973	2.22045e-16	CAMK1D	ADSL	Calcium/calmodulin-dependent protein kinase type 1D (CAMK1D) <==> Adenylosuccinate lyase (ADSL)
2619-72_2	4995-16_1	0.573951	0.329419	2.22045e-16	TACSTD2	HPGD	Tumor-associated calcium signal transducer 2 (TACSTD2) <==> 15-hydroxyprostaglandin dehydrogenase [NAD(+)] (HPGD)
3495-15_2	5383-14_3	0.569812	0.324686	2.22045e-16	CXCL6	TNFRSF13C	C-X-C motif chemokine 6 (CXCL6) <==> Tumor necrosis factor receptor superfamily member 13C (TNFRSF13C)
2704-74_1	4567-82_2	0.547489	0.299744	2.22045e-16	TNFRSF13B	SH2D1A	Tumor necrosis factor receptor superfamily member 13B (TNFRSF13B) <==> SH2 domain-containing protein 1A (SH2D1A)
3845-51_2	3874-8_1	0.545354	0.297412	2.22045e-16	DYNLRB1	UBE2L3	Dynein light chain roadblock-type 1 (DYNLRB1) <==> Ubiquitin-conjugating enzyme E2 L3 (UBE2L3)
2829-19_2	4991-12_1	0.54065	0.292302	2.22045e-16	IL27 EBI3	GPC5	Interleukin-27 (IL27 EBI3) <==> Glypican-5 (GPC5)
5117-14_3	5250-53_3	0.523864	0.274434	2.22045e-16	ROBO3	IMPDH2	Roundabout homolog 3 (ROBO3) <==> Inosine-5'-monophosphate dehydrogenase 2 (IMPDH2)
2957-21_2	4867-15_2	0.514507	0.264718	2.22045e-16	EHMT2	VEGFA	Histone-lysine N-methyltransferase EHMT2 (EHMT2) <==> Vascular endothelial growth factor A, isoform 121 (VEGFA)
2719-3_4	2781-63_2	0.486663	0.236841	2.22045e-16	CSF3R	CCL4L1	Granulocyte colony-stimulating factor receptor (CSF3R) <==> C-C motif chemokine 4-like (CCL4L1)
2986-49_2	4237-70_3	0.483807	0.234069	2.22045e-16	CXCL3 CXCL2	LCMT1	Gro-beta/gamma (CXCL3 CXCL2) <==> Leucine carboxyl methyltransferase 1 (LCMT1)
2966-65_2	4500-50_2	0.48268	0.23298	2.22045e-16	CLEC11A	CLEC11A	Stem Cell Growth Factor-beta (CLEC11A) <==> Stem Cell Growth Factor-alpha (CLEC11A)
3067-67_1	4693-72_2	0.475896	0.226477	2.22045e-16	GDF9	HIBADH	Growth/differentiation factor 9 (GDF9) <==> 3-hydroxyisobutyrate dehydrogenase, mitochondrial (HIBADH)
2913-1_2	3028-36_2	0.474653	0.225295	2.22045e-16	CCL23	CCL23	C-C motif chemokine 23 (CCL23) <==> Ck-beta-8-1 (CCL23)
4786-58_3	5112-73_3	0.471888	0.222679	2.22045e-16	CMPK1	CD200	UMP-CMP kinase (CMPK1) <==> OX-2 membrane glycoprotein (CD200)
2780-35_2	2795-23_3	0.467668	0.218713	2.22045e-16	LTF	ALPL	Lactotransferrin (LTF) <==> Alkaline phosphatase, tissue-nonspecific isozyme (ALPL)
2989-17_2	4556-10_2	0.467139	0.218218	2.22045e-16	IFNG	IL34	Interferon gamma (IFNG) <==> Interleukin-34 (IL34)
3605-77_4	5301-7_3	0.466878	0.217975	2.22045e-16	MASP1	CCL11	Mannan-binding lectin serine protease 1 (MASP1) <==> Eotaxin (CCL11)
4876-32_1	5307-12_3	0.466836	0.217935	2.22045e-16	F9	F9	Coagulation factor IX (F9) <==> Coagulation factor IXab (F9)
2962-50_2	5494-52_3	0.463861	0.215167	2.22045e-16	PTHLH	SNRPF	Parathyroid hormone-related protein (PTHLH) <==> Small nuclear ribonucleoprotein F (SNRPF)
3037-62_1	4718-5_2	0.45582	0.207772	2.22045e-16	IL1B	PPIB	Interleukin-1 beta (IL1B) <==> Peptidyl-prolyl cis-trans isomerase B (PPIB)
2737-22_2	5068-54_3	0.452973	0.205184	2.22045e-16	NOV	CRTAM	Protein NOV homolog (NOV) <==> Cytotoxic and regulatory T-cell molecule (CRTAM)
2972-57_2	4122-12_2	0.452856	0.205078	2.22045e-16	BMP7	DDR1	Bone morphogenetic protein 7 (BMP7) <==> Epithelial discoidin domain-containing receptor 1 (DDR1)
4496-60_2	4889-82_1	0.450306	0.202775	2.22045e-16	MMP12	WNT7A	Macrophage metalloelastase (MMP12) <==> Protein Wnt-7a (WNT7A)
3115-64_2	3879-50_1	0.449341	0.201907	2.22045e-16	MAPK1	CDC37	Mitogen-activated protein kinase 1 (MAPK1) <==> Hsp90 co-chaperone Cdc37 (CDC37)
2857-70_2	3400-49_2	0.448418	0.201079	2.22045e-16	NR3C1	TBK1	Glucocorticoid receptor (NR3C1) <==> Serine/threonine-protein kinase TBK1 (TBK1)
2953-31_2	3032-11_2	0.445897	0.198824	2.22045e-16	CGA LHB	CGA FSHB	Luteinizing hormone (CGA LHB) <==> Follicle stimulating hormone (CGA FSHB)
3434-34_1	4131-72_2	0.441302	0.194747	2.22045e-16	FN1	FN1	Fibronectin Fragment 3 (FN1) <==> Fibronectin (FN1)
5098-79_3	5132-71_3	0.430857	0.185638	2.22045e-16	KLRF1	IL27RA	Killer cell lectin-like receptor subfamily F member 1 (KLRF1) <==> Interleukin-27 receptor subunit alpha (IL27RA)
2891-1_3	3821-28_1	0.428822	0.183889	2.22045e-16	CD22	MAPKAPK5	B-cell receptor CD22 (CD22) <==> MAP kinase-activated protein kinase 5 (MAPKAPK5)
3281-19_1	4569-52_2	0.423715	0.179534	2.22045e-16	ANGPTL3	SORCS2	Angiopoietin-related protein 3 (ANGPTL3) <==> VPS10 domain-containing receptor SorCS2 (SORCS2)
2599-51_2	3394-81_2	0.421252	0.177454	2.22045e-16	TNFSF9	PLK1	Tumor necrosis factor ligand superfamily member 9 (TNFSF9) <==> Serine/threonine-protein kinase PLK1 (PLK1)
2635-61_2	2823-7_1	0.417588	0.17438	2.22045e-16	LAYN	COMMD7	Layilin (LAYN) <==> COMM domain-containing protein 7 (COMMD7)
5230-99_3	5476-66_3	0.413624	0.171085	2.22045e-16	HMGCR	PRKCG	3-hydroxy-3-methylglutaryl-coenzyme A reductase (HMGCR) <==> Protein kinase C gamma type (PRKCG)
3122-6_2	4397-26_2	0.410183	0.16825	2.22045e-16	DIABLO	IFNL2	Diablo homolog, mitochondrial (DIABLO) <==> Interferon lambda-2 (IFNL2)
2711-6_2	2838-53_1	0.406443	0.165196	2.22045e-16	CNTFR	MMP17	Ciliary neurotrophic factor receptor subunit alpha (CNTFR) <==> Matrix metalloproteinase-17 (MMP17)
3445-53_2	4962-52_1	0.405738	0.164623	2.22045e-16	IL15RA	CDNF	Interleukin-15 receptor subunit alpha (IL15RA) <==> Cerebral dopamine neurotrophic factor (CDNF)
3802-50_1	5076-53_2	0.405502	0.164432	2.22045e-16	CST4	EPHA10	Cystatin-S (CST4) <==> Ephrin type-A receptor 10 (EPHA10)
4261-55_2	4840-73_1	0.40506	0.164074	2.22045e-16	PON1	CSF3	Serum paraoxonase/arylesterase 1 (PON1) <==> Granulocyte colony-stimulating factor (CSF3)
3808-76_2	4548-4_2	0.399985	0.159988	2.22045e-16	FGFR2	FUT3	Fibroblast growth factor receptor 2 (FGFR2) <==> Galactoside 3(4)-L-fucosyltransferase (FUT3)
2631-50_2	3289-19_2	0.398999	0.1592	2.22045e-16	IL10RB	CA10	Interleukin-10 receptor subunit beta (IL10RB) <==> Carbonic anhydrase-related protein 10 (CA10)
2634-2_2	3445-53_2	0.397729	0.158189	2.22045e-16	IL2RG	IL15RA	Cytokine receptor common subunit gamma (IL2RG) <==> Interleukin-15 receptor subunit alpha (IL15RA)
3710-49_2	4151-6_2	0.394043	0.15527	2.22045e-16	PLG	PLG	Angiostatin (PLG) <==> Plasminogen (PLG)
3461-58_1	5133-17_3	0.394022	0.155253	2.22045e-16	BCAN	TGFBR2	Brevican core protein (BCAN) <==> TGF-beta receptor type-2 (TGFBR2)
2681-23_2	3390-72_2	0.393358	0.15473	2.22045e-16	HGF	PIK3CA PIK3R1	Hepatocyte growth factor (HGF) <==> Phosphatidylinositol 4,5-bisphosphate 3-kinase catalytic subunit alpha isoform:Phosphatidylinositol 3-kinase regulatory subunit alpha complex (PIK3CA PIK3R1)
4996-66_1	5242-37_3	0.393246	0.154642	2.22045e-16	HRG	MAP2K4	Histidine-rich glycoprotein (HRG) <==> Dual specificity mitogen-activated protein kinase kinase 4 (MAP2K4)
2670-67_4	3714-49_2	0.391234	0.153064	2.22045e-16	CKM	CKB CKM	Creatine kinase M-type (CKM) <==> Creatine kinase M-type:Creatine kinase B-type heterodimer (CKB CKM)
3077-66_2	4878-3_1	0.390507	0.152496	2.22045e-16	F10	F10	Coagulation factor Xa (F10) <==> Coagulation Factor X (F10)
3202-28_2	3364-76_2	0.389479	0.151694	2.22045e-16	KREMEN2	CTSV	Kremen protein 2 (KREMEN2) <==> Cathepsin L2 (CTSV)
3719-2_2	4540-11_2	0.38862	0.151025	2.22045e-16	CDKN1B	CBX5	Cyclin-dependent kinase inhibitor 1B (CDKN1B) <==> Chromobox protein homolog 5 (CBX5)
3620-67_5	4717-55_2	0.38768	0.150296	2.22045e-16	IL22RA1	IL3	Interleukin-22 receptor subunit alpha-1 (IL22RA1) <==> Interleukin-3 (IL3)
2993-1_2	4976-57_1	0.387022	0.149786	2.22045e-16	IL18RAP	CRK	Interleukin-18 receptor accessory protein (IL18RAP) <==> Adapter molecule crk (CRK)
2642-4_1	2998-53_2	0.385739	0.148795	2.22045e-16	PAFAH1B2	JAM3	Platelet-activating factor acetylhydrolase IB subunit beta (PAFAH1B2) <==> Junctional adhesion molecule C (JAM3)
2969-11_1	3359-11_2	0.385211	0.148388	2.22045e-16	ACVRL1	CDK8 CCNC	Serine/threonine-protein kinase receptor R3 (ACVRL1) <==> Cyclin-dependent kinase 8:Cyclin-C complex (CDK8 CCNC)
4359-87_1	5004-69_1	0.38478	0.148056	2.22045e-16	DYRK3	MAPK11	Dual specificity tyrosine-phosphorylation-regulated kinase 3 (DYRK3) <==> Mitogen-activated protein kinase 11 (MAPK11)
3427-63_2	4561-65_2	0.384609	0.147924	2.22045e-16	CSNK2A1	BIRC7	Casein kinase II subunit alpha (CSNK2A1) <==> Baculoviral IAP repeat-containing protein 7 Isoform beta (BIRC7)
2869-68_3	4136-40_2	0.383877	0.147361	2.22045e-16	PRKCD	IL17D	Protein kinase C delta type (PRKCD) <==> Interleukin-17D (IL17D)
3802-50_1	5009-11_1	0.383816	0.147315	2.22045e-16	CST4	MSN	Cystatin-S (CST4) <==> Moesin (MSN)
3505-6_2	4429-51_2	0.382393	0.146225	2.22045e-16	LTA LTB	CHST6	Lymphotoxin alpha1:beta2 (LTA LTB) <==> Carbohydrate sulfotransferase 6 (CHST6)
2764-20_2	3728-52_2	0.381732	0.145719	2.22045e-16	FGF9	SCT	Fibroblast growth factor 9 (FGF9) <==> Secretin (SCT)
4594-22_2	4673-13_2	0.37823	0.143058	2.22045e-16	ADCYAP1	IL6	Pituitary adenylate cyclase-activating polypeptide 38 (ADCYAP1) <==> Interleukin-6 (IL6)
3034-1_2	5259-2_3	0.37767	0.142635	2.22045e-16	GFAP	MAP3K7 TAB1	Glial fibrillary acidic protein (GFAP) <==> Mitogen-activated protein kinase kinase kinase 7:TGF-beta-activated kinase 1 and MAP3K7-binding protein 1 fusion (MAP3K7 TAB1)
3727-35_1	4494-63_2	0.375436	0.140953	2.22045e-16	PYY	IL12B IL23A	Peptide YY (PYY) <==> Interleukin-23 (IL12B IL23A)
3196-6_2	4245-80_2	0.373745	0.139685	2.22045e-16	HAPLN1	MDM2	Hyaluronan and proteoglycan link protein 1 (HAPLN1) <==> E3 ubiquitin-protein ligase Mdm2 (MDM2)
3049-61_2	5034-79_1	0.373678	0.139635	2.22045e-16	PRSS1	PRSS2	Trypsin-1 (PRSS1) <==> Trypsin-2 (PRSS2)
2754-50_2	2755-8_2	0.372982	0.139116	2.22045e-16	C3	C3	Complement C3 (C3) <==> C3a anaphylatoxin des Arginine (C3)
4907-56_1	4989-7_1	0.372935	0.13908	2.22045e-16	FGA FGB FGG	FGG	D-dimer (FGA FGB FGG) <==> Fibrinogen gamma chain (FGG)
2833-20_1	5016-61_2	0.372832	0.139004	2.22045e-16	KLK4	PARK7	Kallikrein-4 (KLK4) <==> Protein DJ-1 (PARK7)
3432-21_2	5424-55_3	0.368311	0.135653	2.22045e-16	EPHA3	TNFRSF11A	Ephrin type-A receptor 3 (EPHA3) <==> Tumor necrosis factor receptor superfamily member 11A (TNFRSF11A)
3010-53_2	3376-49_2	0.367914	0.135361	2.22045e-16	TSLP	IL17RD	Thymic stromal lymphopoietin (TSLP) <==> Interleukin-17 receptor D (IL17RD)
2616-23_18	3889-64_2	0.367147	0.134797	2.22045e-16	ERBB2	LMNB1	Receptor tyrosine-protein kinase erbB-2 (ERBB2) <==> Lamin-B1 (LMNB1)
3359-11_2	3391-10_2	0.36473	0.133028	2.22045e-16	CDK8 CCNC	PIK3CG	Cyclin-dependent kinase 8:Cyclin-C complex (CDK8 CCNC) <==> Phosphatidylinositol 4,5-bisphosphate 3-kinase catalytic subunit gamma isoform (PIK3CG)
2939-10_2	3059-50_2	0.361507	0.130687	2.22045e-16	ARTN	TNFSF13B	Artemin (ARTN) <==> Tumor necrosis factor ligand superfamily member 13B (TNFSF13B)
3070-1_2	4769-10_3	0.357046	0.127482	2.22045e-16	IL2	OLFM4	Interleukin-2 (IL2) <==> Olfactomedin-4 (OLFM4)
3055-54_2	3852-19_2	0.353999	0.125315	2.22045e-16	IL4R	DNAJB1	Interleukin-4 receptor subunit alpha (IL4R) <==> DnaJ homolog subfamily B member 1 (DNAJB1)
3806-55_1	4875-73_1	0.352685	0.124387	2.22045e-16	EPHA5	C3	Ephrin type-A receptor 5 (EPHA5) <==> Complement C3d fragment (C3)
4811-33_3	4998-50_1	0.349941	0.122459	2.22045e-16	ITIH4	JAK2	Inter-alpha-trypsin inhibitor heavy chain H4 (ITIH4) <==> Tyrosine-protein kinase JAK2 (JAK2)
2642-4_1	3882-10_1	0.349925	0.122448	2.22045e-16	PAFAH1B2	EEF1B2	Platelet-activating factor acetylhydrolase IB subunit beta (PAFAH1B2) <==> Elongation factor 1-beta (EEF1B2)
5071-3_3	5073-30_2	0.349906	0.122434	2.22045e-16	DSG2	TNFRSF25	Desmoglein-2 (DSG2) <==> Tumor necrosis factor receptor superfamily member 25 (TNFRSF25)
2443-10_4	2640-3_2	0.349127	0.12189	2.22045e-16	FGF8	MST1R	Fibroblast growth factor 8 isoform B (FGF8) <==> Macrophage-stimulating protein receptor (MST1R)
2857-70_2	3374-49_2	0.348196	0.12124	2.22045e-16	NR3C1	HCK	Glucocorticoid receptor (NR3C1) <==> Tyrosine-protein kinase HCK (HCK)
2993-1_2	4383-97_1	0.347122	0.120493	2.22045e-16	IL18RAP	INHBA INHBB	Interleukin-18 receptor accessory protein (IL18RAP) <==> Inhibin beta A chain:Inhibin beta B chain heterodimer (INHBA INHBB)
2614-28_2	5114-65_3	0.346278	0.119909	2.22045e-16	EFNA4	PRLR	Ephrin-A4 (EFNA4) <==> Prolactin receptor (PRLR)
3177-49_2	3346-72_2	0.344818	0.1189	2.22045e-16	CA4	AURKB	Carbonic anhydrase 4 (CA4) <==> Aurora kinase B (AURKB)
2816-50_2	3805-16_2	0.344328	0.118562	2.22045e-16	BCAM	ESM1	Basal Cell Adhesion Molecule (BCAM) <==> Endothelial cell-specific molecule 1 (ESM1)
5088-175_3	5098-79_3	0.343682	0.118117	2.22045e-16	IL23R	KLRF1	Interleukin-23 receptor (IL23R) <==> Killer cell lectin-like receptor subfamily F member 1 (KLRF1)
2778-10_2	5354-11_3	0.343234	0.11781	2.22045e-16	IL22	KRT18	Interleukin-22 (IL22) <==> Keratin, type I cytoskeletal 18 (KRT18)
2816-50_2	4890-10_1	0.343157	0.117757	2.22045e-16	BCAM	POMC	Basal Cell Adhesion Molecule (BCAM) <==> Corticotropin (POMC)
2631-50_2	4807-13_3	0.343047	0.117681	2.22045e-16	IL10RB	COL8A1	Interleukin-10 receptor subunit beta (IL10RB) <==> Collagen alpha-1(VIII) chain (COL8A1)
2911-27_2	5094-62_3	0.342727	0.117462	2.22045e-16	MDK	AMICA1	Midkine (MDK) <==> Junctional adhesion molecule-like (AMICA1)
2424-69_4	3281-19_1	0.34216	0.117073	2.22045e-16	FGFR1	ANGPTL3	Fibroblast growth factor receptor 1 (FGFR1) <==> Angiopoietin-related protein 3 (ANGPTL3)
2992-59_2	3498-53_2	0.341159	0.116389	2.22045e-16	IL17RA	IL17A	Interleukin-17 receptor A (IL17RA) <==> Interleukin-17A (IL17A)
4842-62_2	4993-16_1	0.340867	0.11619	2.22045e-16	GPC3	GSTA3	Glypican-3 (GPC3) <==> Glutathione S-transferase A3 (GSTA3)
2500-2_3	3538-26_1	0.340234	0.11576	2.22045e-16	ANGPT4	DDC	Angiopoietin-4 (ANGPT4) <==> Aromatic-L-amino-acid decarboxylase (DDC)
3415-61_2	3580-25_8	0.338647	0.114682	2.22045e-16	IBSP	SERPINA1	Bone sialoprotein 2 (IBSP) <==> Alpha-1-antitrypsin (SERPINA1)
2708-54_2	5183-53_3	0.337678	0.114027	2.22045e-16	TNFSF18	PRKAA1 PRKAB1 PRKAG1	Tumor necrosis factor ligand superfamily member 18 (TNFSF18) <==> AMP Kinase (alpha1beta1gamma1) (PRKAA1 PRKAB1 PRKAG1)
2831-29_1	2878-66_2	0.337178	0.113689	2.22045e-16	KLK11	YES1	Kallikrein-11 (KLK11) <==> Tyrosine-protein kinase Yes (YES1)
3413-50_2	4464-10_2	0.335614	0.112637	2.22045e-16	BCL2A1	SIGLEC1	Bcl-2-related protein A1 (BCL2A1) <==> Sialoadhesin (SIGLEC1)
2976-58_2	3723-1_2	0.329421	0.108518	2.22045e-16	DSG1	NPPB	Desmoglein-1 (DSG1) <==> Brain natriuretic peptide 32 (NPPB)
3069-52_3	3293-2_4	0.328841	0.108136	2.22045e-16	IGHM IGJ IGK@ IGL@	CD5L	Immunoglobulin M (IGHM IGJ IGK@ IGL@) <==> CD5 antigen-like (CD5L)
2653-62_1	2865-77_2	0.327371	0.107172	2.22045e-16	MAPT	KAT6A	Microtubule-associated protein tau (MAPT) <==> Histone acetyltransferase KAT6A (KAT6A)
3035-80_2	4430-44_3	0.327117	0.107006	2.22045e-16	IL19	COLEC11	Interleukin-19 (IL19) <==> Collectin-11 (COLEC11)
2754-50_2	4900-8_1	0.325697	0.106079	2.22045e-16	C3	C3	Complement C3 (C3) <==> C3a anaphylatoxin (C3)
3178-5_2	4138-25_2	0.321327	0.103251	2.22045e-16	CTSC	IL20	Dipeptidyl peptidase 1 (CTSC) <==> Interleukin-20 (IL20)
3054-3_2	3316-58_1	0.32111	0.103111	2.22045e-16	HP	SERPIND1	Haptoglobin (HP) <==> Heparin cofactor 2 (SERPIND1)
3038-9_2	4917-62_1	0.320301	0.102593	2.22045e-16	CXCL11	ITGAV ITGB5	C-X-C motif chemokine 11 (CXCL11) <==> Integrin alpha-V: beta-5 complex (ITGAV ITGB5)
5028-59_1	5134-52_2	0.317572	0.100852	2.22045e-16	CD163	HAVCR2	Scavenger receptor cysteine-rich type 1 protein M130 (CD163) <==> Hepatitis A virus cellular receptor 2 (HAVCR2)
3323-37_1	4280-47_2	0.316982	0.100478	2.22045e-16	LRP8	PSMA2	Low-density lipoprotein receptor-related protein 8 (LRP8) <==> Proteasome subunit alpha type-2 (PSMA2)
2599-51_2	2645-54_1	0.316957	0.100461	2.22045e-16	TNFSF9	PRKCZ	Tumor necrosis factor ligand superfamily member 9 (TNFSF9) <==> Protein kinase C zeta type (PRKCZ)
3716-63_2	4440-15_2	0.31577	0.0997107	2.22045e-16	IFNGR1	FCRL3	Interferon gamma receptor 1 (IFNGR1) <==> Fc receptor-like protein 3 (FCRL3)
3489-9_2	3594-6_5	0.315634	0.0996246	2.22045e-16	CNTF	CTSE	Ciliary Neurotrophic Factor (CNTF) <==> Cathepsin E (CTSE)
5059-8_3	5071-3_3	0.315327	0.0994312	2.22045e-16	AMHR2	DSG2	Anti-Muellerian hormone type-2 receptor (AMHR2) <==> Desmoglein-2 (DSG2)
3806-55_1	5096-51_3	0.315315	0.0994237	2.22045e-16	EPHA5	KIR3DL2	Ephrin type-A receptor 5 (EPHA5) <==> Killer cell immunoglobulin-like receptor 3DL2 (KIR3DL2)
4278-14_3	4785-30_3	0.313054	0.0980026	2.22045e-16	P4HB	SERPINA6	Protein disulfide-isomerase (P4HB) <==> Corticosteroid-binding globulin (SERPINA6)
3613-62_5	4891-50_1	0.310452	0.0963804	2.22045e-16	FCN1	GCG	Ficolin-1 (FCN1) <==> Glucagon (GCG)
2878-66_2	2986-49_2	0.30893	0.095438	2.22045e-16	YES1	CXCL3 CXCL2	Tyrosine-protein kinase Yes (YES1) <==> Gro-beta/gamma (CXCL3 CXCL2)
2969-11_1	3391-10_2	0.308185	0.0949777	2.22045e-16	ACVRL1	PIK3CG	Serine/threonine-protein kinase receptor R3 (ACVRL1) <==> Phosphatidylinositol 4,5-bisphosphate 3-kinase catalytic subunit gamma isoform (PIK3CG)
4875-73_1	5096-51_3	0.306725	0.0940803	2.22045e-16	C3	KIR3DL2	Complement C3d fragment (C3) <==> Killer cell immunoglobulin-like receptor 3DL2 (KIR3DL2)
3831-21_1	4807-13_3	0.305481	0.0933184	2.22045e-16	PTEN	COL8A1	Phosphatidylinositol 3,4,5-trisphosphate 3-phosphatase and dual-specificity protein phosphatase PTEN (PTEN) <==> Collagen alpha-1(VIII) chain (COL8A1)
4533-76_2	5032-64_1	0.305392	0.0932642	2.22045e-16	ADAMTS15	SSRP1	A disintegrin and metalloproteinase with thrombospondin motifs 15 (ADAMTS15) <==> FACT complex subunit SSRP1 (SSRP1)
3608-12_1	4904-7_1	0.304958	0.0929992	2.22045e-16	DPP7	CASP2	Dipeptidyl peptidase 2 (DPP7) <==> Caspase-2 (CASP2)
3583-54_1	3815-14_1	0.304943	0.0929905	2.22045e-16	ARSA	IL12RB2	Arylsulfatase A (ARSA) <==> Interleukin-12 receptor subunit beta-2 (IL12RB2)
3378-49_2	5138-50_3	0.303809	0.0922996	2.22045e-16	KLK7	TNFRSF12A	Kallikrein-7 (KLK7) <==> Tumor necrosis factor receptor superfamily member 12A (TNFRSF12A)
3591-51_3	5351-52_3	0.303106	0.0918732	2.22045e-16	CDH6	HNRNPA2B1	Cadherin-6 (CDH6) <==> Heterogeneous nuclear ribonucleoproteins A2/B1 (HNRNPA2B1)
3499-77_2	4697-59_2	0.302768	0.0916683	2.22045e-16	IL17B	CSF2	Interleukin-17B (IL17B) <==> Granulocyte-macrophage colony-stimulating factor (CSF2)
3320-49_2	4973-18_1	0.3025	0.0915062	2.22045e-16	IGFBP7	BIRC3	Insulin-like growth factor-binding protein 7 (IGFBP7) <==> Baculoviral IAP repeat-containing protein 3 (BIRC3)
3603-60_4	4359-87_1	0.301705	0.0910261	2.22045e-16	CLEC7A	DYRK3	C-type lectin domain family 7 member A (CLEC7A) <==> Dual specificity tyrosine-phosphorylation-regulated kinase 3 (DYRK3)
3199-54_2	3538-26_1	0.298998	0.0893997	2.22045e-16	KLK12	DDC	Kallikrein-12 (KLK12) <==> Aromatic-L-amino-acid decarboxylase (DDC)
3497-13_2	4472-5_2	0.29798	0.088792	2.22045e-16	IFNA2	TPM2	Interferon alpha-2 (IFNA2) <==> Tropomyosin beta chain (TPM2)
3593-72_3	3808-76_2	0.297762	0.0886619	2.22045e-16	CASP3	FGFR2	Caspase-3 (CASP3) <==> Fibroblast growth factor receptor 2 (FGFR2)
3521-16_2	5236-2_3	0.294903	0.0869679	2.22045e-16	CGA TSHB	NR1D1	Thyroid Stimulating Hormone (CGA TSHB) <==> Nuclear receptor subfamily 1 group D member 1 (NR1D1)
3684-78_3	5204-13_3	0.294656	0.0868222	2.22045e-16	MSR1	PSME3	Macrophage scavenger receptor types I and II (MSR1) <==> Proteasome activator complex subunit 3 (PSME3)
2841-13_2	5301-7_3	0.294165	0.0865328	2.22045e-16	FRZB	CCL11	Secreted frizzled-related protein 3 (FRZB) <==> Eotaxin (CCL11)
4962-52_1	5005-4_1	0.293331	0.086043	2.22045e-16	CDNF	MAPK12	Cerebral dopamine neurotrophic factor (CDNF) <==> Mitogen-activated protein kinase 12 (MAPK12)
3590-8_3	3647-49_4	0.293251	0.0859958	2.22045e-16	C1S	TLR4 LY96	Complement C1s subcomponent (C1S) <==> Toll-like receptor 4:Lymphocyte antigen 96 complex (TLR4 LY96)
3903-49_2	4959-2_1	0.292483	0.0855462	2.22045e-16	SNX4	AGR2	Sorting nexin-4 (SNX4) <==> Anterior gradient protein 2 homolog (AGR2)
4133-54_2	4143-74_2	0.292397	0.0854958	2.22045e-16	GZMB	XCL1	Granzyme B (GZMB) <==> Lymphotactin (XCL1)
2468-62_3	2609-59_2	0.292144	0.0853483	2.22045e-16	CCL20	CST3	C-C motif chemokine 20 (CCL20) <==> Cystatin-C (CST3)
3213-65_2	3633-70_1	0.291372	0.0848976	2.22045e-16	NID1	NID2	Nidogen-1 (NID1) <==> Nidogen-2 (NID2)
4564-2_2	4911-49_2	0.289741	0.0839499	2.22045e-16	PLXNC1	GSTP1	Plexin-C1 (PLXNC1) <==> Glutathione S-transferase P (GSTP1)
4267-81_3	4993-16_1	0.289681	0.0839154	2.22045e-16	PES1	GSTA3	Pescadillo homolog (PES1) <==> Glutathione S-transferase A3 (GSTA3)
2501-51_3	3516-60_2	0.288994	0.0835173	2.22045e-16	CDH1	CXCL12	Cadherin-1 (CDH1) <==> Stromal cell-derived factor 1 (CXCL12)
4165-2_1	4238-4_2	0.288743	0.0833723	2.22045e-16	TG	LIN7B	Thyroglobulin (TG) <==> Protein lin-7 homolog B (LIN7B)
2775-54_2	5004-69_1	0.288533	0.0832514	2.22045e-16	IL17F	MAPK11	Interleukin-17F (IL17F) <==> Mitogen-activated protein kinase 11 (MAPK11)
2622-18_1	2654-19_1	0.288338	0.083139	2.22045e-16	HMOX2	TNFRSF1A	Heme oxygenase 2 (HMOX2) <==> Tumor necrosis factor receptor superfamily member 1A (TNFRSF1A)
2788-55_1	3520-58_1	0.287104	0.082429	2.22045e-16	MMP3	TGFB3	Stromelysin-1 (MMP3) <==> Transforming growth factor beta-3 (TGFB3)
3422-4_2	4557-61_2	0.286492	0.0820778	2.22045e-16	CDC2 CCNB1	KIRREL3	Cyclin-dependent kinase 1:G2/mitotic-specific cyclin-B1 complex (CDC2 CCNB1) <==> Kin of IRRE-like protein 3 (KIRREL3)
2418-55_9	2938-55_2	0.286119	0.0818641	2.22045e-16	APOE	APOE	Apolipoprotein E (APOE) <==> Apolipoprotein E (isoform E4) (APOE)
2652-15_1	2839-2_1	0.28525	0.0813678	2.22045e-16	PLAUR	TNFSF4	Urokinase plasminogen activator surface receptor (PLAUR) <==> Tumor necrosis factor ligand superfamily member 4 (TNFSF4)
2917-3_2	4137-57_2	0.283107	0.0801497	2.22045e-16	TNFSF11	IL25	Tumor necrosis factor ligand superfamily member 11 (TNFSF11) <==> Interleukin-25 (IL25)
2917-3_2	3290-50_2	0.282484	0.0797971	2.22045e-16	TNFSF11	CD109	Tumor necrosis factor ligand superfamily member 11 (TNFSF11) <==> CD109 antigen (CD109)
3814-63_1	5131-15_3	0.281799	0.0794108	2.22045e-16	IL11RA	TNFRSF19	Interleukin-11 receptor subunit alpha (IL11RA) <==> Tumor necrosis factor receptor superfamily member 19 (TNFRSF19)
3700-15_4	5118-74_2	0.279379	0.0780526	2.22045e-16	IGHG1 IGHG2 IGHG3 IGHG4 IGK@ IGL@	RTN4	Immunoglobulin G (IGHG1 IGHG2 IGHG3 IGHG4 IGK@ IGL@) <==> Reticulon-4 (RTN4)
3143-3_1	5014-49_1	0.278896	0.077783	2.22045e-16	CD4	NCK1	T-cell surface glycoprotein CD4 (CD4) <==> Cytoplasmic protein NCK1 (NCK1)
3189-61_2	3738-54_1	0.278626	0.0776324	2.22045e-16	TMPRSS15	CSF1	Enteropeptidase (TMPRSS15) <==> Macrophage colony-stimulating factor 1 (CSF1)
2865-77_2	2876-74_2	0.277601	0.0770624	2.22045e-16	KAT6A	TOP1	Histone acetyltransferase KAT6A (KAT6A) <==> DNA topoisomerase 1 (TOP1)
2616-23_18	3280-49_2	0.277311	0.0769016	2.22045e-16	ERBB2	ACAN	Receptor tyrosine-protein kinase erbB-2 (ERBB2) <==> Aggrecan core protein (ACAN)
4960-72_1	5111-15_3	0.27542	0.0758563	2.22045e-16	ANXA1	NRXN3	Annexin A1 (ANXA1) <==> Neurexin-3-beta (NRXN3)
2937-10_2	2938-55_2	0.275413	0.0758523	2.22045e-16	APOE	APOE	Apolipoprotein E (isoform E3) (APOE) <==> Apolipoprotein E (isoform E4) (APOE)
3172-28_2	4959-2_1	0.274556	0.0753808	2.22045e-16	ARSB	AGR2	Arylsulfatase B (ARSB) <==> Anterior gradient protein 2 homolog (AGR2)
3091-70_2	4261-55_2	0.273944	0.0750456	2.22045e-16	AURKA	PON1	Aurora kinase A (AURKA) <==> Serum paraoxonase/arylesterase 1 (PON1)
3656-9_1	3736-60_3	0.273808	0.0749708	2.22045e-16	CDH12	BMP6	Cadherin-12 (CDH12) <==> Bone morphogenetic protein 6 (BMP6)
2860-19_2	3800-71_2	0.273538	0.0748228	2.22045e-16	KPNA2	CKB	Importin subunit alpha-1 (KPNA2) <==> Creatine kinase B-type (CKB)
2431-17_3	2775-54_2	0.273272	0.0746777	2.22045e-16	CTSG	IL17F	Cathepsin G (CTSG) <==> Interleukin-17F (IL17F)
3624-3_4	3646-7_4	0.272816	0.0744287	2.22045e-16	PRSS27	TEC	Serine protease 27 (PRSS27) <==> Tyrosine-protein kinase Tec (TEC)
3022-4_2	4922-13_1	0.272481	0.0742459	2.22045e-16	CTLA4	CCL19	Cytotoxic T-lymphocyte protein 4 (CTLA4) <==> C-C motif chemokine 19 (CCL19)
2944-66_2	3168-8_2	0.271557	0.0737434	2.22045e-16	NBL1	ADAMTS5	Neuroblastoma suppressor of tumorigenicity 1 (NBL1) <==> A disintegrin and metalloproteinase with thrombospondin motifs 5 (ADAMTS5)
2449-1_4	2962-50_2	0.271292	0.0735993	2.22045e-16	PLA2G5	PTHLH	Calcium-dependent phospholipase A2 (PLA2G5) <==> Parathyroid hormone-related protein (PTHLH)
2603-61_2	4238-4_2	0.271249	0.0735758	2.22045e-16	CD80	LIN7B	T-lymphocyte activation antigen CD80 (CD80) <==> Protein lin-7 homolog B (LIN7B)
3860-7_2	4134-4_2	0.26976	0.0727705	2.22045e-16	PSMA6	HBEGF	Proteasome subunit alpha type-6 (PSMA6) <==> Heparin-binding EGF-like growth factor (HBEGF)
3220-40_2	4721-54_2	0.268585	0.0721381	2.22045e-16	RET	TFF3	Proto-oncogene tyrosine-protein kinase receptor Ret (RET) <==> Trefoil factor 3 (TFF3)
2877-3_1	4140-3_2	0.268555	0.0721216	2.22045e-16	UBE2I	IL7	SUMO-conjugating enzyme UBC9 (UBE2I) <==> Interleukin-7 (IL7)
3332-57_1	3833-10_2	0.268251	0.0719589	2.22045e-16	HFE2	RGMA	Hemojuvelin (HFE2) <==> Repulsive guidance molecule A (RGMA)
4158-54_2	5128-53_3	0.267938	0.0717906	2.22045e-16	PLAU	SLAMF6	Urokinase-type plasminogen activator (PLAU) <==> SLAM family member 6 (SLAMF6)
3489-9_2	3498-53_2	0.267078	0.0713308	2.22045e-16	CNTF	IL17A	Ciliary Neurotrophic Factor (CNTF) <==> Interleukin-17A (IL17A)
3616-3_5	5351-52_3	0.266411	0.070975	2.22045e-16	GNS	HNRNPA2B1	N-acetylglucosamine-6-sulfatase (GNS) <==> Heterogeneous nuclear ribonucleoproteins A2/B1 (HNRNPA2B1)
2381-52_4	4482-66_2	0.265656	0.0705733	2.22045e-16	C5	C5 C6	Complement C5 (C5) <==> Complement C5b-C6 complex (C5 C6)
5004-69_1	5349-69_3	0.265574	0.0705297	2.22045e-16	MAPK11	DLL1	Mitogen-activated protein kinase 11 (MAPK11) <==> Delta-like protein 1 (DLL1)
4771-10_3	4890-10_1	0.26527	0.0703679	2.22045e-16	SMPDL3A	POMC	Acid sphingomyelinase-like phosphodiesterase 3a (SMPDL3A) <==> Corticotropin (POMC)
2516-57_3	3200-49_2	0.264887	0.0701652	2.22045e-16	CCL21	KLK13	C-C motif chemokine 21 (CCL21) <==> Kallikrein-13 (KLK13)
4557-61_2	5223-59_3	0.264861	0.0701511	2.22045e-16	KIRREL3	GCKR	Kin of IRRE-like protein 3 (KIRREL3) <==> Glucokinase regulatory protein (GCKR)
2468-62_3	4267-81_3	0.264825	0.0701322	2.22045e-16	CCL20	PES1	C-C motif chemokine 20 (CCL20) <==> Pescadillo homolog (PES1)
5230-99_3	5441-67_3	0.264262	0.0698343	2.22045e-16	HMGCR	TNNI3	3-hydroxy-3-methylglutaryl-coenzyme A reductase (HMGCR) <==> Troponin I, cardiac muscle (TNNI3)
3591-51_3	3616-3_5	0.263599	0.0694844	2.22045e-16	CDH6	GNS	Cadherin-6 (CDH6) <==> N-acetylglucosamine-6-sulfatase (GNS)
4957-1_2	5138-50_3	0.263218	0.0692838	2.22045e-16	RPSA	TNFRSF12A	40S ribosomal protein SA (RPSA) <==> Tumor necrosis factor receptor superfamily member 12A (TNFRSF12A)
3053-49_2	4904-7_1	0.263163	0.0692548	2.22045e-16	FLT3LG	CASP2	Fms-related tyrosine kinase 3 ligand (FLT3LG) <==> Caspase-2 (CASP2)
2742-68_2	3864-5_2	0.263133	0.0692388	2.22045e-16	SIGLEC7	RPS7	Sialic acid-binding Ig-like lectin 7 (SIGLEC7) <==> 40S ribosomal protein S7 (RPS7)
3897-61_1	4490-65_2	0.262323	0.0688136	2.22045e-16	PDXP	IL3RA	Pyridoxal phosphate phosphatase (PDXP) <==> Interleukin-3 receptor subunit alpha (IL3RA)
3331-8_1	4145-58_2	0.261682	0.0684777	2.22045e-16	RGMB	NTF3	RGM domain family member B (RGMB) <==> Neurotrophin-3 (NTF3)
3299-29_2	4986-59_1	0.2616	0.0684346	2.22045e-16	CNTN5	PTK2	Contactin-5 (CNTN5) <==> Focal adhesion kinase 1 (PTK2)
2696-87_2	4158-54_2	0.261459	0.0683606	2.22045e-16	PSPN	PLAU	Persephin (PSPN) <==> Urokinase-type plasminogen activator (PLAU)
2704-74_1	5002-76_1	0.261187	0.0682188	2.22045e-16	TNFRSF13B	MMP14	Tumor necrosis factor receptor superfamily member 13B (TNFRSF13B) <==> Matrix metalloproteinase-14 (MMP14)
3796-79_2	4997-19_1	0.260688	0.0679582	2.22045e-16	ANGPTL4	EIF4A3	Angiopoietin-related protein 4 (ANGPTL4) <==> Eukaryotic initiation factor 4A-III (EIF4A3)
2636-10_2	5097-14_3	0.259655	0.0674208	2.22045e-16	LTBR	KIR3DS1	Tumor necrosis factor receptor superfamily member 3 (LTBR) <==> Killer cell immunoglobulin-like receptor 3DS1 (KIR3DS1)
2212-69_1	3607-71_1	0.258754	0.0669535	2.22045e-16	PLAT	DKK3	Tissue-type plasminogen activator (PLAT) <==> Dickkopf-related protein 3 (DKK3)
3700-15_4	5059-8_3	0.257977	0.0665521	2.22045e-16	IGHG1 IGHG2 IGHG3 IGHG4 IGK@ IGL@	AMHR2	Immunoglobulin G (IGHG1 IGHG2 IGHG3 IGHG4 IGK@ IGL@) <==> Anti-Muellerian hormone type-2 receptor (AMHR2)
3803-10_2	4324-33_2	0.257605	0.0663605	2.22045e-16	CST5	CST2	Cystatin-D (CST5) <==> Cystatin-SA (CST2)
5343-74_3	5363-51_3	0.256464	0.0657736	2.22045e-16	CPE	SEMA3E	Carboxypeptidase E (CPE) <==> Semaphorin-3E (SEMA3E)
3629-60_4	5410-53_3	0.256428	0.0657551	2.22045e-16	CDC42BPB	CDH15	Serine/threonine-protein kinase MRCK beta (CDC42BPB) <==> Cadherin-15 (CDH15)
3091-70_2	4840-73_1	0.255269	0.0651624	2.22045e-16	AURKA	CSF3	Aurora kinase A (AURKA) <==> Granulocyte colony-stimulating factor (CSF3)
2603-61_2	2607-54_2	0.254306	0.0646714	2.22045e-16	CD80	CRLF1 CLCF1	T-lymphocyte activation antigen CD80 (CD80) <==> Cytokine receptor-like factor 1:Cardiotrophin-like cytokine factor 1 Complex (CRLF1 CLCF1)
2987-37_3	4414-69_2	0.254056	0.0645444	2.22045e-16	HIST1H1C	SFTPD	Histone H1.2 (HIST1H1C) <==> Pulmonary surfactant-associated protein D (SFTPD)
2806-49_2	4556-10_2	0.253796	0.0644122	2.22045e-16	ACVR1B	IL34	Activin receptor type-1B (ACVR1B) <==> Interleukin-34 (IL34)
4717-55_2	5254-69_3	0.253412	0.0642178	2.22045e-16	IL3	PDE3A	Interleukin-3 (IL3) <==> cGMP-inhibited 3',5'-cyclic phosphodiesterase A (PDE3A)
4493-92_1	5412-53_3	0.253241	0.0641312	2.22045e-16	IL11	CD27	Interleukin-11 (IL11) <==> CD27 antigen (CD27)
3800-71_2	5228-25_2	0.253151	0.0640854	2.22045e-16	CKB	KIF23	Creatine kinase B-type (CKB) <==> Kinesin-like protein KIF23 (KIF23)
4566-24_3	5104-57_3	0.252724	0.0638692	2.22045e-16	RSPO2	NCR1	R-spondin-2 (RSPO2) <==> Natural cytotoxicity triggering receptor 1 (NCR1)
3387-1_2	3886-72_1	0.252661	0.0638376	2.22045e-16	PAK3	HINT1	Serine/threonine-protein kinase PAK 3 (PAK3) <==> Histidine triad nucleotide-binding protein 1 (HINT1)
4383-97_1	4976-57_1	0.252438	0.063725	2.22045e-16	INHBA INHBB	CRK	Inhibin beta A chain:Inhibin beta B chain heterodimer (INHBA INHBB) <==> Adapter molecule crk (CRK)
4138-25_2	4462-8_2	0.25179	0.0633983	2.22045e-16	IL20	RASA1	Interleukin-20 (IL20) <==> Ras GTPase-activating protein 1 (RASA1)
3642-4_1	5178-5_3	0.251553	0.0632791	2.22045e-16	CD84	PDE7A	SLAM family member 5 (CD84) <==> High affinity cAMP-specific 3',5'-cyclic phosphodiesterase 7A (PDE7A)
2833-20_1	3072-4_2	0.250254	0.0626269	2.22045e-16	KLK4	IL13	Kallikrein-4 (KLK4) <==> Interleukin-13 (IL13)
2571-12_3	2685-21_2	0.249421	0.0622106	2.22045e-16	IGFBP3	IGFBP5	Insulin-like growth factor-binding protein 3 (IGFBP3) <==> Insulin-like growth factor-binding protein 5 (IGFBP5)
2418-55_9	2937-10_2	0.249334	0.0621673	2.22045e-16	APOE	APOE	Apolipoprotein E (APOE) <==> Apolipoprotein E (isoform E3) (APOE)
3890-8_2	5018-68_1	0.249103	0.0620523	2.22045e-16	LDHB	PRDX6	L-lactate dehydrogenase B chain (LDHB) <==> Peroxiredoxin-6 (PRDX6)
2634-2_2	3473-78_2	0.248758	0.0618808	2.22045e-16	IL2RG	MPL	Cytokine receptor common subunit gamma (IL2RG) <==> Thrombopoietin Receptor (MPL)
2869-68_3	4184-43_3	0.246776	0.0608985	2.22045e-16	PRKCD	EIF4EBP2	Protein kinase C delta type (PRKCD) <==> Eukaryotic translation initiation factor 4E-binding protein 2 (EIF4EBP2)
2611-72_2	5357-60_3	0.246326	0.0606763	2.22045e-16	TYRO3	NLGN4X	Tyrosine-protein kinase receptor TYRO3 (TYRO3) <==> Neuroligin-4, X-linked (NLGN4X)
3606-2_1	4994-178_1	0.246323	0.0606749	2.22045e-16	DDR2	HNRNPK	Discoidin domain-containing receptor 2 (DDR2) <==> Heterogeneous nuclear ribonucleoprotein K (HNRNPK)
2182-54_1	3285-23_2	0.2456	0.0603196	2.22045e-16	C4A C4B	C1R	Complement C4b (C4A C4B) <==> Complement C1r subcomponent (C1R)
2524-56_3	3497-13_2	0.245455	0.060248	2.22045e-16	HMGB1	IFNA2	High mobility group protein B1 (HMGB1) <==> Interferon alpha-2 (IFNA2)
3847-56_2	3859-50_2	0.244786	0.0599201	2.22045e-16	ETHE1	PSMA1	Persulfide dioxygenase ETHE1, mitochondrial (ETHE1) <==> Proteasome subunit alpha type-1 (PSMA1)
3065-65_1	3719-2_2	0.244694	0.0598752	2.22045e-16	FGF5	CDKN1B	Fibroblast growth factor 5 (FGF5) <==> Cyclin-dependent kinase inhibitor 1B (CDKN1B)
3404-51_2	5196-7_3	0.244542	0.059801	2.22045e-16	TPSG1	NMT1	Tryptase gamma (TPSG1) <==> Glycylpeptide N-tetradecanoyltransferase 1 (NMT1)
3351-1_1	3419-49_2	0.243828	0.059452	2.22045e-16	CAMK2B	CAMK2D	Calcium/calmodulin-dependent protein kinase type II subunit beta (CAMK2B) <==> Calcium/calmodulin-dependent protein kinase type II subunit delta (CAMK2D)
4494-63_2	5490-53_3	0.243739	0.0594087	2.22045e-16	IL12B IL23A	SPOCK1	Interleukin-23 (IL12B IL23A) <==> Testican-1 (SPOCK1)
2645-54_1	3394-81_2	0.243693	0.0593862	2.22045e-16	PRKCZ	PLK1	Protein kinase C zeta type (PRKCZ) <==> Serine/threonine-protein kinase PLK1 (PLK1)
3741-4_3	5260-80_3	0.243487	0.059286	2.22045e-16	IL5	TYK2	Interleukin-5 (IL5) <==> Non-receptor tyrosine-protein kinase TYK2 (TYK2)
2643-57_2	3389-7_2	0.24281	0.0589569	2.22045e-16	CDH3	SERPINA5	Cadherin-3 (CDH3) <==> Plasma serine protease inhibitor (SERPINA5)
5014-49_1	5017-19_1	0.242535	0.0588234	2.22045e-16	NCK1	PRDX5	Cytoplasmic protein NCK1 (NCK1) <==> Peroxiredoxin-5, mitochondrial (PRDX5)
2827-23_2	5093-47_3	0.242102	0.0586132	2.22045e-16	CX3CL1	JAG2	Fractalkine (CX3CL1) <==> Protein jagged-2 (JAG2)
2822-56_2	2860-19_2	0.242015	0.0585715	2.22045e-16	CD97	KPNA2	CD97 antigen (CD97) <==> Importin subunit alpha-1 (KPNA2)
2937-10_2	5312-49_3	0.240728	0.0579498	2.22045e-16	APOE	APOE	Apolipoprotein E (isoform E3) (APOE) <==> Apolipoprotein E (isoform E2) (APOE)
3189-61_2	3743-1_2	0.240527	0.0578531	2.22045e-16	TMPRSS15	MMP10	Enteropeptidase (TMPRSS15) <==> Stromelysin-2 (MMP10)
2505-49_3	4917-62_1	0.240235	0.0577131	2.22045e-16	GFRA3	ITGAV ITGB5	GDNF family receptor alpha-3 (GFRA3) <==> Integrin alpha-V: beta-5 complex (ITGAV ITGB5)
3059-50_2	5079-11_3	0.240064	0.0576306	2.22045e-16	TNFSF13B	TNFRSF18	Tumor necrosis factor ligand superfamily member 13B (TNFSF13B) <==> Tumor necrosis factor receptor superfamily member 18 (TNFRSF18)
2938-55_2	5312-49_3	0.240035	0.0576166	2.22045e-16	APOE	APOE	Apolipoprotein E (isoform E4) (APOE) <==> Apolipoprotein E (isoform E2) (APOE)
2841-13_2	3487-32_2	0.239936	0.0575694	2.22045e-16	FRZB	CXCL13	Secreted frizzled-related protein 3 (FRZB) <==> C-X-C motif chemokine 13 (CXCL13)
3037-62_1	3477-63_2	0.239039	0.0571395	2.22045e-16	IL1B	NTRK1	Interleukin-1 beta (IL1B) <==> High affinity nerve growth factor receptor (NTRK1)
4957-1_2	4979-34_2	0.238848	0.0570484	2.22045e-16	RPSA	DPT	40S ribosomal protein SA (RPSA) <==> Dermatopontin (DPT)
2636-10_2	4917-62_1	0.238548	0.0569051	2.22045e-16	LTBR	ITGAV ITGB5	Tumor necrosis factor receptor superfamily member 3 (LTBR) <==> Integrin alpha-V: beta-5 complex (ITGAV ITGB5)
4785-30_3	5102-55_3	0.238481	0.0568734	2.22045e-16	SERPINA6	MICB	Corticosteroid-binding globulin (SERPINA6) <==> MHC class I polypeptide-related sequence B (MICB)
4297-62_3	5021-13_1	0.238072	0.0566781	2.22045e-16	SPON1	PPA1	Spondin-1 (SPON1) <==> Inorganic pyrophosphatase (PPA1)
5017-19_1	5255-22_3	0.237911	0.0566015	2.22045e-16	PRDX5	PDE4D	Peroxiredoxin-5, mitochondrial (PRDX5) <==> cAMP-specific 3',5'-cyclic phosphodiesterase 4D (PDE4D)
2443-10_4	2598-9_3	0.237647	0.0564763	2.22045e-16	FGF8	TNFRSF9	Fibroblast growth factor 8 isoform B (FGF8) <==> Tumor necrosis factor receptor superfamily member 9 (TNFRSF9)
2826-53_2	4123-60_2	0.237595	0.0564514	2.22045e-16	EDA	FGF4	Ectodysplasin-A, secreted form (EDA) <==> Fibroblast growth factor 4 (FGF4)
2681-23_2	4997-19_1	0.237268	0.0562962	2.22045e-16	HGF	EIF4A3	Hepatocyte growth factor (HGF) <==> Eukaryotic initiation factor 4A-III (EIF4A3)
4904-7_1	4978-54_2	0.237228	0.0562771	2.22045e-16	CASP2	DBNL	Caspase-2 (CASP2) <==> Drebrin-like protein (DBNL)
3477-63_2	4718-5_2	0.236712	0.0560327	2.22045e-16	NTRK1	PPIB	High affinity nerve growth factor receptor (NTRK1) <==> Peptidyl-prolyl cis-trans isomerase B (PPIB)
2741-22_2	3373-5_2	0.236195	0.0557882	2.22045e-16	SIGLEC6	GZMH	Sialic acid-binding Ig-like lectin 6 (SIGLEC6) <==> Granzyme H (GZMH)
2731-29_2	4559-64_2	0.236097	0.055742	2.22045e-16	POR	KYNU	NADPH--cytochrome P450 reductase (POR) <==> Kynureninase (KYNU)
4564-2_2	5094-62_3	0.235677	0.0555438	2.22045e-16	PLXNC1	AMICA1	Plexin-C1 (PLXNC1) <==> Junctional adhesion molecule-like (AMICA1)
5006-71_1	5228-25_2	0.234826	0.0551434	2.22045e-16	MAPK13	KIF23	Mitogen-activated protein kinase 13 (MAPK13) <==> Kinesin-like protein KIF23 (KIF23)
3038-9_2	4566-24_3	0.234628	0.0550504	2.22045e-16	CXCL11	RSPO2	C-X-C motif chemokine 11 (CXCL11) <==> R-spondin-2 (RSPO2)
2860-19_2	3202-28_2	0.234423	0.054954	2.22045e-16	KPNA2	KREMEN2	Importin subunit alpha-1 (KPNA2) <==> Kremen protein 2 (KREMEN2)
3173-49_2	3179-51_2	0.234349	0.0549193	2.22045e-16	NAAA	CTSA	N-acylethanolamine-hydrolyzing acid amidase (NAAA) <==> Lysosomal protective protein (CTSA)
2850-3_2	3479-71_2	0.234205	0.0548521	2.22045e-16	ARG1	PRSS3	Arginase-1 (ARG1) <==> Trypsin-3 (PRSS3)
2597-8_3	5201-50_4	0.233457	0.0545023	2.22045e-16	VEGFA	PDE9A	Vascular endothelial growth factor A (VEGFA) <==> High affinity cGMP-specific 3',5'-cyclic phosphodiesterase 9A (PDE9A)
3104-8_2	4548-4_2	0.232924	0.0542536	2.22045e-16	DDX19B	FUT3	ATP-dependent RNA helicase DDX19B (DDX19B) <==> Galactoside 3(4)-L-fucosyltransferase (FUT3)
2875-15_2	4428-1_2	0.232365	0.0539934	2.22045e-16	TBP	CHST2	TATA-box-binding protein (TBP) <==> Carbohydrate sulfotransferase 2 (CHST2)
2877-3_1	2997-8_1	0.231724	0.053696	2.22045e-16	UBE2I	JAM2	SUMO-conjugating enzyme UBC9 (UBE2I) <==> Junctional adhesion molecule B (JAM2)
2649-77_2	4245-80_2	0.231567	0.0536232	2.22045e-16	ICAM3	MDM2	Intercellular adhesion molecule 3 (ICAM3) <==> E3 ubiquitin-protein ligase Mdm2 (MDM2)
3707-12_2	4883-56_2	0.230996	0.0533594	2.22045e-16	ALB	INS	Serum albumin (ALB) <==> Insulin (INS)
2827-23_2	3722-49_2	0.230894	0.053312	2.22045e-16	CX3CL1	TNF	Fractalkine (CX3CL1) <==> Tumor necrosis factor (TNF)
3620-67_5	5254-69_3	0.230821	0.0532782	2.22045e-16	IL22RA1	PDE3A	Interleukin-22 receptor subunit alpha-1 (IL22RA1) <==> cGMP-inhibited 3',5'-cyclic phosphodiesterase A (PDE3A)
2976-58_2	3025-50_1	0.230326	0.05305	2.22045e-16	DSG1	FGF2	Desmoglein-1 (DSG1) <==> Fibroblast growth factor 2 (FGF2)
2783-18_2	3413-50_2	0.229967	0.052885	2.22045e-16	CCL3L1	BCL2A1	C-C motif chemokine 3-like 1 (CCL3L1) <==> Bcl-2-related protein A1 (BCL2A1)
4165-2_1	4474-19_2	0.229126	0.0524987	2.22045e-16	TG	RPS27A	Thyroglobulin (TG) <==> Ubiquitin (RPS27A)
3031-66_1	3797-1_1	0.228883	0.0523874	2.22045e-16	FTH1 FTL	CDH2	Ferritin (FTH1 FTL) <==> Cadherin-2 (CDH2)
2833-20_1	3893-64_1	0.22877	0.0523359	2.22045e-16	KLK4	MSLN	Kallikrein-4 (KLK4) <==> Mesothelin (MSLN)
3593-72_3	4548-4_2	0.228597	0.0522565	2.22045e-16	CASP3	FUT3	Caspase-3 (CASP3) <==> Galactoside 3(4)-L-fucosyltransferase (FUT3)
2997-8_1	3358-51_2	0.228543	0.052232	2.22045e-16	JAM2	CDK5 CDK5R1	Junctional adhesion molecule B (JAM2) <==> Cyclin-dependent kinase 5:Cyclin-dependent kinase 5 activator 1 complex (CDK5 CDK5R1)
3807-1_2	5005-4_1	0.228465	0.0521961	2.22045e-16	FGF23	MAPK12	Fibroblast growth factor 23 (FGF23) <==> Mitogen-activated protein kinase 12 (MAPK12)
3808-76_2	4158-54_2	0.22827	0.0521073	2.22045e-16	FGFR2	PLAU	Fibroblast growth factor receptor 2 (FGFR2) <==> Urokinase-type plasminogen activator (PLAU)
3004-67_2	3010-53_2	0.227832	0.0519075	2.22045e-16	PDCD1LG2	TSLP	Programmed cell death 1 ligand 2 (PDCD1LG2) <==> Thymic stromal lymphopoietin (TSLP)
4254-6_2	4450-26_2	0.226003	0.0510776	2.22045e-16	NUDCD3	HNRNPAB	NudC domain-containing protein 3 (NUDCD3) <==> Heterogeneous nuclear ribonucleoprotein A/B (HNRNPAB)
4428-1_2	4493-92_1	0.225997	0.0510748	2.22045e-16	CHST2	IL11	Carbohydrate sulfotransferase 2 (CHST2) <==> Interleukin-11 (IL11)
4909-68_1	4965-27_1	0.225881	0.0510224	2.22045e-16	LGALS8	ATP5B	Galectin-8 (LGALS8) <==> ATP synthase subunit beta, mitochondrial (ATP5B)
3473-78_2	4910-21_1	0.225875	0.0510197	2.22045e-16	MPL	PLA2G1B	Thrombopoietin Receptor (MPL) <==> Phospholipase A2 (PLA2G1B)
2695-25_1	4423-77_2	0.225445	0.0508253	2.22045e-16	PECAM1	BCL2L1	Platelet endothelial cell adhesion molecule (PECAM1) <==> Bcl-2-like protein 1 (BCL2L1)
2715-25_2	4254-6_2	0.22518	0.0507058	2.22045e-16	EPOR	NUDCD3	Erythropoietin receptor (EPOR) <==> NudC domain-containing protein 3 (NUDCD3)
4428-1_2	4593-11_1	0.224801	0.0505354	2.22045e-16	CHST2	ADCYAP1	Carbohydrate sulfotransferase 2 (CHST2) <==> Pituitary adenylate cyclase-activating polypeptide 27 (ADCYAP1)
3766-51_4	4468-21_2	0.224238	0.0502827	2.22045e-16	STX1A	SPHK2	Syntaxin-1A (STX1A) <==> Sphingosine kinase 2 (SPHK2)
2649-77_2	3498-53_2	0.224137	0.0502373	2.22045e-16	ICAM3	IL17A	Intercellular adhesion molecule 3 (ICAM3) <==> Interleukin-17A (IL17A)
2985-35_1	3758-68_3	0.223371	0.0498947	2.22045e-16	CXCL1	PROC	Growth-regulated alpha protein (CXCL1) <==> Activated Protein C (PROC)
3422-4_2	4493-92_1	0.222617	0.0495581	2.22045e-16	CDC2 CCNB1	IL11	Cyclin-dependent kinase 1:G2/mitotic-specific cyclin-B1 complex (CDC2 CCNB1) <==> Interleukin-11 (IL11)
2797-56_2	5015-15_1	0.221814	0.0492014	2.22045e-16	APOB	PLA2G7	Apolipoprotein B (APOB) <==> Platelet-activating factor acetylhydrolase (PLA2G7)
3709-4_2	3886-72_1	0.220692	0.0487051	2.22045e-16	GPT	HINT1	Alanine aminotransferase 1 (GPT) <==> Histidine triad nucleotide-binding protein 1 (HINT1)
2607-54_2	5032-64_1	0.220342	0.0485504	2.22045e-16	CRLF1 CLCF1	SSRP1	Cytokine receptor-like factor 1:Cardiotrophin-like cytokine factor 1 Complex (CRLF1 CLCF1) <==> FACT complex subunit SSRP1 (SSRP1)
3178-5_2	4462-8_2	0.220191	0.0484841	2.22045e-16	CTSC	RASA1	Dipeptidyl peptidase 1 (CTSC) <==> Ras GTPase-activating protein 1 (RASA1)
2945-25_1	2952-75_2	0.218099	0.0475672	2.22045e-16	ESR1	IGF1	Estrogen receptor (ESR1) <==> Insulin-like growth factor I (IGF1)
2524-56_3	4414-69_2	0.217746	0.0474134	2.22045e-16	HMGB1	SFTPD	High mobility group protein B1 (HMGB1) <==> Pulmonary surfactant-associated protein D (SFTPD)
3201-49_2	3864-5_2	0.217639	0.0473665	2.22045e-16	KLK5	RPS7	Kallikrein-5 (KLK5) <==> 40S ribosomal protein S7 (RPS7)
4436-1_2	4909-68_1	0.217506	0.047309	2.22045e-16	ENTPD3	LGALS8	Ectonucleoside triphosphate diphosphohydrolase 3 (ENTPD3) <==> Galectin-8 (LGALS8)
3437-80_3	5022-61_1	0.217473	0.0472945	2.22045e-16	FLT3	PSME1	Receptor-type tyrosine-protein kinase FLT3 (FLT3) <==> Proteasome activator complex subunit 1 (PSME1)
5036-50_1	5236-2_3	0.217234	0.0471907	2.22045e-16	TNFAIP6	NR1D1	Tumor necrosis factor-inducible gene 6 protein (TNFAIP6) <==> Nuclear receptor subfamily 1 group D member 1 (NR1D1)
2652-15_1	3814-63_1	0.217078	0.0471229	2.22045e-16	PLAUR	IL11RA	Urokinase plasminogen activator surface receptor (PLAUR) <==> Interleukin-11 receptor subunit alpha (IL11RA)
4132-27_2	4557-61_2	0.217042	0.0471074	2.22045e-16	FST	KIRREL3	Follistatin (FST) <==> Kin of IRRE-like protein 3 (KIRREL3)
2761-49_2	3172-28_2	0.216978	0.0470793	2.22045e-16	FGF18	ARSB	Fibroblast growth factor 18 (FGF18) <==> Arylsulfatase B (ARSB)
2781-63_2	4917-62_1	0.215982	0.0466481	2.22045e-16	CCL4L1	ITGAV ITGB5	C-C motif chemokine 4-like (CCL4L1) <==> Integrin alpha-V: beta-5 complex (ITGAV ITGB5)
3169-70_2	3179-51_2	0.215946	0.0466325	2.22045e-16	IDUA	CTSA	alpha-L-iduronidase (IDUA) <==> Lysosomal protective protein (CTSA)
3052-8_2	3072-4_2	0.215854	0.0465929	2.22045e-16	FASLG	IL13	Tumor necrosis factor ligand superfamily member 6, soluble form (FASLG) <==> Interleukin-13 (IL13)
3022-4_2	3854-24_1	0.215815	0.046576	2.22045e-16	CTLA4	NACA	Cytotoxic T-lymphocyte protein 4 (CTLA4) <==> Nascent polypeptide-associated complex subunit alpha (NACA)
3401-8_2	4165-2_1	0.215747	0.0465466	2.22045e-16	PTPN2	TG	Tyrosine-protein phosphatase non-receptor type 2 (PTPN2) <==> Thyroglobulin (TG)
3025-50_1	3723-1_2	0.215342	0.0463722	2.22045e-16	FGF2	NPPB	Fibroblast growth factor 2 (FGF2) <==> Brain natriuretic peptide 32 (NPPB)
5031-10_1	5070-76_3	0.215096	0.0462664	2.22045e-16	SPTAN1	TNFRSF6B	Spectrin alpha chain, non-erythrocytic 1 (SPTAN1) <==> Tumor necrosis factor receptor superfamily member 6B (TNFRSF6B)
2819-23_2	3010-53_2	0.214525	0.0460211	2.22045e-16	CDH5	TSLP	Cadherin-5 (CDH5) <==> Thymic stromal lymphopoietin (TSLP)
2737-22_2	3583-54_1	0.213786	0.0457045	2.22045e-16	NOV	ARSA	Protein NOV homolog (NOV) <==> Arylsulfatase A (ARSA)
4132-27_2	4916-2_1	0.213354	0.04552	2.22045e-16	FST	IGHD IGK@ IGL@	Follistatin (FST) <==> Immunoglobulin D (IGHD IGK@ IGL@)
5073-30_2	5118-74_2	0.213251	0.0454762	2.22045e-16	TNFRSF25	RTN4	Tumor necrosis factor receptor superfamily member 25 (TNFRSF25) <==> Reticulon-4 (RTN4)
5009-11_1	5076-53_2	0.212333	0.0450854	2.22045e-16	MSN	EPHA10	Moesin (MSN) <==> Ephrin type-A receptor 10 (EPHA10)
5337-64_3	5468-67_3	0.211834	0.0448735	2.22045e-16	CD86	IL17RC	T-lymphocyte activation antigen CD86 (CD86) <==> Interleukin-17 receptor C (IL17RC)
2653-62_1	2876-74_2	0.211811	0.0448639	2.22045e-16	MAPT	TOP1	Microtubule-associated protein tau (MAPT) <==> DNA topoisomerase 1 (TOP1)
2571-12_3	2952-75_2	0.211809	0.044863	2.22045e-16	IGFBP3	IGF1	Insulin-like growth factor-binding protein 3 (IGFBP3) <==> Insulin-like growth factor I (IGF1)
3457-57_1	4210-19_2	0.211113	0.0445687	2.22045e-16	POSTN	DCTN2	Periostin (POSTN) <==> Dynactin subunit 2 (DCTN2)
5088-175_3	5132-71_3	0.210903	0.0444802	2.22045e-16	IL23R	IL27RA	Interleukin-23 receptor (IL23R) <==> Interleukin-27 receptor subunit alpha (IL27RA)
2501-51_3	3336-50_1	0.210473	0.044299	2.22045e-16	CDH1	TFPI	Cadherin-1 (CDH1) <==> Tissue factor pathway inhibitor (TFPI)
3488-64_2	4969-2_1	0.210465	0.0442957	2.22045e-16	CAT	CA1	Catalase (CAT) <==> Carbonic anhydrase 1 (CA1)
2998-53_2	4261-55_2	0.210066	0.0441278	2.22045e-16	JAM3	PON1	Junctional adhesion molecule C (JAM3) <==> Serum paraoxonase/arylesterase 1 (PON1)
3026-5_2	4297-62_3	0.209925	0.0440683	2.22045e-16	CAST	SPON1	Calpastatin (CAST) <==> Spondin-1 (SPON1)
2834-54_1	5317-3_3	0.209765	0.0440012	2.22045e-16	KLK8	CD70	Kallikrein-8 (KLK8) <==> CD70 antigen (CD70)
2731-29_2	3343-1_4	0.209197	0.0437634	2.22045e-16	POR	ACY1	NADPH--cytochrome P450 reductase (POR) <==> Aminoacylase-1 (ACY1)
3083-71_1	5030-52_1	0.209164	0.0437495	2.22045e-16	EDA2R	SIRT2	Tumor necrosis factor receptor superfamily member 27 (EDA2R) <==> NAD-dependent protein deacetylase sirtuin-2 (SIRT2)
4474-19_2	5412-53_3	0.209153	0.0437452	2.22045e-16	RPS27A	CD27	Ubiquitin (RPS27A) <==> CD27 antigen (CD27)
2839-2_1	3404-51_2	0.209141	0.0437399	2.22045e-16	TNFSF4	TPSG1	Tumor necrosis factor ligand superfamily member 4 (TNFSF4) <==> Tryptase gamma (TPSG1)
2211-9_6	3485-28_2	0.209014	0.0436869	2.22045e-16	TIMP1	B2M	Metalloproteinase inhibitor 1 (TIMP1) <==> Beta-2-microglobulin (B2M)
4965-27_1	5201-50_4	0.208288	0.0433841	2.22045e-16	ATP5B	PDE9A	ATP synthase subunit beta, mitochondrial (ATP5B) <==> High affinity cGMP-specific 3',5'-cyclic phosphodiesterase 9A (PDE9A)
2623-54_4	5178-5_3	0.207849	0.0432011	2.22045e-16	Human-virus	PDE7A	Protein E7_HPV16 (Human-virus) <==> High affinity cAMP-specific 3',5'-cyclic phosphodiesterase 7A (PDE7A)
4534-10_2	4982-54_1	0.20742	0.0430229	2.22045e-16	PRSS22	PI3	Brain-specific serine protease 4 (PRSS22) <==> Elafin (PI3)
3209-69_1	5352-11_3	0.207363	0.0429995	2.22045e-16	MEPE	TNFRSF14	Matrix extracellular phosphoglycoprotein (MEPE) <==> Tumor necrosis factor receptor superfamily member 14 (TNFRSF14)
3613-62_5	5337-64_3	0.207291	0.0429696	2.22045e-16	FCN1	CD86	Ficolin-1 (FCN1) <==> T-lymphocyte activation antigen CD86 (CD86)
2381-52_4	3206-4_2	0.206944	0.0428259	2.22045e-16	C5	LYVE1	Complement C5 (C5) <==> Lymphatic vessel endothelial hyaluronic acid receptor 1 (LYVE1)
2775-54_2	4359-87_1	0.206434	0.0426149	2.22045e-16	IL17F	DYRK3	Interleukin-17F (IL17F) <==> Dual specificity tyrosine-phosphorylation-regulated kinase 3 (DYRK3)
2670-67_4	3799-11_2	0.206322	0.0425689	2.22045e-16	CKM	CA3	Creatine kinase M-type (CKM) <==> Carbonic anhydrase 3 (CA3)
2278-61_4	4160-49_1	0.205817	0.0423608	2.22045e-16	TIMP2	MMP2	Metalloproteinase inhibitor 2 (TIMP2) <==> 72 kDa type IV collagenase (MMP2)
3864-5_2	5356-2_3	0.205691	0.0423088	2.22045e-16	RPS7	MIF	40S ribosomal protein S7 (RPS7) <==> Macrophage migration inhibitory factor (MIF)
3727-35_1	5490-53_3	0.2056	0.0422714	2.22045e-16	PYY	SPOCK1	Peptide YY (PYY) <==> Testican-1 (SPOCK1)
4413-3_2	4867-15_2	0.205161	0.0420909	2.22045e-16	SLPI	VEGFA	Antileukoproteinase (SLPI) <==> Vascular endothelial growth factor A, isoform 121 (VEGFA)
3143-3_1	5349-69_3	0.204439	0.0417954	2.22045e-16	CD4	DLL1	T-cell surface glycoprotein CD4 (CD4) <==> Delta-like protein 1 (DLL1)
2822-56_2	3859-50_2	0.203749	0.0415138	2.22045e-16	CD97	PSMA1	CD97 antigen (CD97) <==> Proteasome subunit alpha type-1 (PSMA1)
3072-4_2	3522-57_1	0.202664	0.0410727	2.22045e-16	IL13	VIP	Interleukin-13 (IL13) <==> Vasoactive Intestinal Peptide (VIP)
3059-50_2	5204-13_3	0.202663	0.0410723	2.22045e-16	TNFSF13B	PSME3	Tumor necrosis factor ligand superfamily member 13B (TNFSF13B) <==> Proteasome activator complex subunit 3 (PSME3)
3222-11_2	3859-50_2	0.20247	0.0409943	2.22045e-16	SEMA3A	PSMA1	Semaphorin-3A (SEMA3A) <==> Proteasome subunit alpha type-1 (PSMA1)
3800-71_2	4904-7_1	0.201749	0.0407025	2.22045e-16	CKB	CASP2	Creatine kinase B-type (CKB) <==> Caspase-2 (CASP2)
2421-7_3	3190-43_1	0.20115	0.0404611	2.22045e-16	BDNF	GAS1	Brain-derived neurotrophic factor (BDNF) <==> Growth arrest-specific protein 1 (GAS1)
3590-8_3	4159-130_1	0.200875	0.0403509	2.22045e-16	C1S	CFH	Complement C1s subcomponent (C1S) <==> Complement factor H (CFH)
2211-9_6	2683-1_2	0.200615	0.0402462	2.22045e-16	TIMP1	C3	Metalloproteinase inhibitor 1 (TIMP1) <==> Complement C3b, inactivated (C3)
2708-54_2	4997-19_1	0.200235	0.0400941	2.22045e-16	TNFSF18	EIF4A3	Tumor necrosis factor ligand superfamily member 18 (TNFSF18) <==> Eukaryotic initiation factor 4A-III (EIF4A3)
3182-38_2	4436-1_2	0.200152	0.0400608	2.22045e-16	ENTPD1	ENTPD3	Ectonucleoside triphosphate diphosphohydrolase 1 (ENTPD1) <==> Ectonucleoside triphosphate diphosphohydrolase 3 (ENTPD3)
5093-47_3	5106-52_3	0.20013	0.0400519	2.22045e-16	JAG2	NOTCH2	Protein jagged-2 (JAG2) <==> Neurogenic locus notch homolog protein 2 (NOTCH2)
2879-9_2	4153-11_2	0.199992	0.0399969	2.22045e-16	SERPINA3	SERPINA3	Alpha-1-antichymotrypsin (SERPINA3) <==> alpha-1-antichymotrypsin complex (SERPINA3)
3336-50_1	4906-35_1	0.199688	0.0398751	2.22045e-16	TFPI	F5	Tissue factor pathway inhibitor (TFPI) <==> Coagulation Factor V (F5)
2598-9_3	2708-54_2	0.199672	0.039869	2.22045e-16	TNFRSF9	TNFSF18	Tumor necrosis factor receptor superfamily member 9 (TNFRSF9) <==> Tumor necrosis factor ligand superfamily member 18 (TNFSF18)
4210-19_2	4297-62_3	0.198901	0.0395615	2.22045e-16	DCTN2	SPON1	Dynactin subunit 2 (DCTN2) <==> Spondin-1 (SPON1)
3438-10_2	5085-18_3	0.198871	0.0395497	2.22045e-16	FSTL3	IL20RA	Follistatin-related protein 3 (FSTL3) <==> Interleukin-20 receptor subunit alpha (IL20RA)
4328-2_2	4336-2_1	0.198718	0.0394888	2.22045e-16	BOC	SAA1	Brother of CDO (BOC) <==> Serum amyloid A-1 protein (SAA1)
5347-59_3	5355-69_3	0.198416	0.0393689	2.22045e-16	CCNB1	TNFSF14	G2/mitotic-specific cyclin-B1 (CCNB1) <==> Tumor necrosis factor ligand superfamily member 14 (TNFSF14)
2998-53_2	5356-2_3	0.198102	0.0392443	2.22045e-16	JAM3	MIF	Junctional adhesion molecule C (JAM3) <==> Macrophage migration inhibitory factor (MIF)
2975-19_2	4842-62_2	0.197948	0.0391834	2.22045e-16	CTGF	GPC3	Connective tissue growth factor (CTGF) <==> Glypican-3 (GPC3)
3730-81_2	3831-21_1	0.197923	0.0391735	2.22045e-16	TNFRSF4	PTEN	Tumor necrosis factor receptor superfamily member 4 (TNFRSF4) <==> Phosphatidylinositol 3,4,5-trisphosphate 3-phosphatase and dual-specificity protein phosphatase PTEN (PTEN)
4212-5_3	4284-18_3	0.197811	0.0391293	2.22045e-16	EPS15L1	RBM39	Epidermal growth factor receptor substrate 15-like 1 (EPS15L1) <==> RNA-binding protein 39 (RBM39)
2605-49_2	4133-54_2	0.197732	0.039098	2.22045e-16	TNFRSF8	GZMB	Tumor necrosis factor receptor superfamily member 8 (TNFRSF8) <==> Granzyme B (GZMB)
3810-50_2	5070-76_3	0.197073	0.0388377	2.22045e-16	FGR	TNFRSF6B	Tyrosine-protein kinase Fgr (FGR) <==> Tumor necrosis factor receptor superfamily member 6B (TNFRSF6B)
3806-55_1	4959-2_1	0.196957	0.0387922	2.22045e-16	EPHA5	AGR2	Ephrin type-A receptor 5 (EPHA5) <==> Anterior gradient protein 2 homolog (AGR2)
2190-55_1	4152-58_2	0.196083	0.0384486	2.22045e-16	F11	KLKB1	Coagulation Factor XI (F11) <==> Plasma kallikrein (KLKB1)
2785-15_2	3605-77_4	0.195989	0.0384116	2.22045e-16	CCL8	MASP1	C-C motif chemokine 8 (CCL8) <==> Mannan-binding lectin serine protease 1 (MASP1)
4889-82_1	5030-52_1	0.195866	0.0383636	2.22045e-16	WNT7A	SIRT2	Protein Wnt-7a (WNT7A) <==> NAD-dependent protein deacetylase sirtuin-2 (SIRT2)
2841-13_2	4956-2_1	0.195838	0.0383524	2.22045e-16	FRZB	EREG	Secreted frizzled-related protein 3 (FRZB) <==> Epiregulin (EREG)
2773-50_2	2942-50_2	0.195523	0.0382293	2.22045e-16	IL10	CYCS	Interleukin-10 (IL10) <==> Cytochrome c (CYCS)
3392-68_2	5089-11_3	0.19531	0.0381459	2.22045e-16	AKT1 AKT2 AKT3	IL7R	Protein kinase B alpha/beta/gamma (AKT1 AKT2 AKT3) <==> Interleukin-7 receptor subunit alpha (IL7R)
3484-60_2	4721-54_2	0.19509	0.0380602	2.22045e-16	AGT	TFF3	Angiotensinogen (AGT) <==> Trefoil factor 3 (TFF3)
3179-51_2	4971-1_1	0.194889	0.0379818	2.22045e-16	CTSA	CTSZ	Lysosomal protective protein (CTSA) <==> Cathepsin Z (CTSZ)
4924-32_1	5071-3_3	0.194772	0.0379362	2.22045e-16	MMP1	DSG2	Interstitial collagenase (MMP1) <==> Desmoglein-2 (DSG2)
2948-58_2	3182-38_2	0.194478	0.0378218	2.22045e-16	GHR	ENTPD1	Growth hormone receptor (GHR) <==> Ectonucleoside triphosphate diphosphohydrolase 1 (ENTPD1)
2998-53_2	3587-53_1	0.193706	0.0375221	2.22045e-16	JAM3	BMP10	Junctional adhesion molecule C (JAM3) <==> Bone morphogenetic protein 10 (BMP10)
5078-82_3	5227-60_3	0.193366	0.0373906	2.22045e-16	EPHB6	PDK1	Ephrin type-B receptor 6 (EPHB6) <==> [Pyruvate dehydrogenase (acetyl-transferring)] kinase isozyme 1, mitochondrial (PDK1)
2500-2_3	3199-54_2	0.193215	0.0373319	2.22045e-16	ANGPT4	KLK12	Angiopoietin-4 (ANGPT4) <==> Kallikrein-12 (KLK12)
2865-77_2	4138-25_2	0.192981	0.0372416	2.22045e-16	KAT6A	IL20	Histone acetyltransferase KAT6A (KAT6A) <==> Interleukin-20 (IL20)
4566-24_3	4900-8_1	0.192388	0.0370134	2.22045e-16	RSPO2	C3	R-spondin-2 (RSPO2) <==> C3a anaphylatoxin (C3)
4151-6_2	4278-14_3	0.192242	0.0369572	2.22045e-16	PLG	P4HB	Plasminogen (PLG) <==> Protein disulfide-isomerase (P4HB)
3415-61_2	5358-3_3	0.191931	0.0368377	2.22045e-16	IBSP	OMD	Bone sialoprotein 2 (IBSP) <==> Osteomodulin (OMD)
2811-27_1	3359-11_2	0.191727	0.0367591	2.22045e-16	ANGPT1	CDK8 CCNC	Angiopoietin-1 (ANGPT1) <==> Cyclin-dependent kinase 8:Cyclin-C complex (CDK8 CCNC)
3221-54_1	4956-2_1	0.191716	0.0367549	2.22045e-16	SFRP1	EREG	Secreted frizzled-related protein 1 (SFRP1) <==> Epiregulin (EREG)
3045-72_2	4970-55_1	0.191387	0.036629	2.22045e-16	PTN	CA2	Pleiotrophin (PTN) <==> Carbonic anhydrase 2 (CA2)
2842-68_1	3729-16_2	0.191286	0.0365902	2.22045e-16	ICAM2	SST	Intercellular adhesion molecule 2 (ICAM2) <==> Somatostatin-28 (SST)
4567-82_2	5002-76_1	0.191255	0.0365784	2.22045e-16	SH2D1A	MMP14	SH2 domain-containing protein 1A (SH2D1A) <==> Matrix metalloproteinase-14 (MMP14)
4428-1_2	5094-62_3	0.190812	0.0364092	2.22045e-16	CHST2	AMICA1	Carbohydrate sulfotransferase 2 (CHST2) <==> Junctional adhesion molecule-like (AMICA1)
4911-49_2	5094-62_3	0.190694	0.0363643	2.22045e-16	GSTP1	AMICA1	Glutathione S-transferase P (GSTP1) <==> Junctional adhesion molecule-like (AMICA1)
3743-1_2	5079-11_3	0.190468	0.0362781	2.22045e-16	MMP10	TNFRSF18	Stromelysin-2 (MMP10) <==> Tumor necrosis factor receptor superfamily member 18 (TNFRSF18)
3435-53_2	4131-72_2	0.19032	0.0362216	2.22045e-16	FN1	FN1	Fibronectin Fragment 4 (FN1) <==> Fibronectin (FN1)
3032-11_2	4914-10_1	0.189602	0.035949	2.22045e-16	CGA FSHB	CGA CGB	Follicle stimulating hormone (CGA FSHB) <==> Human Chorionic Gonadotropin (CGA CGB)
3487-32_2	5021-13_1	0.189453	0.0358924	2.22045e-16	CXCL13	PPA1	C-X-C motif chemokine 13 (CXCL13) <==> Inorganic pyrophosphatase (PPA1)
3365-7_2	3535-84_1	0.189232	0.0358086	2.22045e-16	DKK4	DKK1	Dickkopf-related protein 4 (DKK4) <==> Dickkopf-related protein 1 (DKK1)
2475-1_3	4246-40_2	0.189135	0.0357722	2.22045e-16	KIT	L1CAM	Mast/stem cell growth factor receptor Kit (KIT) <==> Neural cell adhesion molecule L1 (L1CAM)
3494-71_3	4455-89_2	0.1891	0.0357587	2.22045e-16	FGF17	MFGE8	Fibroblast growth factor 17 (FGF17) <==> Lactadherin (MFGE8)
2524-56_3	3190-43_1	0.189006	0.0357235	2.22045e-16	HMGB1	GAS1	High mobility group protein B1 (HMGB1) <==> Growth arrest-specific protein 1 (GAS1)
2960-66_2	4127-75_1	0.188752	0.0356273	2.22045e-16	CFP	C6	Properdin (CFP) <==> Complement component C6 (C6)
3046-31_1	3730-81_2	0.188591	0.0355665	2.22045e-16	RETN	TNFRSF4	Resistin (RETN) <==> Tumor necrosis factor receptor superfamily member 4 (TNFRSF4)
3302-58_1	3876-15_2	0.188589	0.0355659	2.22045e-16	CST7	ASGR1	Cystatin-F (CST7) <==> Asialoglycoprotein receptor 1 (ASGR1)
4706-17_2	4969-2_1	0.188498	0.0355314	2.22045e-16	EPB41	CA1	Protein 4.1 (EPB41) <==> Carbonic anhydrase 1 (CA1)
2612-5_2	3893-64_1	0.1882	0.0354194	2.22045e-16	EIF5	MSLN	Eukaryotic translation initiation factor 5 (EIF5) <==> Mesothelin (MSLN)
3040-59_1	4420-7_2	0.187889	0.0353025	2.22045e-16	CCL3	ADAM12	C-C motif chemokine 3 (CCL3) <==> Disintegrin and metalloproteinase domain-containing protein 12 (ADAM12)
3358-51_2	4556-10_2	0.187585	0.0351881	2.22045e-16	CDK5 CDK5R1	IL34	Cyclin-dependent kinase 5:Cyclin-dependent kinase 5 activator 1 complex (CDK5 CDK5R1) <==> Interleukin-34 (IL34)
4552-13_2	5078-82_3	0.187478	0.0351479	2.22045e-16	HS6ST1	EPHB6	Heparan-sulfate 6-O-sulfotransferase 1 (HS6ST1) <==> Ephrin type-B receptor 6 (EPHB6)
2946-52_2	3831-21_1	0.187431	0.0351303	2.22045e-16	CFD	PTEN	Complement factor D (CFD) <==> Phosphatidylinositol 3,4,5-trisphosphate 3-phosphatase and dual-specificity protein phosphatase PTEN (PTEN)
4957-1_2	5019-16_2	0.187265	0.0350681	2.22045e-16	RPSA	UCHL1	40S ribosomal protein SA (RPSA) <==> Ubiquitin carboxyl-terminal hydrolase isozyme L1 (UCHL1)
2436-49_4	3056-11_1	0.187108	0.0350093	2.22045e-16	CXCL16	KLRK1	C-X-C motif chemokine 16 (CXCL16) <==> NKG2-D type II integral membrane protein (KLRK1)
2906-55_3	3414-40_2	0.186944	0.0349479	2.22045e-16	IL4	BMX	Interleukin-4 (IL4) <==> Cytoplasmic tyrosine-protein kinase BMX (BMX)
3280-49_2	3889-64_2	0.186919	0.0349389	2.22045e-16	ACAN	LMNB1	Aggrecan core protein (ACAN) <==> Lamin-B1 (LMNB1)
2578-67_2	4919-56_2	0.186829	0.0349052	2.22045e-16	CCL2	LIFR	C-C motif chemokine 2 (CCL2) <==> Leukemia inhibitory factor receptor (LIFR)
4342-10_3	5124-69_3	-0.186199	0.03467	2.22045e-16	ICAM1	ICAM5	Intercellular adhesion molecule 1 (ICAM1) <==> Intercellular adhesion molecule 5 (ICAM5)
5441-67_3	5476-66_3	0.186054	0.034616	2.22045e-16	TNNI3	PRKCG	Troponin I, cardiac muscle (TNNI3) <==> Protein kinase C gamma type (PRKCG)
2695-25_1	3187-52_2	0.185767	0.0345094	2.22045e-16	PECAM1	CRISP3	Platelet endothelial cell adhesion molecule (PECAM1) <==> Cysteine-rich secretory protein 3 (CRISP3)
2578-67_2	3832-51_1	0.185153	0.0342815	2.22045e-16	CCL2	PTK6	C-C motif chemokine 2 (CCL2) <==> Protein-tyrosine kinase 6 (PTK6)
3415-61_2	4968-50_1	0.184471	0.0340294	2.22045e-16	IBSP	CAPG	Bone sialoprotein 2 (IBSP) <==> Macrophage-capping protein (CAPG)
2752-62_2	4245-80_2	0.18437	0.0339923	2.22045e-16	GDF5	MDM2	Growth/differentiation factor 5 (GDF5) <==> E3 ubiquitin-protein ligase Mdm2 (MDM2)
2849-49_1	4541-49_2	0.184344	0.0339828	2.22045e-16	AIF1	CDON	Allograft inflammatory factor 1 (AIF1) <==> Cell adhesion molecule-related/down-regulated by oncogenes (CDON)
4250-23_3	4769-10_3	0.184064	0.0338795	2.22045e-16	NSFL1C	OLFM4	NSFL1 cofactor p47 (NSFL1C) <==> Olfactomedin-4 (OLFM4)
3497-13_2	3796-79_2	0.183823	0.033791	2.22045e-16	IFNA2	ANGPTL4	Interferon alpha-2 (IFNA2) <==> Angiopoietin-related protein 4 (ANGPTL4)
3445-53_2	5005-4_1	0.183817	0.0337886	2.22045e-16	IL15RA	MAPK12	Interleukin-15 receptor subunit alpha (IL15RA) <==> Mitogen-activated protein kinase 12 (MAPK12)
2695-25_1	3209-69_1	0.183697	0.0337446	2.22045e-16	PECAM1	MEPE	Platelet endothelial cell adhesion molecule (PECAM1) <==> Matrix extracellular phosphoglycoprotein (MEPE)
3181-50_2	4867-15_2	0.183572	0.0336987	2.22045e-16	CTSS	VEGFA	Cathepsin S (CTSS) <==> Vascular endothelial growth factor A, isoform 121 (VEGFA)
2449-1_4	3067-67_1	0.183395	0.0336339	2.22045e-16	PLA2G5	GDF9	Calcium-dependent phospholipase A2 (PLA2G5) <==> Growth/differentiation factor 9 (GDF9)
4969-2_1	5012-67_1	0.18337	0.0336246	2.22045e-16	CA1	AK1	Carbonic anhydrase 1 (CA1) <==> Adenylate kinase isoenzyme 1 (AK1)
2828-82_2	3303-23_2	0.183358	0.0336203	2.22045e-16	SPINT1	CST6	Kunitz-type protease inhibitor 1 (SPINT1) <==> Cystatin-M (CST6)
2333-72_1	4141-79_1	0.182828	0.033426	2.22045e-16	TGFB1	CXCL10	Transforming growth factor beta-1 (TGFB1) <==> C-X-C motif chemokine 10 (CXCL10)
2949-6_2	3432-21_2	0.182718	0.0333857	2.22045e-16	PLA2G10	EPHA3	Group 10 secretory phospholipase A2 (PLA2G10) <==> Ephrin type-A receptor 3 (EPHA3)
2247-20_11	4697-59_2	0.182641	0.0333576	2.22045e-16	PROK1	CSF2	Prokineticin-1 (PROK1) <==> Granulocyte-macrophage colony-stimulating factor (CSF2)
2455-17_4	3859-50_2	0.182605	0.0333445	2.22045e-16	IL12A IL12B	PSMA1	Interleukin-12 (IL12A IL12B) <==> Proteasome subunit alpha type-1 (PSMA1)
3378-49_2	5459-33_3	0.18254	0.0333207	2.22045e-16	KLK7	CST1	Kallikrein-7 (KLK7) <==> Cystatin-SN (CST1)
4145-58_2	5201-50_4	0.182529	0.0333168	2.22045e-16	NTF3	PDE9A	Neurotrophin-3 (NTF3) <==> High affinity cGMP-specific 3',5'-cyclic phosphodiesterase 9A (PDE9A)
3414-40_2	4708-3_2	0.182527	0.0333162	2.22045e-16	BMX	HSD17B1	Cytoplasmic tyrosine-protein kinase BMX (BMX) <==> Estradiol 17-beta-dehydrogenase 1 (HSD17B1)
2953-31_2	4771-10_3	0.182396	0.0332684	2.22045e-16	CGA LHB	SMPDL3A	Luteinizing hormone (CGA LHB) <==> Acid sphingomyelinase-like phosphodiesterase 3a (SMPDL3A)
2590-69_4	5359-65_3	0.182117	0.0331668	2.22045e-16	ROR1	PIM1	Tyrosine-protein kinase transmembrane receptor ROR1 (ROR1) <==> Serine/threonine-protein kinase pim-1 (PIM1)
2917-3_2	4394-71_2	0.182055	0.0331439	2.22045e-16	TNFSF11	FGF8	Tumor necrosis factor ligand superfamily member 11 (TNFSF11) <==> Fibroblast growth factor 8 isoform A (FGF8)
4996-66_1	5412-53_3	0.181787	0.0330467	2.22045e-16	HRG	CD27	Histidine-rich glycoprotein (HRG) <==> CD27 antigen (CD27)
2605-49_2	4143-74_2	0.181385	0.0329004	2.22045e-16	TNFRSF8	XCL1	Tumor necrosis factor receptor superfamily member 8 (TNFRSF8) <==> Lymphotactin (XCL1)
5014-49_1	5349-69_3	0.180863	0.0327112	2.22045e-16	NCK1	DLL1	Cytoplasmic protein NCK1 (NCK1) <==> Delta-like protein 1 (DLL1)
4129-72_1	4159-130_1	0.180849	0.0327062	2.22045e-16	CFB	CFH	Complement factor B (CFB) <==> Complement factor H (CFH)
2505-49_3	4141-79_1	0.180776	0.0326798	2.22045e-16	GFRA3	CXCL10	GDNF family receptor alpha-3 (GFRA3) <==> C-X-C motif chemokine 10 (CXCL10)
3608-12_1	5359-65_3	0.18072	0.0326597	2.22045e-16	DPP7	PIM1	Dipeptidyl peptidase 2 (DPP7) <==> Serine/threonine-protein kinase pim-1 (PIM1)
3373-5_2	4476-22_2	0.180665	0.03264	2.22045e-16	GZMH	ZAP70	Granzyme H (GZMH) <==> Tyrosine-protein kinase ZAP-70 (ZAP70)
3743-1_2	4965-27_1	0.180626	0.0326256	2.22045e-16	MMP10	ATP5B	Stromelysin-2 (MMP10) <==> ATP synthase subunit beta, mitochondrial (ATP5B)
3797-1_1	5268-49_3	0.180063	0.0324228	2.22045e-16	CDH2	MMP16	Cadherin-2 (CDH2) <==> Matrix metalloproteinase-16 (MMP16)
2192-63_10	2770-51_2	0.179746	0.0323087	2.22045e-16	CCL27	CCL1	C-C motif chemokine 27 (CCL27) <==> C-C motif chemokine 1 (CCL1)
3719-2_2	3898-5_2	0.179609	0.0322593	2.22045e-16	CDKN1B	PSMD7	Cyclin-dependent kinase inhibitor 1B (CDKN1B) <==> 26S proteasome non-ATPase regulatory subunit 7 (PSMD7)
3028-36_2	3509-1_1	-0.179211	0.0321165	2.22045e-16	CCL23	CCL15	Ck-beta-8-1 (CCL23) <==> C-C motif chemokine 15 (CCL15)
3864-5_2	4271-75_2	0.179182	0.0321061	2.22045e-16	RPS7	PFDN5	40S ribosomal protein S7 (RPS7) <==> Prefoldin subunit 5 (PFDN5)
2696-87_2	4238-4_2	0.17916	0.0320984	2.22045e-16	PSPN	LIN7B	Persephin (PSPN) <==> Protein lin-7 homolog B (LIN7B)
3177-49_2	5060-62_3	0.179039	0.0320551	2.22045e-16	CA4	CD274	Carbonic anhydrase 4 (CA4) <==> Programmed cell death 1 ligand 1 (CD274)
4133-54_2	4330-4_2	0.178966	0.0320287	2.22045e-16	GZMB	KLK3	Granzyme B (GZMB) <==> Prostate-specific antigen (KLK3)
4322-28_3	5262-57_3	0.178941	0.03202	2.22045e-16	AMN	BCAR3	Protein amnionless (AMN) <==> Breast cancer anti-estrogen resistance protein 3 (BCAR3)
2985-35_1	3034-1_2	0.178762	0.0319559	2.22045e-16	CXCL1	GFAP	Growth-regulated alpha protein (CXCL1) <==> Glial fibrillary acidic protein (GFAP)
2975-19_2	5005-4_1	0.178668	0.0319222	2.22045e-16	CTGF	MAPK12	Connective tissue growth factor (CTGF) <==> Mitogen-activated protein kinase 12 (MAPK12)
2875-15_2	5094-62_3	0.178433	0.0318383	2.22045e-16	TBP	AMICA1	TATA-box-binding protein (TBP) <==> Junctional adhesion molecule-like (AMICA1)
2599-51_2	4194-26_3	0.178378	0.0318188	2.22045e-16	TNFSF9	ANP32B	Tumor necrosis factor ligand superfamily member 9 (TNFSF9) <==> Acidic leucine-rich nuclear phosphoprotein 32 family member B (ANP32B)
3434-34_1	3435-53_2	0.178258	0.0317759	2.22045e-16	FN1	FN1	Fibronectin Fragment 3 (FN1) <==> Fibronectin Fragment 4 (FN1)
2848-2_2	3182-38_2	0.177774	0.0316034	2.22045e-16	WIF1	ENTPD1	Wnt inhibitory factor 1 (WIF1) <==> Ectonucleoside triphosphate diphosphohydrolase 1 (ENTPD1)
2987-37_3	3594-6_5	0.177651	0.0315599	2.22045e-16	HIST1H1C	CTSE	Histone H1.2 (HIST1H1C) <==> Cathepsin E (CTSE)
2769-3_2	3707-12_2	0.177554	0.0315255	2.22045e-16	Human-virus	ALB	Protein Rev_HV2BE (Human-virus) <==> Serum albumin (ALB)
3799-11_2	4696-2_2	0.177343	0.0314505	2.22045e-16	CA3	FABP3	Carbonic anhydrase 3 (CA3) <==> Fatty acid-binding protein, heart (FABP3)
3889-64_2	5317-3_3	0.177071	0.0313543	2.22045e-16	LMNB1	CD70	Lamin-B1 (LMNB1) <==> CD70 antigen (CD70)
3486-58_2	3489-9_2	0.177055	0.0313483	2.22045e-16	FGF1	CNTF	Fibroblast growth factor 1 (FGF1) <==> Ciliary Neurotrophic Factor (CNTF)
3040-59_1	3329-14_2	0.17703	0.0313396	2.22045e-16	CCL3	PGLYRP1	C-C motif chemokine 3 (CCL3) <==> Peptidoglycan recognition protein 1 (PGLYRP1)
3708-62_1	3894-15_2	0.17677	0.0312478	2.22045e-16	A2M	NAGK	Alpha-2-macroglobulin (A2M) <==> N-acetyl-D-glucosamine kinase (NAGK)
3766-51_4	3828-54_2	0.176532	0.0311636	2.22045e-16	STX1A	PDGFC	Syntaxin-1A (STX1A) <==> Platelet-derived growth factor C (PDGFC)
3003-29_2	3522-57_1	0.176509	0.0311556	2.22045e-16	NCR3	VIP	Natural cytotoxicity triggering receptor 3 (NCR3) <==> Vasoactive Intestinal Peptide (VIP)
3656-9_1	4474-19_2	0.176464	0.0311397	2.22045e-16	CDH12	RPS27A	Cadherin-12 (CDH12) <==> Ubiquitin (RPS27A)
2790-54_2	4544-4_3	0.176392	0.0311143	2.22045e-16	PPBP	PPBP	Neutrophil-activating peptide 2 (PPBP) <==> Connective tissue-activating peptide III (PPBP)
2468-62_3	4925-54_2	0.176388	0.0311128	2.22045e-16	CCL20	MMP13	C-C motif chemokine 20 (CCL20) <==> Collagenase 3 (MMP13)
2741-22_2	4476-22_2	0.176384	0.0311115	2.22045e-16	SIGLEC6	ZAP70	Sialic acid-binding Ig-like lectin 6 (SIGLEC6) <==> Tyrosine-protein kinase ZAP-70 (ZAP70)
2358-19_2	2844-53_2	0.176113	0.0310156	2.22045e-16	FLT4	TIE1	Vascular endothelial growth factor receptor 3 (FLT4) <==> Tyrosine-protein kinase receptor Tie-1, soluble (TIE1)
2968-61_1	3873-51_2	0.176109	0.0310142	2.22045e-16	TNFSF15	TPO	Tumor necrosis factor ligand superfamily member 15 (TNFSF15) <==> Thyroid peroxidase (TPO)
3726-62_4	4355-13_1	0.175726	0.0308796	2.22045e-16	PTH	DAPK2	Parathyroid hormone (PTH) <==> Death-associated protein kinase 2 (DAPK2)
3700-15_4	5071-3_3	0.175685	0.0308653	2.22045e-16	IGHG1 IGHG2 IGHG3 IGHG4 IGK@ IGL@	DSG2	Immunoglobulin G (IGHG1 IGHG2 IGHG3 IGHG4 IGK@ IGL@) <==> Desmoglein-2 (DSG2)
4481-34_2	4983-6_1	0.175084	0.0306544	2.22045e-16	C4A C4B	ERP29	Complement C4 (C4A C4B) <==> Endoplasmic reticulum resident protein 29 (ERP29)
2761-49_2	4428-1_2	0.174502	0.0304511	2.22045e-16	FGF18	CHST2	Fibroblast growth factor 18 (FGF18) <==> Carbohydrate sulfotransferase 2 (CHST2)
2441-2_4	2860-19_2	0.174479	0.0304428	2.22045e-16	FGF10	KPNA2	Fibroblast growth factor 10 (FGF10) <==> Importin subunit alpha-1 (KPNA2)
2763-66_2	3873-51_2	0.174323	0.0303886	2.22045e-16	FGF20	TPO	Fibroblast growth factor 20 (FGF20) <==> Thyroid peroxidase (TPO)
3056-11_1	4801-13_3	0.173885	0.0302359	2.22045e-16	KLRK1	LPO	NKG2-D type II integral membrane protein (KLRK1) <==> Lactoperoxidase (LPO)
2860-19_2	3865-53_1	0.173677	0.0301637	2.22045e-16	KPNA2	RPS6KA5	Importin subunit alpha-1 (KPNA2) <==> Ribosomal protein S6 kinase alpha-5 (RPS6KA5)
3177-49_2	3422-4_2	0.173643	0.0301519	2.22045e-16	CA4	CDC2 CCNB1	Carbonic anhydrase 4 (CA4) <==> Cyclin-dependent kinase 1:G2/mitotic-specific cyclin-B1 complex (CDC2 CCNB1)
3519-3_2	4924-32_1	0.173587	0.0301324	2.22045e-16	CCL17	MMP1	C-C motif chemokine 17 (CCL17) <==> Interstitial collagenase (MMP1)
2841-13_2	3611-70_4	0.17352	0.0301093	2.22045e-16	FRZB	ECE1	Secreted frizzled-related protein 3 (FRZB) <==> Endothelin-converting enzyme 1 (ECE1)
2634-2_2	4962-52_1	-0.173383	0.0300618	2.22045e-16	IL2RG	CDNF	Cytokine receptor common subunit gamma (IL2RG) <==> Cerebral dopamine neurotrophic factor (CDNF)
3518-54_2	3822-54_2	-0.173339	0.0300463	2.22045e-16	CPB2	MAPKAPK3	Carboxypeptidase B2 (CPB2) <==> MAP kinase-activated protein kinase 3 (MAPKAPK3)
3172-28_2	3903-49_2	0.173009	0.029932	2.22045e-16	ARSB	SNX4	Arylsulfatase B (ARSB) <==> Sorting nexin-4 (SNX4)
2809-25_2	4134-4_2	0.172814	0.0298647	2.22045e-16	ADAMTS4	HBEGF	A disintegrin and metalloproteinase with thrombospondin motifs 4 (ADAMTS4) <==> Heparin-binding EGF-like growth factor (HBEGF)
4254-6_2	5102-55_3	0.172807	0.0298624	2.22045e-16	NUDCD3	MICB	NudC domain-containing protein 3 (NUDCD3) <==> MHC class I polypeptide-related sequence B (MICB)
3580-25_8	4140-3_2	0.172604	0.0297921	2.22045e-16	SERPINA1	IL7	Alpha-1-antitrypsin (SERPINA1) <==> Interleukin-7 (IL7)
2642-4_1	3217-74_2	0.172492	0.0297537	2.22045e-16	PAFAH1B2	SERPINE2	Platelet-activating factor acetylhydrolase IB subunit beta (PAFAH1B2) <==> Glia-derived nexin (SERPINE2)
3825-18_2	5131-15_3	0.172462	0.0297433	2.22045e-16	MAPK8	TNFRSF19	Mitogen-activated protein kinase 8 (MAPK8) <==> Tumor necrosis factor receptor superfamily member 19 (TNFRSF19)
2609-59_2	3485-28_2	0.172367	0.0297105	2.22045e-16	CST3	B2M	Cystatin-C (CST3) <==> Beta-2-microglobulin (B2M)
3448-13_2	4232-19_2	0.172345	0.0297026	2.22045e-16	INSR	IGF1R	Insulin receptor (INSR) <==> Insulin-like growth factor 1 receptor (IGF1R)
2590-69_4	3450-4_2	0.172068	0.0296074	2.22045e-16	ROR1	KLK6	Tyrosine-protein kinase transmembrane receptor ROR1 (ROR1) <==> Kallikrein-6 (KLK6)
3636-37_4	4956-2_1	0.171976	0.0295759	2.22045e-16	OLR1	EREG	Oxidized low-density lipoprotein receptor 1 (OLR1) <==> Epiregulin (EREG)
2732-58_3	5002-76_1	0.171629	0.0294564	2.22045e-16	NANOG	MMP14	Homeobox protein NANOG (NANOG) <==> Matrix metalloproteinase-14 (MMP14)
4985-11_1	5193-51_3	0.171596	0.0294452	2.22045e-16	FABP5	KRAS	Fatty acid-binding protein, epidermal (FABP5) <==> GTPase KRas (KRAS)
5014-49_1	5255-22_3	0.170998	0.0292404	2.22045e-16	NCK1	PDE4D	Cytoplasmic protein NCK1 (NCK1) <==> cAMP-specific 3',5'-cyclic phosphodiesterase 4D (PDE4D)
2992-59_2	3521-16_2	0.170686	0.0291339	2.22045e-16	IL17RA	CGA TSHB	Interleukin-17 receptor A (IL17RA) <==> Thyroid Stimulating Hormone (CGA TSHB)
3312-64_1	3798-71_1	0.170267	0.028991	2.22045e-16	FCGR1A	CA9	High affinity immunoglobulin gamma Fc receptor I (FCGR1A) <==> Carbonic anhydrase 9 (CA9)
2672-60_1	4556-10_2	0.170199	0.0289678	2.22045e-16	TDGF1	IL34	Teratocarcinoma-derived growth factor 1 (TDGF1) <==> Interleukin-34 (IL34)
3033-57_1	3065-65_1	0.170146	0.0289496	2.22045e-16	LGALS2	FGF5	Galectin-2 (LGALS2) <==> Fibroblast growth factor 5 (FGF5)
5095-21_3	5196-7_3	0.170012	0.0289039	2.22045e-16	KIR2DL4	NMT1	Killer cell immunoglobulin-like receptor 2DL4 (KIR2DL4) <==> Glycylpeptide N-tetradecanoyltransferase 1 (NMT1)
3067-67_1	3081-70_2	0.169765	0.02882	2.22045e-16	GDF9	ULBP1	Growth/differentiation factor 9 (GDF9) <==> NKG2D ligand 1 (ULBP1)
2781-63_2	5001-6_2	0.169722	0.0288056	2.22045e-16	CCL4L1	SCGB2A1	C-C motif chemokine 4-like (CCL4L1) <==> Mammaglobin-B (SCGB2A1)
2700-56_2	4878-3_1	0.169701	0.0287983	2.22045e-16	PROS1	F10	Vitamin K-dependent protein S (PROS1) <==> Coagulation Factor X (F10)
3289-19_2	4807-13_3	0.169471	0.0287205	2.22045e-16	CA10	COL8A1	Carbonic anhydrase-related protein 10 (CA10) <==> Collagen alpha-1(VIII) chain (COL8A1)
4696-2_2	5031-10_1	0.169202	0.0286293	2.22045e-16	FABP3	SPTAN1	Fatty acid-binding protein, heart (FABP3) <==> Spectrin alpha chain, non-erythrocytic 1 (SPTAN1)
2607-54_2	3187-52_2	0.169054	0.0285792	2.22045e-16	CRLF1 CLCF1	CRISP3	Cytokine receptor-like factor 1:Cardiotrophin-like cytokine factor 1 Complex (CRLF1 CLCF1) <==> Cysteine-rich secretory protein 3 (CRISP3)
2878-66_2	3624-3_4	0.168736	0.0284718	2.22045e-16	YES1	PRSS27	Tyrosine-protein kinase Yes (YES1) <==> Serine protease 27 (PRSS27)
2441-2_4	2734-49_4	0.168493	0.0283899	2.22045e-16	FGF10	NCR2	Fibroblast growth factor 10 (FGF10) <==> Natural cytotoxicity triggering receptor 2 (NCR2)
2827-23_2	3289-19_2	0.16839	0.0283553	2.22045e-16	CX3CL1	CA10	Fractalkine (CX3CL1) <==> Carbonic anhydrase-related protein 10 (CA10)
3647-49_4	5004-69_1	0.168315	0.02833	2.22045e-16	TLR4 LY96	MAPK11	Toll-like receptor 4:Lymphocyte antigen 96 complex (TLR4 LY96) <==> Mitogen-activated protein kinase 11 (MAPK11)
2957-21_2	4413-3_2	0.168151	0.0282746	2.22045e-16	EHMT2	SLPI	Histone-lysine N-methyltransferase EHMT2 (EHMT2) <==> Antileukoproteinase (SLPI)
3197-70_2	5343-74_3	0.168111	0.0282615	2.22045e-16	IDE	CPE	Insulin-degrading enzyme (IDE) <==> Carboxypeptidase E (CPE)
2692-74_2	2778-10_2	0.168035	0.0282357	2.22045e-16	PLA2G2A	IL22	Phospholipase A2, membrane associated (PLA2G2A) <==> Interleukin-22 (IL22)
3202-28_2	4125-52_2	0.168032	0.0282346	2.22045e-16	KREMEN2	AGER	Kremen protein 2 (KREMEN2) <==> Advanced glycosylation end product-specific receptor, soluble (AGER)
2774-10_3	2838-53_1	0.167826	0.0281656	2.22045e-16	IL16	MMP17	Interleukin-16 (IL16) <==> Matrix metalloproteinase-17 (MMP17)
3361-26_2	4697-59_2	0.167706	0.0281254	2.22045e-16	CD207	CSF2	C-type lectin domain family 4 member K (CD207) <==> Granulocyte-macrophage colony-stimulating factor (CSF2)
3115-64_2	5131-15_3	0.167697	0.0281224	2.22045e-16	MAPK1	TNFRSF19	Mitogen-activated protein kinase 1 (MAPK1) <==> Tumor necrosis factor receptor superfamily member 19 (TNFRSF19)
3290-50_2	4137-57_2	0.16752	0.0280628	2.22045e-16	CD109	IL25	CD109 antigen (CD109) <==> Interleukin-25 (IL25)
2642-4_1	3222-11_2	0.167323	0.0279968	2.22045e-16	PAFAH1B2	SEMA3A	Platelet-activating factor acetylhydrolase IB subunit beta (PAFAH1B2) <==> Semaphorin-3A (SEMA3A)
2811-27_1	3391-10_2	0.167267	0.0279782	2.22045e-16	ANGPT1	PIK3CG	Angiopoietin-1 (ANGPT1) <==> Phosphatidylinositol 4,5-bisphosphate 3-kinase catalytic subunit gamma isoform (PIK3CG)
3890-8_2	5193-51_3	0.167123	0.0279301	2.22045e-16	LDHB	KRAS	L-lactate dehydrogenase B chain (LDHB) <==> GTPase KRas (KRAS)
4474-19_2	5030-52_1	0.167101	0.0279228	2.22045e-16	RPS27A	SIRT2	Ubiquitin (RPS27A) <==> NAD-dependent protein deacetylase sirtuin-2 (SIRT2)
3061-61_2	5476-66_3	0.166815	0.0278273	2.22045e-16	CTSB	PRKCG	Cathepsin B (CTSB) <==> Protein kinase C gamma type (PRKCG)
3727-35_1	4891-50_1	0.166381	0.0276828	2.22045e-16	PYY	GCG	Peptide YY (PYY) <==> Glucagon (GCG)
3045-72_2	5133-17_3	0.166005	0.0275576	2.22045e-16	PTN	TGFBR2	Pleiotrophin (PTN) <==> TGF-beta receptor type-2 (TGFBR2)
4144-13_1	4889-82_1	0.165908	0.0275254	2.22045e-16	CCL13	WNT7A	C-C motif chemokine 13 (CCL13) <==> Protein Wnt-7a (WNT7A)
2900-53_3	3509-1_1	0.165806	0.0274915	2.22045e-16	CCL14	CCL15	C-C motif chemokine 14 (CCL14) <==> C-C motif chemokine 15 (CCL15)
2945-25_1	3608-12_1	0.165458	0.0273764	2.22045e-16	ESR1	DPP7	Estrogen receptor (ESR1) <==> Dipeptidyl peptidase 2 (DPP7)
2468-62_3	3633-70_1	0.16533	0.0273342	2.22045e-16	CCL20	NID2	C-C motif chemokine 20 (CCL20) <==> Nidogen-2 (NID2)
3890-8_2	4775-34_3	0.164963	0.0272129	2.22045e-16	LDHB	GSN	L-lactate dehydrogenase B chain (LDHB) <==> Gelsolin (GSN)
3665-64_3	4355-13_1	0.164803	0.0271601	2.22045e-16	COLEC12	DAPK2	Collectin-12 (COLEC12) <==> Death-associated protein kinase 2 (DAPK2)
3387-1_2	5223-59_3	0.164798	0.0271584	2.22045e-16	PAK3	GCKR	Serine/threonine-protein kinase PAK 3 (PAK3) <==> Glucokinase regulatory protein (GCKR)
4915-64_2	5102-55_3	0.163763	0.0268185	2.22045e-16	HBA1 HBB	MICB	Hemoglobin (HBA1 HBB) <==> MHC class I polypeptide-related sequence B (MICB)
2834-54_1	3378-49_2	0.163222	0.0266415	2.22045e-16	KLK8	KLK7	Kallikrein-8 (KLK8) <==> Kallikrein-7 (KLK7)
3078-1_2	5356-2_3	0.162996	0.0265677	2.22045e-16	PGF	MIF	Placenta growth factor (PGF) <==> Macrophage migration inhibitory factor (MIF)
3189-61_2	4136-40_2	0.162863	0.0265245	2.22045e-16	TMPRSS15	IL17D	Enteropeptidase (TMPRSS15) <==> Interleukin-17D (IL17D)
3685-53_1	4452-9_2	0.162843	0.026518	2.22045e-16	MFRP	LRRTM1	Membrane frizzled-related protein (MFRP) <==> Leucine-rich repeat transmembrane neuronal protein 1 (LRRTM1)
2917-3_2	5459-33_3	0.162793	0.0265015	2.22045e-16	TNFSF11	CST1	Tumor necrosis factor ligand superfamily member 11 (TNFSF11) <==> Cystatin-SN (CST1)
2942-50_2	3847-56_2	0.162675	0.0264631	2.22045e-16	CYCS	ETHE1	Cytochrome c (CYCS) <==> Persulfide dioxygenase ETHE1, mitochondrial (ETHE1)
3450-4_2	4862-63_1	0.16256	0.0264256	2.22045e-16	KLK6	BMPR2	Kallikrein-6 (KLK6) <==> Bone morphogenetic protein receptor type-2 (BMPR2)
3143-3_1	4569-52_2	0.16239	0.0263705	2.22045e-16	CD4	SORCS2	T-cell surface glycoprotein CD4 (CD4) <==> VPS10 domain-containing receptor SorCS2 (SORCS2)
3743-1_2	3798-71_1	0.162366	0.0263628	2.22045e-16	MMP10	CA9	Stromelysin-2 (MMP10) <==> Carbonic anhydrase 9 (CA9)
3091-70_2	3132-1_1	0.162313	0.0263454	2.22045e-16	AURKA	VEGFC	Aurora kinase A (AURKA) <==> Vascular endothelial growth factor C (VEGFC)
2891-1_3	3003-29_2	0.162221	0.0263158	2.22045e-16	CD22	NCR3	B-cell receptor CD22 (CD22) <==> Natural cytotoxicity triggering receptor 3 (NCR3)
2889-37_2	4122-12_2	0.162072	0.0262673	2.22045e-16	CTF1	DDR1	Cardiotrophin-1 (CTF1) <==> Epithelial discoidin domain-containing receptor 1 (DDR1)
2785-15_2	5032-64_1	0.162045	0.0262586	2.22045e-16	CCL8	SSRP1	C-C motif chemokine 8 (CCL8) <==> FACT complex subunit SSRP1 (SSRP1)
2247-20_11	3499-77_2	0.161861	0.026199	2.22045e-16	PROK1	IL17B	Prokineticin-1 (PROK1) <==> Interleukin-17B (IL17B)
2994-71_2	3828-54_2	0.16179	0.0261759	2.22045e-16	IL1RL2	PDGFC	Interleukin-1 receptor-like 2 (IL1RL2) <==> Platelet-derived growth factor C (PDGFC)
3635-76_4	5357-60_3	0.161528	0.0260913	2.22045e-16	OCIAD1	NLGN4X	OCIA domain-containing protein 1 (OCIAD1) <==> Neuroligin-4, X-linked (NLGN4X)
3056-11_1	4135-84_2	0.161278	0.0260106	2.22045e-16	KLRK1	IGHE IGK@ IGL@	NKG2-D type II integral membrane protein (KLRK1) <==> Immunoglobulin E (IGHE IGK@ IGL@)
2524-56_3	2942-50_2	0.161272	0.0260087	2.22045e-16	HMGB1	CYCS	High mobility group protein B1 (HMGB1) <==> Cytochrome c (CYCS)
4703-87_2	5070-76_3	0.161188	0.0259815	2.22045e-16	LTA	TNFRSF6B	Lymphotoxin-alpha (LTA) <==> Tumor necrosis factor receptor superfamily member 6B (TNFRSF6B)
3031-66_1	3684-78_3	0.161103	0.025954	2.22045e-16	FTH1 FTL	MSR1	Ferritin (FTH1 FTL) <==> Macrophage scavenger receptor types I and II (MSR1)
2696-87_2	4328-2_2	0.161026	0.0259295	2.22045e-16	PSPN	BOC	Persephin (PSPN) <==> Brother of CDO (BOC)
3206-4_2	4128-27_2	0.161015	0.0259258	2.22045e-16	LYVE1	CCL24	Lymphatic vessel endothelial hyaluronic acid receptor 1 (LYVE1) <==> C-C motif chemokine 24 (CCL24)
2747-3_2	5133-17_3	0.16099	0.0259178	2.22045e-16	ULBP3	TGFBR2	NKG2D ligand 3 (ULBP3) <==> TGF-beta receptor type-2 (TGFBR2)
3091-70_2	5131-15_3	0.160908	0.0258913	2.22045e-16	AURKA	TNFRSF19	Aurora kinase A (AURKA) <==> Tumor necrosis factor receptor superfamily member 19 (TNFRSF19)
3397-7_4	4318-12_3	0.160867	0.0258782	2.22045e-16	PTPN11	PTPN6	Tyrosine-protein phosphatase non-receptor type 11 (PTPN11) <==> Tyrosine-protein phosphatase non-receptor type 6 (PTPN6)
2683-1_2	3485-28_2	0.160854	0.0258739	2.22045e-16	C3	B2M	Complement C3b, inactivated (C3) <==> Beta-2-microglobulin (B2M)
3629-60_4	4594-22_2	0.160751	0.0258409	2.22045e-16	CDC42BPB	ADCYAP1	Serine/threonine-protein kinase MRCK beta (CDC42BPB) <==> Pituitary adenylate cyclase-activating polypeptide 38 (ADCYAP1)
2945-25_1	3314-74_2	0.160593	0.02579	2.22045e-16	ESR1	GFRA1	Estrogen receptor (ESR1) <==> GDNF family receptor alpha-1 (GFRA1)
4866-59_2	5355-69_3	0.160345	0.0257104	2.22045e-16	NTRK2	TNFSF14	BDNF/NT-3 growth factors receptor (NTRK2) <==> Tumor necrosis factor ligand superfamily member 14 (TNFSF14)
4158-54_2	4394-71_2	0.160115	0.0256367	2.22045e-16	PLAU	FGF8	Urokinase-type plasminogen activator (PLAU) <==> Fibroblast growth factor 8 isoform A (FGF8)
2693-20_3	3497-13_2	0.160014	0.0256046	2.22045e-16	OSM	IFNA2	Oncostatin-M (OSM) <==> Interferon alpha-2 (IFNA2)
3173-49_2	4971-1_1	0.159887	0.0255638	2.22045e-16	NAAA	CTSZ	N-acylethanolamine-hydrolyzing acid amidase (NAAA) <==> Cathepsin Z (CTSZ)
2877-3_1	3893-64_1	0.159869	0.025558	2.22045e-16	UBE2I	MSLN	SUMO-conjugating enzyme UBC9 (UBE2I) <==> Mesothelin (MSLN)
4785-30_3	5004-69_1	0.159747	0.0255192	2.22045e-16	SERPINA6	MAPK11	Corticosteroid-binding globulin (SERPINA6) <==> Mitogen-activated protein kinase 11 (MAPK11)
3374-49_2	3400-49_2	0.159593	0.0254699	2.22045e-16	HCK	TBK1	Tyrosine-protein kinase HCK (HCK) <==> Serine/threonine-protein kinase TBK1 (TBK1)
2619-72_2	4981-6_1	0.159379	0.0254018	2.22045e-16	TACSTD2	DSC3	Tumor-associated calcium signal transducer 2 (TACSTD2) <==> Desmocollin-3 (DSC3)
3600-2_3	5022-61_1	0.159105	0.0253144	2.22045e-16	CHIT1	PSME1	Chitotriosidase-1 (CHIT1) <==> Proteasome activator complex subunit 1 (PSME1)
3603-60_4	4673-13_2	0.158998	0.0252804	2.22045e-16	CLEC7A	IL6	C-type lectin domain family 7 member A (CLEC7A) <==> Interleukin-6 (IL6)
4717-55_2	5249-31_3	0.158944	0.0252633	2.22045e-16	IL3	STK17B	Interleukin-3 (IL3) <==> Serine/threonine-protein kinase 17B (STK17B)
2695-25_1	4545-53_3	0.158904	0.0252504	2.22045e-16	PECAM1	DNAJC19	Platelet endothelial cell adhesion molecule (PECAM1) <==> Mitochondrial import inner membrane translocase subunit TIM14 (DNAJC19)
3486-58_2	3729-16_2	0.158842	0.0252307	2.22045e-16	FGF1	SST	Fibroblast growth factor 1 (FGF1) <==> Somatostatin-28 (SST)
2723-9_2	4132-27_2	0.158718	0.0251913	2.22045e-16	IL37	FST	Interleukin-37 (IL37) <==> Follistatin (FST)
4212-5_3	4397-26_2	0.15866	0.0251731	2.22045e-16	EPS15L1	IFNL2	Epidermal growth factor receptor substrate 15-like 1 (EPS15L1) <==> Interferon lambda-2 (IFNL2)
4912-17_1	4956-2_1	0.158569	0.025144	2.22045e-16	GOT1	EREG	Aspartate aminotransferase, cytoplasmic (GOT1) <==> Epiregulin (EREG)
2977-7_2	4137-57_2	0.158379	0.0250839	2.22045e-16	EDAR	IL25	Tumor necrosis factor receptor superfamily member EDAR (EDAR) <==> Interleukin-25 (IL25)
3082-9_2	3200-49_2	0.158192	0.0250247	2.22045e-16	ULBP2	KLK13	NKG2D ligand 2 (ULBP2) <==> Kallikrein-13 (KLK13)
4368-8_2	5201-50_4	0.157944	0.0249462	2.22045e-16	NGF	PDE9A	beta-nerve growth factor (NGF) <==> High affinity cGMP-specific 3',5'-cyclic phosphodiesterase 9A (PDE9A)
3303-23_2	3378-49_2	0.157783	0.0248956	2.22045e-16	CST6	KLK7	Cystatin-M (CST6) <==> Kallikrein-7 (KLK7)
2753-2_2	3285-23_2	0.157397	0.0247738	2.22045e-16	C1QA C1QB C1QC	C1R	Complement C1q subcomponent (C1QA C1QB C1QC) <==> Complement C1r subcomponent (C1R)
3722-49_2	5093-47_3	0.157301	0.0247434	2.22045e-16	TNF	JAG2	Tumor necrosis factor (TNF) <==> Protein jagged-2 (JAG2)
2979-8_2	3339-33_1	0.157212	0.0247156	2.22045e-16	CXCL5	THBS2	C-X-C motif chemokine 5 (CXCL5) <==> Thrombospondin-2 (THBS2)
2987-37_3	5339-49_3	0.157085	0.0246757	2.22045e-16	HIST1H1C	S100A9	Histone H1.2 (HIST1H1C) <==> Protein S100-A9 (S100A9)
2809-25_2	5133-17_3	0.157076	0.0246728	2.22045e-16	ADAMTS4	TGFBR2	A disintegrin and metalloproteinase with thrombospondin motifs 4 (ADAMTS4) <==> TGF-beta receptor type-2 (TGFBR2)
4224-7_2	4696-2_2	0.156805	0.0245877	2.22045e-16	SYNCRIP	FABP3	Heterogeneous nuclear ribonucleoprotein Q (SYNCRIP) <==> Fatty acid-binding protein, heart (FABP3)
3040-59_1	3603-60_4	0.156776	0.0245786	2.22045e-16	CCL3	CLEC7A	C-C motif chemokine 3 (CCL3) <==> C-type lectin domain family 7 member A (CLEC7A)
4900-8_1	5103-30_3	0.156737	0.0245664	2.22045e-16	C3	CD200R1	C3a anaphylatoxin (C3) <==> Cell surface glycoprotein CD200 receptor 1 (CD200R1)
3196-6_2	4915-64_2	0.156713	0.0245589	2.22045e-16	HAPLN1	HBA1 HBB	Hyaluronan and proteoglycan link protein 1 (HAPLN1) <==> Hemoglobin (HBA1 HBB)
3722-49_2	5024-67_1	0.156689	0.0245516	2.22045e-16	TNF	RB1	Tumor necrosis factor (TNF) <==> Retinoblastoma-associated protein (RB1)
2949-6_2	4986-59_1	0.156554	0.0245091	2.22045e-16	PLA2G10	PTK2	Group 10 secretory phospholipase A2 (PLA2G10) <==> Focal adhesion kinase 1 (PTK2)
3190-43_1	3587-53_1	0.156363	0.0244493	2.22045e-16	GAS1	BMP10	Growth arrest-specific protein 1 (GAS1) <==> Bone morphogenetic protein 10 (BMP10)
3489-9_2	3519-3_2	0.156258	0.0244165	2.22045e-16	CNTF	CCL17	Ciliary Neurotrophic Factor (CNTF) <==> C-C motif chemokine 17 (CCL17)
5011-11_1	5196-7_3	0.156172	0.0243896	2.22045e-16	NAMPT	NMT1	Nicotinamide phosphoribosyltransferase (NAMPT) <==> Glycylpeptide N-tetradecanoyltransferase 1 (NMT1)
3151-6_1	5468-67_3	0.156149	0.0243825	2.22045e-16	IL2RA	IL17RC	Interleukin-2 receptor subunit alpha (IL2RA) <==> Interleukin-17 receptor C (IL17RC)
2994-71_2	5016-61_2	0.156076	0.0243596	2.22045e-16	IL1RL2	PARK7	Interleukin-1 receptor-like 2 (IL1RL2) <==> Protein DJ-1 (PARK7)
5106-52_3	5476-66_3	0.15593	0.0243143	2.22045e-16	NOTCH2	PRKCG	Neurogenic locus notch homolog protein 2 (NOTCH2) <==> Protein kinase C gamma type (PRKCG)
3143-3_1	4786-58_3	0.155913	0.0243088	2.22045e-16	CD4	CMPK1	T-cell surface glycoprotein CD4 (CD4) <==> UMP-CMP kinase (CMPK1)
2634-2_2	2773-50_2	0.155878	0.024298	2.22045e-16	IL2RG	IL10	Cytokine receptor common subunit gamma (IL2RG) <==> Interleukin-10 (IL10)
4891-50_1	5006-71_1	0.155817	0.0242791	2.22045e-16	GCG	MAPK13	Glucagon (GCG) <==> Mitogen-activated protein kinase 13 (MAPK13)
2734-49_4	2809-25_2	0.155622	0.0242181	2.22045e-16	NCR2	ADAMTS4	Natural cytotoxicity triggering receptor 2 (NCR2) <==> A disintegrin and metalloproteinase with thrombospondin motifs 4 (ADAMTS4)
3208-2_4	3326-58_2	0.155609	0.0242142	2.22045e-16	MATN3	CADM1	Matrilin-3 (MATN3) <==> Cell adhesion molecule 1 (CADM1)
5347-59_3	5363-51_3	0.155605	0.024213	2.22045e-16	CCNB1	SEMA3E	G2/mitotic-specific cyclin-B1 (CCNB1) <==> Semaphorin-3E (SEMA3E)
2877-3_1	4261-55_2	0.155249	0.0241022	2.22045e-16	UBE2I	PON1	SUMO-conjugating enzyme UBC9 (UBE2I) <==> Serum paraoxonase/arylesterase 1 (PON1)
2826-53_2	3665-64_3	0.155092	0.0240535	2.22045e-16	EDA	COLEC12	Ectodysplasin-A, secreted form (EDA) <==> Collectin-12 (COLEC12)
3514-49_2	4137-57_2	0.155069	0.0240464	2.22045e-16	PRTN3	IL25	Myeloblastin (PRTN3) <==> Interleukin-25 (IL25)
2447-7_4	3881-49_2	0.155051	0.0240408	2.22045e-16	PLA2G2E	DYNLL1	Group IIE secretory phospholipase A2 (PLA2G2E) <==> Dynein light chain 1, cytoplasmic (DYNLL1)
3222-11_2	5261-13_3	0.155005	0.0240265	2.22045e-16	SEMA3A	ABL2	Semaphorin-3A (SEMA3A) <==> Abelson tyrosine-protein kinase 2 (ABL2)
2665-26_2	4491-4_2	0.154715	0.0239366	2.22045e-16	TNFRSF17	IL5RA	Tumor necrosis factor receptor superfamily member 17 (TNFRSF17) <==> Interleukin-5 receptor subunit alpha (IL5RA)
4152-58_2	4495-33_2	0.154714	0.0239364	2.22045e-16	KLKB1	KNG1	Plasma kallikrein (KLKB1) <==> Kininogen-1 (KNG1)
2822-56_2	3800-71_2	0.15465	0.0239166	2.22045e-16	CD97	CKB	CD97 antigen (CD97) <==> Creatine kinase B-type (CKB)
4429-51_2	4931-59_1	0.154619	0.0239072	2.22045e-16	CHST6	F3	Carbohydrate sulfotransferase 6 (CHST6) <==> Tissue Factor (F3)
4910-21_1	4991-12_1	0.154606	0.023903	2.22045e-16	PLA2G1B	GPC5	Phospholipase A2 (PLA2G1B) <==> Glypican-5 (GPC5)
3902-21_2	4304-18_2	0.154437	0.0238507	2.22045e-16	SKP1	LCORL	S-phase kinase-associated protein 1 (SKP1) <==> Ligand-dependent nuclear receptor corepressor-like protein (LCORL)
2860-19_2	4396-54_1	0.154293	0.0238063	2.22045e-16	KPNA2	IFNL1	Importin subunit alpha-1 (KPNA2) <==> Interferon lambda-1 (IFNL1)
3209-69_1	4922-13_1	0.154115	0.0237513	2.22045e-16	MEPE	CCL19	Matrix extracellular phosphoglycoprotein (MEPE) <==> C-C motif chemokine 19 (CCL19)
5011-11_1	5095-21_3	0.154023	0.023723	2.22045e-16	NAMPT	KIR2DL4	Nicotinamide phosphoribosyltransferase (NAMPT) <==> Killer cell immunoglobulin-like receptor 2DL4 (KIR2DL4)
4153-11_2	5103-30_3	0.153915	0.02369	2.22045e-16	SERPINA3	CD200R1	alpha-1-antichymotrypsin complex (SERPINA3) <==> Cell surface glycoprotein CD200 receptor 1 (CD200R1)
2623-54_4	3204-2_2	0.153915	0.0236898	2.22045e-16	Human-virus	LTA4H	Protein E7_HPV16 (Human-virus) <==> Leukotriene A-4 hydrolase (LTA4H)
2635-61_2	4889-82_1	0.153767	0.0236443	2.22045e-16	LAYN	WNT7A	Layilin (LAYN) <==> Protein Wnt-7a (WNT7A)
2805-6_2	3431-54_2	0.153625	0.0236007	2.22045e-16	ACE2	EPHA1	Angiotensin-converting enzyme 2 (ACE2) <==> Ephrin type-A receptor 1 (EPHA1)
4883-56_2	4968-50_1	0.153605	0.0235945	2.22045e-16	INS	CAPG	Insulin (INS) <==> Macrophage-capping protein (CAPG)
3636-37_4	3886-72_1	0.153529	0.0235713	2.22045e-16	OLR1	HINT1	Oxidized low-density lipoprotein receptor 1 (OLR1) <==> Histidine triad nucleotide-binding protein 1 (HINT1)
5347-59_3	5494-52_3	0.153508	0.0235647	2.22045e-16	CCNB1	SNRPF	G2/mitotic-specific cyclin-B1 (CCNB1) <==> Small nuclear ribonucleoprotein F (SNRPF)
2811-27_1	2969-11_1	0.153498	0.0235617	2.22045e-16	ANGPT1	ACVRL1	Angiopoietin-1 (ANGPT1) <==> Serine/threonine-protein kinase receptor R3 (ACVRL1)
3350-53_2	3419-49_2	0.153475	0.0235546	2.22045e-16	CAMK2A	CAMK2D	Calcium/calmodulin-dependent protein kinase type II subunit alpha (CAMK2A) <==> Calcium/calmodulin-dependent protein kinase type II subunit delta (CAMK2D)
3284-75_1	3738-54_1	0.153157	0.0234572	2.22045e-16	BGN	CSF1	Biglycan (BGN) <==> Macrophage colony-stimulating factor 1 (CSF1)
2974-61_2	5108-72_3	0.152716	0.0233223	2.22045e-16	CNTN1	NOTCH3	Contactin-1 (CNTN1) <==> Neurogenic locus notch homolog protein 3 (NOTCH3)
2747-3_2	3859-50_2	0.152673	0.023309	2.22045e-16	ULBP3	PSMA1	NKG2D ligand 3 (ULBP3) <==> Proteasome subunit alpha type-1 (PSMA1)
2526-53_3	3506-49_1	0.152617	0.0232921	2.22045e-16	TNFRSF11B	LTA LTB	Tumor necrosis factor receptor superfamily member 11B (TNFRSF11B) <==> Lymphotoxin alpha2:beta1 (LTA LTB)
2925-9_1	3891-56_1	0.152289	0.0231918	2.22045e-16	SERPINE1	MBD4	Plasminogen activator inhibitor 1 (SERPINE1) <==> Methyl-CpG-binding domain protein 4 (MBD4)
3034-1_2	4392-54_2	0.15223	0.023174	2.22045e-16	GFAP	FGF12	Glial fibrillary acidic protein (GFAP) <==> Fibroblast growth factor 12 (FGF12)
3070-1_2	5138-50_3	0.152178	0.023158	2.22045e-16	IL2	TNFRSF12A	Interleukin-2 (IL2) <==> Tumor necrosis factor receptor superfamily member 12A (TNFRSF12A)
2842-68_1	3486-58_2	0.152071	0.0231255	2.22045e-16	ICAM2	FGF1	Intercellular adhesion molecule 2 (ICAM2) <==> Fibroblast growth factor 1 (FGF1)
2580-83_2	3852-19_2	0.151866	0.0230634	2.22045e-16	MPO	DNAJB1	Myeloperoxidase (MPO) <==> DnaJ homolog subfamily B member 1 (DNAJB1)
4429-51_2	5359-65_3	0.151405	0.0229236	2.22045e-16	CHST6	PIM1	Carbohydrate sulfotransferase 6 (CHST6) <==> Serine/threonine-protein kinase pim-1 (PIM1)
2603-61_2	2765-4_3	0.151344	0.0229049	2.22045e-16	CD80	GDF11	T-lymphocyte activation antigen CD80 (CD80) <==> Growth/differentiation factor 11 (GDF11)
3636-37_4	3709-4_2	0.151296	0.0228905	2.22045e-16	OLR1	GPT	Oxidized low-density lipoprotein receptor 1 (OLR1) <==> Alanine aminotransferase 1 (GPT)
3823-9_1	3864-5_2	0.1512	0.0228615	2.22045e-16	MATK	RPS7	Megakaryocyte-associated tyrosine-protein kinase (MATK) <==> 40S ribosomal protein S7 (RPS7)
2781-63_2	5085-18_3	0.151164	0.0228504	2.22045e-16	CCL4L1	IL20RA	C-C motif chemokine 4-like (CCL4L1) <==> Interleukin-20 receptor subunit alpha (IL20RA)
2443-10_4	4267-81_3	0.151106	0.0228329	2.22045e-16	FGF8	PES1	Fibroblast growth factor 8 isoform B (FGF8) <==> Pescadillo homolog (PES1)
2789-26_2	4909-68_1	0.15097	0.0227918	2.22045e-16	MMP7	LGALS8	Matrilysin (MMP7) <==> Galectin-8 (LGALS8)
2942-50_2	5093-47_3	0.150867	0.0227608	2.22045e-16	CYCS	JAG2	Cytochrome c (CYCS) <==> Protein jagged-2 (JAG2)
2763-66_2	4146-58_2	0.150698	0.0227099	2.22045e-16	FGF20	NTF4	Fibroblast growth factor 20 (FGF20) <==> Neurotrophin-4 (NTF4)
4543-65_2	4866-59_2	0.150308	0.0225926	2.22045e-16	COL23A1	NTRK2	Collagen alpha-1(XXIII) chain (COL23A1) <==> BDNF/NT-3 growth factors receptor (NTRK2)
3361-26_2	3773-15_4	0.150292	0.0225877	2.22045e-16	CD207	TEK	C-type lectin domain family 4 member K (CD207) <==> Angiopoietin-1 receptor, soluble (TEK)
3498-53_2	3521-16_2	0.150284	0.0225852	2.22045e-16	IL17A	CGA TSHB	Interleukin-17A (IL17A) <==> Thyroid Stimulating Hormone (CGA TSHB)
2190-55_1	2823-7_1	0.150266	0.02258	2.22045e-16	F11	COMMD7	Coagulation Factor XI (F11) <==> COMM domain-containing protein 7 (COMMD7)
4533-76_2	5139-32_3	0.150212	0.0225635	2.22045e-16	ADAMTS15	UNC5C	A disintegrin and metalloproteinase with thrombospondin motifs 15 (ADAMTS15) <==> Netrin receptor UNC5C (UNC5C)
2742-68_2	3201-49_2	0.150205	0.0225617	2.22045e-16	SIGLEC7	KLK5	Sialic acid-binding Ig-like lectin 7 (SIGLEC7) <==> Kallikrein-5 (KLK5)
2906-55_3	4134-4_2	0.150161	0.0225483	2.22045e-16	IL4	HBEGF	Interleukin-4 (IL4) <==> Heparin-binding EGF-like growth factor (HBEGF)
2484-49_3	3221-54_1	0.150144	0.0225433	2.22045e-16	TNFSF12	SFRP1	Tumor necrosis factor ligand superfamily member 12 (TNFSF12) <==> Secreted frizzled-related protein 1 (SFRP1)
3580-25_8	3892-21_2	0.150141	0.0225422	2.22045e-16	SERPINA1	MED1	Alpha-1-antitrypsin (SERPINA1) <==> Mediator of RNA polymerase II transcription subunit 1 (MED1)
3519-3_2	3730-81_2	0.150117	0.022535	2.22045e-16	CCL17	TNFRSF4	C-C motif chemokine 17 (CCL17) <==> Tumor necrosis factor receptor superfamily member 4 (TNFRSF4)
2719-3_4	4718-5_2	0.150053	0.0225159	2.22045e-16	CSF3R	PPIB	Granulocyte colony-stimulating factor receptor (CSF3R) <==> Peptidyl-prolyl cis-trans isomerase B (PPIB)
5347-59_3	5354-11_3	0.149738	0.0224214	2.22045e-16	CCNB1	KRT18	G2/mitotic-specific cyclin-B1 (CCNB1) <==> Keratin, type I cytoskeletal 18 (KRT18)
3392-68_2	5229-90_3	0.149692	0.0224077	2.22045e-16	AKT1 AKT2 AKT3	IMPDH1	Protein kinase B alpha/beta/gamma (AKT1 AKT2 AKT3) <==> Inosine-5'-monophosphate dehydrogenase 1 (IMPDH1)
2875-15_2	5441-67_3	0.149542	0.0223629	2.22045e-16	TBP	TNNI3	TATA-box-binding protein (TBP) <==> Troponin I, cardiac muscle (TNNI3)
3061-61_2	4128-27_2	0.149505	0.0223518	2.22045e-16	CTSB	CCL24	Cathepsin B (CTSB) <==> C-C motif chemokine 24 (CCL24)
2624-31_2	3373-5_2	0.149442	0.022333	2.22045e-16	Human-virus	GZMH	Protein E7_HPV18 (Human-virus) <==> Granzyme H (GZMH)
3616-3_5	3736-60_3	0.149297	0.0222895	2.22045e-16	GNS	BMP6	N-acetylglucosamine-6-sulfatase (GNS) <==> Bone morphogenetic protein 6 (BMP6)
2839-2_1	3814-63_1	0.149011	0.0222042	2.22045e-16	TNFSF4	IL11RA	Tumor necrosis factor ligand superfamily member 4 (TNFSF4) <==> Interleukin-11 receptor subunit alpha (IL11RA)
2633-52_2	4718-5_2	0.149	0.0222009	2.22045e-16	IL13RA1	PPIB	Interleukin-13 receptor subunit alpha-1 (IL13RA1) <==> Peptidyl-prolyl cis-trans isomerase B (PPIB)
3521-16_2	4557-61_2	0.148971	0.0221923	2.22045e-16	CGA TSHB	KIRREL3	Thyroid Stimulating Hormone (CGA TSHB) <==> Kin of IRRE-like protein 3 (KIRREL3)
3876-15_2	4455-89_2	0.148871	0.0221625	2.22045e-16	ASGR1	MFGE8	Asialoglycoprotein receptor 1 (ASGR1) <==> Lactadherin (MFGE8)
2770-51_2	3620-67_5	0.148779	0.0221351	2.22045e-16	CCL1	IL22RA1	C-C motif chemokine 1 (CCL1) <==> Interleukin-22 receptor subunit alpha-1 (IL22RA1)
2654-19_1	3331-8_1	0.148765	0.0221309	2.22045e-16	TNFRSF1A	RGMB	Tumor necrosis factor receptor superfamily member 1A (TNFRSF1A) <==> RGM domain family member B (RGMB)
2447-7_4	4548-4_2	0.148697	0.0221107	2.22045e-16	PLA2G2E	FUT3	Group IIE secretory phospholipase A2 (PLA2G2E) <==> Galactoside 3(4)-L-fucosyltransferase (FUT3)
2455-17_4	2865-77_2	0.14859	0.0220789	2.22045e-16	IL12A IL12B	KAT6A	Interleukin-12 (IL12A IL12B) <==> Histone acetyltransferase KAT6A (KAT6A)
2957-21_2	3181-50_2	0.148558	0.0220694	2.22045e-16	EHMT2	CTSS	Histone-lysine N-methyltransferase EHMT2 (EHMT2) <==> Cathepsin S (CTSS)
3608-12_1	5487-7_3	0.148476	0.0220451	2.22045e-16	DPP7	SLAMF7	Dipeptidyl peptidase 2 (DPP7) <==> SLAM family member 7 (SLAMF7)
3859-50_2	4543-65_2	0.148422	0.0220289	2.22045e-16	PSMA1	COL23A1	Proteasome subunit alpha type-1 (PSMA1) <==> Collagen alpha-1(XXIII) chain (COL23A1)
3222-11_2	5359-65_3	0.148359	0.0220105	2.22045e-16	SEMA3A	PIM1	Semaphorin-3A (SEMA3A) <==> Serine/threonine-protein kinase pim-1 (PIM1)
3357-67_2	4771-10_3	0.148276	0.0219858	2.22045e-16	CDK2 CCNA2	SMPDL3A	Cyclin-dependent kinase 2:Cyclin-A2 complex (CDK2 CCNA2) <==> Acid sphingomyelinase-like phosphodiesterase 3a (SMPDL3A)
2752-62_2	2853-68_2	0.14811	0.0219364	2.22045e-16	GDF5	CHEK1	Growth/differentiation factor 5 (GDF5) <==> Serine/threonine-protein kinase Chk1 (CHEK1)
3390-72_2	4440-15_2	0.148094	0.0219317	2.22045e-16	PIK3CA PIK3R1	FCRL3	Phosphatidylinositol 4,5-bisphosphate 3-kinase catalytic subunit alpha isoform:Phosphatidylinositol 3-kinase regulatory subunit alpha complex (PIK3CA PIK3R1) <==> Fc receptor-like protein 3 (FCRL3)
3600-2_3	5080-131_3	0.14793	0.0218834	2.22045e-16	CHIT1	GPNMB	Chitotriosidase-1 (CHIT1) <==> Transmembrane glycoprotein NMB (GPNMB)
4471-50_2	5317-3_3	0.147885	0.02187	2.22045e-16	TGM3	CD70	Protein-glutamine gamma-glutamyltransferase E (TGM3) <==> CD70 antigen (CD70)
5343-74_3	5355-69_3	0.147865	0.0218641	2.22045e-16	CPE	TNFSF14	Carboxypeptidase E (CPE) <==> Tumor necrosis factor ligand superfamily member 14 (TNFSF14)
3894-15_2	4559-64_2	0.147784	0.02184	2.22045e-16	NAGK	KYNU	N-acetyl-D-glucosamine kinase (NAGK) <==> Kynureninase (KYNU)
2607-54_2	3452-17_2	0.147649	0.0218002	2.22045e-16	CRLF1 CLCF1	LCK	Cytokine receptor-like factor 1:Cardiotrophin-like cytokine factor 1 Complex (CRLF1 CLCF1) <==> Tyrosine-protein kinase Lck (LCK)
3192-3_2	4224-7_2	0.147608	0.021788	2.22045e-16	CNDP2	SYNCRIP	Cytosolic non-specific dipeptidase (CNDP2) <==> Heterogeneous nuclear ribonucleoprotein Q (SYNCRIP)
3201-49_2	4271-75_2	0.147575	0.0217784	2.22045e-16	KLK5	PFDN5	Kallikrein-5 (KLK5) <==> Prefoldin subunit 5 (PFDN5)
4957-1_2	4988-49_2	0.147406	0.0217285	2.22045e-16	RPSA	FGFR4	40S ribosomal protein SA (RPSA) <==> Fibroblast growth factor receptor 4 (FGFR4)
2723-9_2	5006-71_1	0.147354	0.0217131	2.22045e-16	IL37	MAPK13	Interleukin-37 (IL37) <==> Mitogen-activated protein kinase 13 (MAPK13)
2622-18_1	4252-33_4	0.14729	0.0216943	2.22045e-16	HMOX2	NME1	Heme oxygenase 2 (HMOX2) <==> Nucleoside diphosphate kinase A (NME1)
3122-6_2	3473-78_2	0.147266	0.0216873	2.22045e-16	DIABLO	MPL	Diablo homolog, mitochondrial (DIABLO) <==> Thrombopoietin Receptor (MPL)
3714-49_2	3799-11_2	0.14726	0.0216856	2.22045e-16	CKB CKM	CA3	Creatine kinase M-type:Creatine kinase B-type heterodimer (CKB CKM) <==> Carbonic anhydrase 3 (CA3)
3376-49_2	3797-1_1	0.1472	0.0216678	2.22045e-16	IL17RD	CDH2	Interleukin-17 receptor D (IL17RD) <==> Cadherin-2 (CDH2)
3805-16_2	5131-15_3	0.14697	0.0216001	2.22045e-16	ESM1	TNFRSF19	Endothelial cell-specific molecule 1 (ESM1) <==> Tumor necrosis factor receptor superfamily member 19 (TNFRSF19)
3209-69_1	4423-77_2	0.146966	0.0215991	2.22045e-16	MEPE	BCL2L1	Matrix extracellular phosphoglycoprotein (MEPE) <==> Bcl-2-like protein 1 (BCL2L1)
2876-74_2	3867-49_1	0.146927	0.0215875	2.22045e-16	TOP1	SEZ6L2	DNA topoisomerase 1 (TOP1) <==> Seizure 6-like protein 2 (SEZ6L2)
4904-7_1	5227-60_3	0.146916	0.0215843	2.22045e-16	CASP2	PDK1	Caspase-2 (CASP2) <==> [Pyruvate dehydrogenase (acetyl-transferring)] kinase isozyme 1, mitochondrial (PDK1)
2670-67_4	5106-52_3	0.146833	0.02156	2.22045e-16	CKM	NOTCH2	Creatine kinase M-type (CKM) <==> Neurogenic locus notch homolog protein 2 (NOTCH2)
4130-71_1	4252-33_4	0.146705	0.0215223	2.22045e-16	FGF6	NME1	Fibroblast growth factor 6 (FGF6) <==> Nucleoside diphosphate kinase A (NME1)
2624-31_2	4476-22_2	0.146648	0.0215056	2.22045e-16	Human-virus	ZAP70	Protein E7_HPV18 (Human-virus) <==> Tyrosine-protein kinase ZAP-70 (ZAP70)
2642-4_1	3903-49_2	0.146556	0.0214786	2.22045e-16	PAFAH1B2	SNX4	Platelet-activating factor acetylhydrolase IB subunit beta (PAFAH1B2) <==> Sorting nexin-4 (SNX4)
2752-62_2	4994-178_1	0.146456	0.0214494	2.22045e-16	GDF5	HNRNPK	Growth/differentiation factor 5 (GDF5) <==> Heterogeneous nuclear ribonucleoprotein K (HNRNPK)
4721-54_2	4929-55_1	0.146441	0.021445	2.22045e-16	TFF3	SHBG	Trefoil factor 3 (TFF3) <==> Sex hormone-binding globulin (SHBG)
3026-5_2	5021-13_1	0.14626	0.0213919	2.22045e-16	CAST	PPA1	Calpastatin (CAST) <==> Inorganic pyrophosphatase (PPA1)
3665-64_3	4995-16_1	0.146182	0.0213692	2.22045e-16	COLEC12	HPGD	Collectin-12 (COLEC12) <==> 15-hydroxyprostaglandin dehydrogenase [NAD(+)] (HPGD)
2624-31_2	2741-22_2	0.145947	0.0213005	2.22045e-16	Human-virus	SIGLEC6	Protein E7_HPV18 (Human-virus) <==> Sialic acid-binding Ig-like lectin 6 (SIGLEC6)
3052-8_2	3522-57_1	0.145832	0.0212669	2.22045e-16	FASLG	VIP	Tumor necrosis factor ligand superfamily member 6, soluble form (FASLG) <==> Vasoactive Intestinal Peptide (VIP)
3729-16_2	4875-73_1	0.145684	0.0212239	2.22045e-16	SST	C3	Somatostatin-28 (SST) <==> Complement C3d fragment (C3)
5355-69_3	5363-51_3	0.145539	0.0211815	2.22045e-16	TNFSF14	SEMA3E	Tumor necrosis factor ligand superfamily member 14 (TNFSF14) <==> Semaphorin-3E (SEMA3E)
2879-9_2	4162-54_2	0.145205	0.0210845	2.22045e-16	SERPINA3	TF	Alpha-1-antichymotrypsin (SERPINA3) <==> Serotransferrin (TF)
3494-71_3	3876-15_2	0.145192	0.0210806	2.22045e-16	FGF17	ASGR1	Fibroblast growth factor 17 (FGF17) <==> Asialoglycoprotein receptor 1 (ASGR1)
4123-60_2	5021-13_1	0.145172	0.0210748	2.22045e-16	FGF4	PPA1	Fibroblast growth factor 4 (FGF4) <==> Inorganic pyrophosphatase (PPA1)
2900-53_3	3028-36_2	0.145089	0.0210508	2.22045e-16	CCL14	CCL23	C-C motif chemokine 14 (CCL14) <==> Ck-beta-8-1 (CCL23)
3413-50_2	5339-49_3	0.144991	0.0210225	2.22045e-16	BCL2A1	S100A9	Bcl-2-related protein A1 (BCL2A1) <==> Protein S100-A9 (S100A9)
4832-75_2	5245-40_5	0.144922	0.0210023	2.22045e-16	TNFRSF10A	PRKAA2 PRKAB2 PRKAG1	Tumor necrosis factor receptor superfamily member 10A (TNFRSF10A) <==> AMP Kinase (alpha2beta2gamma1) (PRKAA2 PRKAB2 PRKAG1)
3361-26_2	3499-77_2	0.144811	0.0209701	2.22045e-16	CD207	IL17B	C-type lectin domain family 4 member K (CD207) <==> Interleukin-17B (IL17B)
4922-13_1	4970-55_1	0.144748	0.0209521	2.22045e-16	CCL19	CA2	C-C motif chemokine 19 (CCL19) <==> Carbonic anhydrase 2 (CA2)
3182-38_2	3825-18_2	0.144719	0.0209436	2.22045e-16	ENTPD1	MAPK8	Ectonucleoside triphosphate diphosphohydrolase 1 (ENTPD1) <==> Mitogen-activated protein kinase 8 (MAPK8)
3867-49_1	4908-6_1	0.144668	0.020929	2.22045e-16	SEZ6L2	ENG	Seizure 6-like protein 2 (SEZ6L2) <==> Endoglin (ENG)
3437-80_3	4988-49_2	0.14466	0.0209266	2.22045e-16	FLT3	FGFR4	Receptor-type tyrosine-protein kinase FLT3 (FLT3) <==> Fibroblast growth factor receptor 4 (FGFR4)
5347-59_3	5476-66_3	0.14459	0.0209063	2.22045e-16	CCNB1	PRKCG	G2/mitotic-specific cyclin-B1 (CCNB1) <==> Protein kinase C gamma type (PRKCG)
3042-7_2	3799-11_2	0.144506	0.020882	2.22045e-16	MB	CA3	Myoglobin (MB) <==> Carbonic anhydrase 3 (CA3)
2763-66_2	2906-55_3	0.144342	0.0208345	2.22045e-16	FGF20	IL4	Fibroblast growth factor 20 (FGF20) <==> Interleukin-4 (IL4)
2796-62_2	4989-7_1	0.144154	0.0207805	2.22045e-16	FGA FGB FGG	FGG	Fibrinogen (FGA FGB FGG) <==> Fibrinogen gamma chain (FGG)
2770-51_2	3374-49_2	0.144058	0.0207526	2.22045e-16	CCL1	HCK	C-C motif chemokine 1 (CCL1) <==> Tyrosine-protein kinase HCK (HCK)
4994-178_1	5020-50_1	0.143873	0.0206995	2.22045e-16	HNRNPK	PGK1	Heterogeneous nuclear ribonucleoprotein K (HNRNPK) <==> Phosphoglycerate kinase 1 (PGK1)
3217-74_2	3882-10_1	0.143853	0.0206937	2.22045e-16	SERPINE2	EEF1B2	Glia-derived nexin (SERPINE2) <==> Elongation factor 1-beta (EEF1B2)
3471-49_1	3761-4_2	0.143812	0.0206819	2.22045e-16	STK16	PTGS2	Serine/threonine-protein kinase 16 (STK16) <==> Prostaglandin G/H synthase 2 (PTGS2)
3685-53_1	4801-13_3	0.143649	0.0206351	2.22045e-16	MFRP	LPO	Membrane frizzled-related protein (MFRP) <==> Lactoperoxidase (LPO)
2823-7_1	4874-3_1	0.143456	0.0205796	2.22045e-16	COMMD7	ANG	COMM domain-containing protein 7 (COMMD7) <==> Angiogenin (ANG)
2247-20_11	2944-66_2	0.143431	0.0205726	2.22045e-16	PROK1	NBL1	Prokineticin-1 (PROK1) <==> Neuroblastoma suppressor of tumorigenicity 1 (NBL1)
2763-66_2	3898-5_2	0.143302	0.0205355	2.22045e-16	FGF20	PSMD7	Fibroblast growth factor 20 (FGF20) <==> 26S proteasome non-ATPase regulatory subunit 7 (PSMD7)
3825-18_2	4135-84_2	0.143137	0.0204882	2.22045e-16	MAPK8	IGHE IGK@ IGL@	Mitogen-activated protein kinase 8 (MAPK8) <==> Immunoglobulin E (IGHE IGK@ IGL@)
3234-23_2	3362-61_2	0.143123	0.0204843	2.22045e-16	CCDC80	CHRDL1	Coiled-coil domain-containing protein 80 (CCDC80) <==> Chordin-like protein 1 (CHRDL1)
3190-43_1	4141-79_1	-0.143115	0.020482	2.22045e-16	GAS1	CXCL10	Growth arrest-specific protein 1 (GAS1) <==> C-X-C motif chemokine 10 (CXCL10)
4162-54_2	4693-72_2	-0.14311	0.0204805	2.22045e-16	TF	HIBADH	Serotransferrin (TF) <==> 3-hydroxyisobutyrate dehydrogenase, mitochondrial (HIBADH)
3151-6_1	5424-55_3	0.143081	0.0204722	2.22045e-16	IL2RA	TNFRSF11A	Interleukin-2 receptor subunit alpha (IL2RA) <==> Tumor necrosis factor receptor superfamily member 11A (TNFRSF11A)
2975-19_2	4493-92_1	0.143024	0.0204559	2.22045e-16	CTGF	IL11	Connective tissue growth factor (CTGF) <==> Interleukin-11 (IL11)
3508-78_3	3516-60_2	0.143005	0.0204504	2.22045e-16	CCL22	CXCL12	C-C motif chemokine 22 (CCL22) <==> Stromal cell-derived factor 1 (CXCL12)
2723-9_2	4557-61_2	0.142967	0.0204397	2.22045e-16	IL37	KIRREL3	Interleukin-37 (IL37) <==> Kin of IRRE-like protein 3 (KIRREL3)
3401-8_2	4238-4_2	0.142948	0.0204342	2.22045e-16	PTPN2	LIN7B	Tyrosine-protein phosphatase non-receptor type 2 (PTPN2) <==> Protein lin-7 homolog B (LIN7B)
3600-2_3	3886-72_1	0.142933	0.0204298	2.22045e-16	CHIT1	HINT1	Chitotriosidase-1 (CHIT1) <==> Histidine triad nucleotide-binding protein 1 (HINT1)
4967-1_1	5138-50_3	0.142849	0.0204059	2.22045e-16	C1QBP	TNFRSF12A	Complement component 1 Q subcomponent-binding protein, mitochondrial (C1QBP) <==> Tumor necrosis factor receptor superfamily member 12A (TNFRSF12A)
3508-78_3	3519-3_2	0.142845	0.0204046	2.22045e-16	CCL22	CCL17	C-C motif chemokine 22 (CCL22) <==> C-C motif chemokine 17 (CCL17)
2590-69_4	3321-2_2	0.142762	0.020381	2.22045e-16	ROR1	IL24	Tyrosine-protein kinase transmembrane receptor ROR1 (ROR1) <==> Interleukin-24 (IL24)
3040-59_1	3132-1_1	0.142711	0.0203664	2.22045e-16	CCL3	VEGFC	C-C motif chemokine 3 (CCL3) <==> Vascular endothelial growth factor C (VEGFC)
2946-52_2	2952-75_2	0.1424	0.0202779	2.22045e-16	CFD	IGF1	Complement factor D (CFD) <==> Insulin-like growth factor I (IGF1)
2946-52_2	3180-46_2	0.142108	0.0201946	2.22045e-16	CFD	CTSD	Complement factor D (CFD) <==> Cathepsin D (CTSD)
3030-3_2	4967-1_1	0.142052	0.0201788	2.22045e-16	CLEC4M	C1QBP	C-type lectin domain family 4 member M (CLEC4M) <==> Complement component 1 Q subcomponent-binding protein, mitochondrial (C1QBP)
5130-67_3	5227-60_3	0.142032	0.020173	2.22045e-16	SCARF2	PDK1	Scavenger receptor class F member 2 (SCARF2) <==> [Pyruvate dehydrogenase (acetyl-transferring)] kinase isozyme 1, mitochondrial (PDK1)
2781-63_2	3608-12_1	0.141858	0.0201236	2.22045e-16	CCL4L1	DPP7	C-C motif chemokine 4-like (CCL4L1) <==> Dipeptidyl peptidase 2 (DPP7)
2742-68_2	5356-2_3	0.141823	0.0201137	2.22045e-16	SIGLEC7	MIF	Sialic acid-binding Ig-like lectin 7 (SIGLEC7) <==> Macrophage migration inhibitory factor (MIF)
2813-11_2	5260-80_3	0.141802	0.0201079	2.22045e-16	AGRP	TYK2	Agouti-related protein (AGRP) <==> Non-receptor tyrosine-protein kinase TYK2 (TYK2)
3177-49_2	4276-10_2	0.141734	0.0200886	2.22045e-16	CA4	PEBP1	Carbonic anhydrase 4 (CA4) <==> Phosphatidylethanolamine-binding protein 1 (PEBP1)
2695-25_1	3315-15_1	0.141683	0.020074	2.22045e-16	PECAM1	GPC2	Platelet endothelial cell adhesion molecule (PECAM1) <==> Glypican-2 (GPC2)
4304-18_2	5340-24_3	0.141295	0.0199642	2.22045e-16	LCORL	CASP10	Ligand-dependent nuclear receptor corepressor-like protein (LCORL) <==> Caspase-10 (CASP10)
3376-49_2	5268-49_3	0.141199	0.019937	2.22045e-16	IL17RD	MMP16	Interleukin-17 receptor D (IL17RD) <==> Matrix metalloproteinase-16 (MMP16)
2979-8_2	4284-18_3	0.141117	0.019914	2.22045e-16	CXCL5	RBM39	C-X-C motif chemokine 5 (CXCL5) <==> RNA-binding protein 39 (RBM39)
4137-57_2	4394-71_2	0.141037	0.0198914	2.22045e-16	IL25	FGF8	Interleukin-25 (IL25) <==> Fibroblast growth factor 8 isoform A (FGF8)
2447-7_4	2775-54_2	0.14098	0.0198753	2.22045e-16	PLA2G2E	IL17F	Group IIE secretory phospholipase A2 (PLA2G2E) <==> Interleukin-17F (IL17F)
2418-55_9	5312-49_3	0.140963	0.0198705	2.22045e-16	APOE	APOE	Apolipoprotein E (APOE) <==> Apolipoprotein E (isoform E2) (APOE)
3346-72_2	3646-7_4	0.140905	0.0198542	2.22045e-16	AURKB	TEC	Aurora kinase B (AURKB) <==> Tyrosine-protein kinase Tec (TEC)
2877-3_1	4891-50_1	0.14061	0.0197713	2.22045e-16	UBE2I	GCG	SUMO-conjugating enzyme UBC9 (UBE2I) <==> Glucagon (GCG)
2844-53_2	3029-52_2	0.140518	0.0197453	2.22045e-16	TIE1	CD209	Tyrosine-protein kinase receptor Tie-1, soluble (TIE1) <==> CD209 antigen (CD209)
3798-71_1	4696-2_2	0.140499	0.0197399	2.22045e-16	CA9	FABP3	Carbonic anhydrase 9 (CA9) <==> Fatty acid-binding protein, heart (FABP3)
2841-13_2	3605-77_4	-0.140383	0.0197073	2.22045e-16	FRZB	MASP1	Secreted frizzled-related protein 3 (FRZB) <==> Mannan-binding lectin serine protease 1 (MASP1)
5006-71_1	5026-66_1	0.140175	0.0196489	2.22045e-16	MAPK13	RPS3	Mitogen-activated protein kinase 13 (MAPK13) <==> 40S ribosomal protein S3 (RPS3)
3882-10_1	3903-49_2	0.140174	0.0196487	2.22045e-16	EEF1B2	SNX4	Elongation factor 1-beta (EEF1B2) <==> Sorting nexin-4 (SNX4)
2501-51_3	3508-78_3	0.140146	0.0196409	2.22045e-16	CDH1	CCL22	Cadherin-1 (CDH1) <==> C-C motif chemokine 22 (CCL22)
4414-69_2	5339-49_3	0.140076	0.0196213	2.22045e-16	SFTPD	S100A9	Pulmonary surfactant-associated protein D (SFTPD) <==> Protein S100-A9 (S100A9)
2666-53_2	3284-75_1	0.139883	0.0195672	2.22045e-16	DCN	BGN	Decorin (DCN) <==> Biglycan (BGN)
2841-13_2	3221-54_1	0.139834	0.0195536	2.22045e-16	FRZB	SFRP1	Secreted frizzled-related protein 3 (FRZB) <==> Secreted frizzled-related protein 1 (SFRP1)
2952-75_2	3070-1_2	0.139833	0.0195534	2.22045e-16	IGF1	IL2	Insulin-like growth factor I (IGF1) <==> Interleukin-2 (IL2)
5131-15_3	5183-53_3	0.139706	0.0195177	2.22045e-16	TNFRSF19	PRKAA1 PRKAB1 PRKAG1	Tumor necrosis factor receptor superfamily member 19 (TNFRSF19) <==> AMP Kinase (alpha1beta1gamma1) (PRKAA1 PRKAB1 PRKAG1)
3422-4_2	5223-59_3	0.139684	0.0195116	2.22045e-16	CDC2 CCNB1	GCKR	Cyclin-dependent kinase 1:G2/mitotic-specific cyclin-B1 complex (CDC2 CCNB1) <==> Glucokinase regulatory protein (GCKR)
2878-66_2	4237-70_3	-0.139677	0.0195095	2.22045e-16	YES1	LCMT1	Tyrosine-protein kinase Yes (YES1) <==> Leucine carboxyl methyltransferase 1 (LCMT1)
3710-49_2	4278-14_3	0.139655	0.0195035	2.22045e-16	PLG	P4HB	Angiostatin (PLG) <==> Protein disulfide-isomerase (P4HB)
3620-67_5	5249-31_3	0.139513	0.0194637	2.22045e-16	IL22RA1	STK17B	Interleukin-22 receptor subunit alpha-1 (IL22RA1) <==> Serine/threonine-protein kinase 17B (STK17B)
2700-56_2	3077-66_2	0.139485	0.0194559	2.22045e-16	PROS1	F10	Vitamin K-dependent protein S (PROS1) <==> Coagulation factor Xa (F10)
2192-63_10	2805-6_2	0.13948	0.0194546	2.22045e-16	CCL27	ACE2	C-C motif chemokine 27 (CCL27) <==> Angiotensin-converting enzyme 2 (ACE2)
3461-58_1	4551-72_3	0.139403	0.0194332	2.22045e-16	BCAN	GPR114	Brevican core protein (BCAN) <==> Probable G-protein coupled receptor 114 (GPR114)
3381-24_2	3453-87_2	0.139231	0.0193853	2.22045e-16	LYN	LYN	Tyrosine-protein kinase Lyn, isoform B (LYN) <==> Tyrosine-protein kinase Lyn (LYN)
5089-11_3	5229-90_3	0.139134	0.0193584	2.22045e-16	IL7R	IMPDH1	Interleukin-7 receptor subunit alpha (IL7R) <==> Inosine-5'-monophosphate dehydrogenase 1 (IMPDH1)
4840-73_1	5017-19_1	0.139084	0.0193445	2.22045e-16	CSF3	PRDX5	Granulocyte colony-stimulating factor (CSF3) <==> Peroxiredoxin-5, mitochondrial (PRDX5)
3394-81_2	4194-26_3	0.139073	0.0193413	2.22045e-16	PLK1	ANP32B	Serine/threonine-protein kinase PLK1 (PLK1) <==> Acidic leucine-rich nuclear phosphoprotein 32 family member B (ANP32B)
3280-49_2	3723-1_2	0.139014	0.0193248	2.22045e-16	ACAN	NPPB	Aggrecan core protein (ACAN) <==> Brain natriuretic peptide 32 (NPPB)
2746-56_1	2968-61_1	0.139003	0.0193217	2.22045e-16	CRLF2	TNFSF15	Cytokine receptor-like factor 2 (CRLF2) <==> Tumor necrosis factor ligand superfamily member 15 (TNFSF15)
2672-60_1	4141-79_1	0.138911	0.0192964	2.22045e-16	TDGF1	CXCL10	Teratocarcinoma-derived growth factor 1 (TDGF1) <==> C-X-C motif chemokine 10 (CXCL10)
2631-50_2	4130-71_1	0.13877	0.0192571	2.22045e-16	IL10RB	FGF6	Interleukin-10 receptor subunit beta (IL10RB) <==> Fibroblast growth factor 6 (FGF6)
2954-56_2	4792-51_2	0.138751	0.019252	2.22045e-16	MMP8	Human-virus	Neutrophil collagenase (MMP8) <==> gp41 C34 peptide, HIV (Human-virus)
2429-27_4	4476-22_2	0.138692	0.0192355	2.22045e-16	C8A C8B C8G	ZAP70	Complement component C8 (C8A C8B C8G) <==> Tyrosine-protein kinase ZAP-70 (ZAP70)
3313-21_2	3811-1_2	0.13869	0.019235	2.22045e-16	FCN2	FCN3	Ficolin-2 (FCN2) <==> Ficolin-3 (FCN3)
2846-24_2	4969-2_1	0.13868	0.0192321	2.22045e-16	RPS27A	CA1	Ubiquitin+1, truncated mutation for UbB (RPS27A) <==> Carbonic anhydrase 1 (CA1)
2612-5_2	5009-11_1	0.138674	0.0192305	2.22045e-16	EIF5	MSN	Eukaryotic translation initiation factor 5 (EIF5) <==> Moesin (MSN)
3707-12_2	3806-55_1	0.138637	0.0192203	2.22045e-16	ALB	EPHA5	Serum albumin (ALB) <==> Ephrin type-A receptor 5 (EPHA5)
3864-5_2	5133-17_3	0.138435	0.0191642	2.22045e-16	RPS7	TGFBR2	40S ribosomal protein S7 (RPS7) <==> TGF-beta receptor type-2 (TGFBR2)
3197-70_2	5080-131_3	0.138431	0.0191632	2.22045e-16	IDE	GPNMB	Insulin-degrading enzyme (IDE) <==> Transmembrane glycoprotein NMB (GPNMB)
4394-71_2	4487-1_1	0.138287	0.0191232	2.22045e-16	FGF8	FGF7	Fibroblast growth factor 8 isoform A (FGF8) <==> Fibroblast growth factor 7 (FGF7)
4278-14_3	4959-2_1	0.138271	0.0191188	2.22045e-16	P4HB	AGR2	Protein disulfide-isomerase (P4HB) <==> Anterior gradient protein 2 homolog (AGR2)
3315-15_1	4423-77_2	0.138221	0.019105	2.22045e-16	GPC2	BCL2L1	Glypican-2 (GPC2) <==> Bcl-2-like protein 1 (BCL2L1)
4126-22_1	4141-79_1	0.138055	0.0190591	2.22045e-16	BPI	CXCL10	Bactericidal permeability-increasing protein (BPI) <==> C-X-C motif chemokine 10 (CXCL10)
4832-75_2	5265-12_3	0.13803	0.0190523	2.22045e-16	TNFRSF10A	GRAP2	Tumor necrosis factor receptor superfamily member 10A (TNFRSF10A) <==> GRB2-related adapter protein 2 (GRAP2)
3814-63_1	5070-76_3	0.137854	0.0190038	2.22045e-16	IL11RA	TNFRSF6B	Interleukin-11 receptor subunit alpha (IL11RA) <==> Tumor necrosis factor receptor superfamily member 6B (TNFRSF6B)
2665-26_2	5487-7_3	0.137773	0.0189815	2.22045e-16	TNFRSF17	SLAMF7	Tumor necrosis factor receptor superfamily member 17 (TNFRSF17) <==> SLAM family member 7 (SLAMF7)
3078-1_2	4453-83_3	0.13776	0.0189779	2.22045e-16	PGF	LRRTM3	Placenta growth factor (PGF) <==> Leucine-rich repeat transmembrane neuronal protein 3 (LRRTM3)
3343-1_4	3503-4_2	0.137696	0.0189603	2.22045e-16	ACY1	ITGA1 ITGB1	Aminoacylase-1 (ACY1) <==> Integrin alpha-I: beta-1 complex (ITGA1 ITGB1)
2333-72_1	2505-49_3	0.137577	0.0189273	2.22045e-16	TGFB1	GFRA3	Transforming growth factor beta-1 (TGFB1) <==> GDNF family receptor alpha-3 (GFRA3)
3854-24_1	3888-8_1	0.137425	0.0188857	2.22045e-16	NACA	ING1	Nascent polypeptide-associated complex subunit alpha (NACA) <==> Inhibitor of growth protein 1 (ING1)
3376-49_2	5201-50_4	0.137275	0.0188444	2.22045e-16	IL17RD	PDE9A	Interleukin-17 receptor D (IL17RD) <==> High affinity cGMP-specific 3',5'-cyclic phosphodiesterase 9A (PDE9A)
2358-19_2	3651-50_5	0.137259	0.01884	2.22045e-16	FLT4	KDR	Vascular endothelial growth factor receptor 3 (FLT4) <==> Vascular endothelial growth factor receptor 2 (KDR)
2994-71_2	3199-54_2	0.137215	0.018828	2.22045e-16	IL1RL2	KLK12	Interleukin-1 receptor-like 2 (IL1RL2) <==> Kallikrein-12 (KLK12)
3492-58_1	3506-49_1	0.137202	0.0188244	2.22045e-16	EPO	LTA LTB	Erythropoietin (EPO) <==> Lymphotoxin alpha2:beta1 (LTA LTB)
3181-50_2	4130-71_1	0.137187	0.0188202	2.22045e-16	CTSS	FGF6	Cathepsin S (CTSS) <==> Fibroblast growth factor 6 (FGF6)
2526-53_3	4127-75_1	0.137146	0.0188089	2.22045e-16	TNFRSF11B	C6	Tumor necrosis factor receptor superfamily member 11B (TNFRSF11B) <==> Complement component C6 (C6)
3364-76_2	3892-21_2	0.137072	0.0187887	2.22045e-16	CTSV	MED1	Cathepsin L2 (CTSV) <==> Mediator of RNA polymerase II transcription subunit 1 (MED1)
3189-61_2	3708-62_1	0.137068	0.0187876	2.22045e-16	TMPRSS15	A2M	Enteropeptidase (TMPRSS15) <==> Alpha-2-macroglobulin (A2M)
2190-55_1	2635-61_2	0.136705	0.0186882	2.22045e-16	F11	LAYN	Coagulation Factor XI (F11) <==> Layilin (LAYN)
3115-64_2	4925-54_2	0.136662	0.0186765	2.22045e-16	MAPK1	MMP13	Mitogen-activated protein kinase 1 (MAPK1) <==> Collagenase 3 (MMP13)
3222-11_2	3815-14_1	0.136486	0.0186284	2.22045e-16	SEMA3A	IL12RB2	Semaphorin-3A (SEMA3A) <==> Interleukin-12 receptor subunit beta-2 (IL12RB2)
3341-33_4	3854-24_1	0.136353	0.0185922	2.22045e-16	ABL1	NACA	Tyrosine-protein kinase ABL1 (ABL1) <==> Nascent polypeptide-associated complex subunit alpha (NACA)
3832-51_1	5130-67_3	0.136263	0.0185675	2.22045e-16	PTK6	SCARF2	Protein-tyrosine kinase 6 (PTK6) <==> Scavenger receptor class F member 2 (SCARF2)
2631-50_2	2848-2_2	0.136203	0.0185512	2.22045e-16	IL10RB	WIF1	Interleukin-10 receptor subunit beta (IL10RB) <==> Wnt inhibitory factor 1 (WIF1)
2844-53_2	3773-15_4	0.136113	0.0185266	2.22045e-16	TIE1	TEK	Tyrosine-protein kinase receptor Tie-1, soluble (TIE1) <==> Angiopoietin-1 receptor, soluble (TEK)
5079-11_3	5468-67_3	0.136092	0.0185209	2.22045e-16	TNFRSF18	IL17RC	Tumor necrosis factor receptor superfamily member 18 (TNFRSF18) <==> Interleukin-17 receptor C (IL17RC)
2998-53_2	3882-10_1	-0.13603	0.0185041	2.22045e-16	JAM3	EEF1B2	Junctional adhesion molecule C (JAM3) <==> Elongation factor 1-beta (EEF1B2)
3222-11_2	4462-8_2	0.135823	0.018448	2.22045e-16	SEMA3A	RASA1	Semaphorin-3A (SEMA3A) <==> Ras GTPase-activating protein 1 (RASA1)
3894-15_2	4124-24_2	0.135819	0.0184467	2.22045e-16	NAGK	HSPA1A	N-acetyl-D-glucosamine kinase (NAGK) <==> Heat shock 70 kDa protein 1A/1B (HSPA1A)
2622-18_1	3798-71_1	0.135785	0.0184375	2.22045e-16	HMOX2	CA9	Heme oxygenase 2 (HMOX2) <==> Carbonic anhydrase 9 (CA9)
4128-27_2	5476-66_3	0.135776	0.0184351	2.22045e-16	CCL24	PRKCG	C-C motif chemokine 24 (CCL24) <==> Protein kinase C gamma type (PRKCG)
2715-25_2	5002-76_1	0.135759	0.0184306	2.22045e-16	EPOR	MMP14	Erythropoietin receptor (EPOR) <==> Matrix metalloproteinase-14 (MMP14)
5066-134_3	5178-5_3	0.135643	0.0183991	2.22045e-16	CD300C	PDE7A	CMRF35-like molecule 6 (CD300C) <==> High affinity cAMP-specific 3',5'-cyclic phosphodiesterase 7A (PDE7A)
2775-54_2	4563-61_2	0.1356	0.0183873	2.22045e-16	IL17F	PLCG1	Interleukin-17F (IL17F) <==> 1-phosphatidylinositol 4,5-bisphosphate phosphodiesterase gamma-1 (PLCG1)
2696-87_2	2714-78_2	0.135557	0.0183758	2.22045e-16	PSPN	AIMP1	Persephin (PSPN) <==> Endothelial monocyte-activating polypeptide 2 (AIMP1)
2819-23_2	2844-53_2	0.135555	0.0183751	2.22045e-16	CDH5	TIE1	Cadherin-5 (CDH5) <==> Tyrosine-protein kinase receptor Tie-1, soluble (TIE1)
2834-54_1	4982-54_1	0.135296	0.0183051	2.22045e-16	KLK8	PI3	Kallikrein-8 (KLK8) <==> Elafin (PI3)
2853-68_2	3312-64_1	0.135188	0.0182757	2.22045e-16	CHEK1	FCGR1A	Serine/threonine-protein kinase Chk1 (CHEK1) <==> High affinity immunoglobulin gamma Fc receptor I (FCGR1A)
3367-8_3	4721-54_2	0.135166	0.0182698	2.22045e-16	FETUB	TFF3	Fetuin-B (FETUB) <==> Trefoil factor 3 (TFF3)
4143-74_2	4330-4_2	0.1351	0.0182521	2.22045e-16	XCL1	KLK3	Lymphotactin (XCL1) <==> Prostate-specific antigen (KLK3)
2652-15_1	2708-54_2	0.135097	0.0182513	2.22045e-16	PLAUR	TNFSF18	Urokinase plasminogen activator surface receptor (PLAUR) <==> Tumor necrosis factor ligand superfamily member 18 (TNFSF18)
3486-58_2	5223-59_3	0.135069	0.0182436	2.22045e-16	FGF1	GCKR	Fibroblast growth factor 1 (FGF1) <==> Glucokinase regulatory protein (GCKR)
2696-87_2	3003-29_2	0.13505	0.0182385	2.22045e-16	PSPN	NCR3	Persephin (PSPN) <==> Natural cytotoxicity triggering receptor 3 (NCR3)
3341-33_4	4428-1_2	0.134908	0.0182001	2.22045e-16	ABL1	CHST2	Tyrosine-protein kinase ABL1 (ABL1) <==> Carbohydrate sulfotransferase 2 (CHST2)
4889-82_1	5347-59_3	0.134709	0.0181464	2.22045e-16	WNT7A	CCNB1	Protein Wnt-7a (WNT7A) <==> G2/mitotic-specific cyclin-B1 (CCNB1)
3052-8_2	5076-53_2	0.134707	0.0181461	2.22045e-16	FASLG	EPHA10	Tumor necrosis factor ligand superfamily member 6, soluble form (FASLG) <==> Ephrin type-A receptor 10 (EPHA10)
2853-68_2	5340-24_3	0.134613	0.0181208	2.22045e-16	CHEK1	CASP10	Serine/threonine-protein kinase Chk1 (CHEK1) <==> Caspase-10 (CASP10)
3293-2_4	3758-68_3	0.134591	0.0181148	2.22045e-16	CD5L	PROC	CD5 antigen-like (CD5L) <==> Activated Protein C (PROC)
3821-28_1	4919-56_2	0.134361	0.0180529	2.22045e-16	MAPKAPK5	LIFR	MAP kinase-activated protein kinase 5 (MAPKAPK5) <==> Leukemia inhibitory factor receptor (LIFR)
4476-22_2	5117-14_3	0.134324	0.0180429	2.22045e-16	ZAP70	ROBO3	Tyrosine-protein kinase ZAP-70 (ZAP70) <==> Roundabout homolog 3 (ROBO3)
4396-54_1	4487-1_1	0.134155	0.0179976	2.22045e-16	IFNL1	FGF7	Interferon lambda-1 (IFNL1) <==> Fibroblast growth factor 7 (FGF7)
2764-20_2	3132-1_1	0.134153	0.017997	2.22045e-16	FGF9	VEGFC	Fibroblast growth factor 9 (FGF9) <==> Vascular endothelial growth factor C (VEGFC)
3879-50_1	5096-51_3	0.134136	0.0179925	2.22045e-16	CDC37	KIR3DL2	Hsp90 co-chaperone Cdc37 (CDC37) <==> Killer cell immunoglobulin-like receptor 3DL2 (KIR3DL2)
2829-19_2	4413-3_2	0.13399	0.0179533	2.22045e-16	IL27 EBI3	SLPI	Interleukin-27 (IL27 EBI3) <==> Antileukoproteinase (SLPI)
2681-23_2	3707-12_2	0.13352	0.0178275	2.22045e-16	HGF	ALB	Hepatocyte growth factor (HGF) <==> Serum albumin (ALB)
4566-24_3	5103-30_3	0.133511	0.0178252	2.22045e-16	RSPO2	CD200R1	R-spondin-2 (RSPO2) <==> Cell surface glycoprotein CD200 receptor 1 (CD200R1)
2611-72_2	5226-36_3	0.133438	0.0178057	2.22045e-16	TYRO3	CSNK2A2 CSNK2B	Tyrosine-protein kinase receptor TYRO3 (TYRO3) <==> Casein kinase II 2-alpha':2-beta heterotetramer (CSNK2A2 CSNK2B)
3206-4_2	3327-27_1	0.133419	0.0178005	2.22045e-16	LYVE1	NTN4	Lymphatic vessel endothelial hyaluronic acid receptor 1 (LYVE1) <==> Netrin-4 (NTN4)
3608-12_1	4886-3_1	0.133409	0.0177979	2.22045e-16	DPP7	CCL7	Dipeptidyl peptidase 2 (DPP7) <==> C-C motif chemokine 7 (CCL7)
4423-77_2	4545-53_3	0.133131	0.0177239	2.22045e-16	BCL2L1	DNAJC19	Bcl-2-like protein 1 (BCL2L1) <==> Mitochondrial import inner membrane translocase subunit TIM14 (DNAJC19)
2857-70_2	3620-67_5	0.133043	0.0177004	2.22045e-16	NR3C1	IL22RA1	Glucocorticoid receptor (NR3C1) <==> Interleukin-22 receptor subunit alpha-1 (IL22RA1)
3898-5_2	4986-59_1	0.132997	0.0176881	2.22045e-16	PSMD7	PTK2	26S proteasome non-ATPase regulatory subunit 7 (PSMD7) <==> Focal adhesion kinase 1 (PTK2)
3033-57_1	3313-21_2	0.132996	0.017688	2.22045e-16	LGALS2	FCN2	Galectin-2 (LGALS2) <==> Ficolin-2 (FCN2)
2431-17_3	2975-19_2	0.132924	0.0176687	2.22045e-16	CTSG	CTGF	Cathepsin G (CTSG) <==> Connective tissue growth factor (CTGF)
4919-56_2	5076-53_2	0.132772	0.0176283	2.22045e-16	LIFR	EPHA10	Leukemia inhibitory factor receptor (LIFR) <==> Ephrin type-A receptor 10 (EPHA10)
2468-62_3	3634-5_4	0.132766	0.0176268	2.22045e-16	CCL20	OPCML	C-C motif chemokine 20 (CCL20) <==> Opioid-binding protein/cell adhesion molecule (OPCML)
3487-32_2	3761-4_2	0.13264	0.0175934	2.22045e-16	CXCL13	PTGS2	C-X-C motif chemokine 13 (CXCL13) <==> Prostaglandin G/H synthase 2 (PTGS2)
5036-50_1	5459-33_3	0.132515	0.0175602	2.22045e-16	TNFAIP6	CST1	Tumor necrosis factor-inducible gene 6 protein (TNFAIP6) <==> Cystatin-SN (CST1)
2731-29_2	3361-26_2	0.132403	0.0175305	2.22045e-16	POR	CD207	NADPH--cytochrome P450 reductase (POR) <==> C-type lectin domain family 4 member K (CD207)
2769-3_2	4883-56_2	0.13222	0.0174823	2.22045e-16	Human-virus	INS	Protein Rev_HV2BE (Human-virus) <==> Insulin (INS)
4490-65_2	4990-87_1	0.132206	0.0174785	2.22045e-16	IL3RA	GP1BA	Interleukin-3 receptor subunit alpha (IL3RA) <==> Platelet glycoprotein Ib alpha chain (GP1BA)
4721-54_2	4786-58_3	0.132138	0.0174605	2.22045e-16	TFF3	CMPK1	Trefoil factor 3 (TFF3) <==> UMP-CMP kinase (CMPK1)
3505-6_2	3506-49_1	0.13213	0.0174583	2.22045e-16	LTA LTB	LTA LTB	Lymphotoxin alpha1:beta2 (LTA LTB) <==> Lymphotoxin alpha2:beta1 (LTA LTB)
3312-64_1	3743-1_2	0.132052	0.0174376	2.22045e-16	FCGR1A	MMP10	High affinity immunoglobulin gamma Fc receptor I (FCGR1A) <==> Stromelysin-2 (MMP10)
3122-6_2	3635-76_4	0.132003	0.0174247	2.22045e-16	DIABLO	OCIAD1	Diablo homolog, mitochondrial (DIABLO) <==> OCIA domain-containing protein 1 (OCIAD1)
2829-19_2	4910-21_1	0.13197	0.0174161	2.22045e-16	IL27 EBI3	PLA2G1B	Interleukin-27 (IL27 EBI3) <==> Phospholipase A2 (PLA2G1B)
2475-1_3	3403-1_2	0.131858	0.0173865	2.22045e-16	KIT	TPSB2	Mast/stem cell growth factor receptor Kit (KIT) <==> Tryptase beta-2 (TPSB2)
3898-5_2	4540-11_2	0.131755	0.0173594	2.22045e-16	PSMD7	CBX5	26S proteasome non-ATPase regulatory subunit 7 (PSMD7) <==> Chromobox protein homolog 5 (CBX5)
3859-50_2	5280-68_5	0.131719	0.0173499	2.22045e-16	PSMA1	SLC25A18	Proteasome subunit alpha type-1 (PSMA1) <==> Mitochondrial glutamate carrier 2 (SLC25A18)
4594-22_2	4792-51_2	0.13171	0.0173476	2.22045e-16	ADCYAP1	Human-virus	Pituitary adenylate cyclase-activating polypeptide 38 (ADCYAP1) <==> gp41 C34 peptide, HIV (Human-virus)
5260-80_3	5268-49_3	0.131622	0.0173244	2.22045e-16	TYK2	MMP16	Non-receptor tyrosine-protein kinase TYK2 (TYK2) <==> Matrix metalloproteinase-16 (MMP16)
2211-9_6	3180-46_2	0.131367	0.0172573	2.22045e-16	TIMP1	CTSD	Metalloproteinase inhibitor 1 (TIMP1) <==> Cathepsin D (CTSD)
2764-20_2	3432-21_2	0.131355	0.0172543	2.22045e-16	FGF9	EPHA3	Fibroblast growth factor 9 (FGF9) <==> Ephrin type-A receptor 3 (EPHA3)
2598-9_3	3177-49_2	0.131324	0.0172459	2.22045e-16	TNFRSF9	CA4	Tumor necrosis factor receptor superfamily member 9 (TNFRSF9) <==> Carbonic anhydrase 4 (CA4)
3361-26_2	5085-18_3	0.131281	0.0172348	2.22045e-16	CD207	IL20RA	C-type lectin domain family 4 member K (CD207) <==> Interleukin-20 receptor subunit alpha (IL20RA)
3321-2_2	4567-82_2	0.131251	0.0172269	2.22045e-16	IL24	SH2D1A	Interleukin-24 (IL24) <==> SH2 domain-containing protein 1A (SH2D1A)
2753-2_2	3506-49_1	0.131215	0.0172173	2.22045e-16	C1QA C1QB C1QC	LTA LTB	Complement C1q subcomponent (C1QA C1QB C1QC) <==> Lymphotoxin alpha2:beta1 (LTA LTB)
2381-52_4	4128-27_2	0.131139	0.0171973	2.22045e-16	C5	CCL24	Complement C5 (C5) <==> C-C motif chemokine 24 (CCL24)
2681-23_2	4883-56_2	0.131109	0.0171896	2.22045e-16	HGF	INS	Hepatocyte growth factor (HGF) <==> Insulin (INS)
3613-62_5	5006-71_1	0.131034	0.0171699	2.22045e-16	FCN1	MAPK13	Ficolin-1 (FCN1) <==> Mitogen-activated protein kinase 13 (MAPK13)
4866-59_2	5111-15_3	0.130909	0.017137	2.22045e-16	NTRK2	NRXN3	BDNF/NT-3 growth factors receptor (NTRK2) <==> Neurexin-3-beta (NRXN3)
3172-28_2	5066-134_3	0.130873	0.0171278	2.22045e-16	ARSB	CD300C	Arylsulfatase B (ARSB) <==> CMRF35-like molecule 6 (CD300C)
2760-2_2	3387-1_2	0.130863	0.017125	2.22045e-16	FAM107A	PAK3	Protein FAM107A (FAM107A) <==> Serine/threonine-protein kinase PAK 3 (PAK3)
2653-62_1	3592-4_3	0.130774	0.0171019	2.22045e-16	MAPT	CAMK1	Microtubule-associated protein tau (MAPT) <==> Calcium/calmodulin-dependent protein kinase type 1 (CAMK1)
3357-67_2	4165-2_1	0.130734	0.0170913	2.22045e-16	CDK2 CCNA2	TG	Cyclin-dependent kinase 2:Cyclin-A2 complex (CDK2 CCNA2) <==> Thyroglobulin (TG)
3357-67_2	4212-5_3	0.130721	0.0170879	2.22045e-16	CDK2 CCNA2	EPS15L1	Cyclin-dependent kinase 2:Cyclin-A2 complex (CDK2 CCNA2) <==> Epidermal growth factor receptor substrate 15-like 1 (EPS15L1)
3172-28_2	3806-55_1	0.130714	0.0170861	2.22045e-16	ARSB	EPHA5	Arylsulfatase B (ARSB) <==> Ephrin type-A receptor 5 (EPHA5)
2734-49_4	4556-10_2	0.130681	0.0170776	2.22045e-16	NCR2	IL34	Natural cytotoxicity triggering receptor 2 (NCR2) <==> Interleukin-34 (IL34)
2783-18_2	3044-3_2	0.13063	0.0170643	2.22045e-16	CCL3L1	CCL18	C-C motif chemokine 3-like 1 (CCL3L1) <==> C-C motif chemokine 18 (CCL18)
3168-8_2	4455-89_2	0.130552	0.0170438	2.22045e-16	ADAMTS5	MFGE8	A disintegrin and metalloproteinase with thrombospondin motifs 5 (ADAMTS5) <==> Lactadherin (MFGE8)
2737-22_2	5111-15_3	0.13052	0.0170355	2.22045e-16	NOV	NRXN3	Protein NOV homolog (NOV) <==> Neurexin-3-beta (NRXN3)
3488-64_2	4706-17_2	0.130437	0.0170138	2.22045e-16	CAT	EPB41	Catalase (CAT) <==> Protein 4.1 (EPB41)
2705-5_2	4158-54_2	0.130369	0.0169962	2.22045e-16	CCL25	PLAU	C-C motif chemokine 25 (CCL25) <==> Urokinase-type plasminogen activator (PLAU)
3889-64_2	4245-80_2	0.130356	0.0169926	2.22045e-16	LMNB1	MDM2	Lamin-B1 (LMNB1) <==> E3 ubiquitin-protein ligase Mdm2 (MDM2)
3470-1_2	4154-57_2	0.130306	0.0169797	2.22045e-16	SELE	SELP	E-Selectin (SELE) <==> P-Selectin (SELP)
3173-49_2	4559-64_2	0.130179	0.0169466	2.22045e-16	NAAA	KYNU	N-acylethanolamine-hydrolyzing acid amidase (NAAA) <==> Kynureninase (KYNU)
2751-16_2	3209-69_1	0.13011	0.0169286	2.22045e-16	AZU1	MEPE	Azurocidin (AZU1) <==> Matrix extracellular phosphoglycoprotein (MEPE)
3388-58_2	4150-75_2	0.130097	0.0169252	2.22045e-16	PAK7	PLG	Serine/threonine-protein kinase PAK 7 (PAK7) <==> Plasmin (PLG)
2617-56_35	5340-24_3	0.129935	0.0168831	2.22045e-16	ERBB3	CASP10	Receptor tyrosine-protein kinase erbB-3 (ERBB3) <==> Caspase-10 (CASP10)
2848-2_2	4436-1_2	0.129861	0.0168639	2.22045e-16	WIF1	ENTPD3	Wnt inhibitory factor 1 (WIF1) <==> Ectonucleoside triphosphate diphosphohydrolase 3 (ENTPD3)
4436-1_2	4832-75_2	0.12981	0.0168507	2.22045e-16	ENTPD3	TNFRSF10A	Ectonucleoside triphosphate diphosphohydrolase 3 (ENTPD3) <==> Tumor necrosis factor receptor superfamily member 10A (TNFRSF10A)
3281-19_1	3480-7_1	0.129729	0.0168297	2.22045e-16	ANGPTL3	DUSP3	Angiopoietin-related protein 3 (ANGPTL3) <==> Dual specificity protein phosphatase 3 (DUSP3)
3636-37_4	4774-62_3	0.129714	0.0168258	2.22045e-16	OLR1	FAM107B	Oxidized low-density lipoprotein receptor 1 (OLR1) <==> Protein FAM107B (FAM107B)
2602-2_2	3339-33_1	0.129527	0.0167774	2.22045e-16	ANGPT2	THBS2	Angiopoietin-2 (ANGPT2) <==> Thrombospondin-2 (THBS2)
5006-71_1	5029-3_1	0.129397	0.0167436	2.22045e-16	MAPK13	FAP	Mitogen-activated protein kinase 13 (MAPK13) <==> Seprase (FAP)
3627-71_4	4561-65_2	0.129383	0.0167399	2.22045e-16	MMEL1	BIRC7	Membrane metallo-endopeptidase-like 1 (MMEL1) <==> Baculoviral IAP repeat-containing protein 7 Isoform beta (BIRC7)
3877-67_2	4472-5_2	0.129321	0.0167238	2.22045e-16	CAMKK1	TPM2	Calcium/calmodulin-dependent protein kinase kinase 1 (CAMKK1) <==> Tropomyosin beta chain (TPM2)
2607-54_2	4986-59_1	0.129294	0.0167168	2.22045e-16	CRLF1 CLCF1	PTK2	Cytokine receptor-like factor 1:Cardiotrophin-like cytokine factor 1 Complex (CRLF1 CLCF1) <==> Focal adhesion kinase 1 (PTK2)
3003-29_2	3026-5_2	0.129164	0.0166834	2.22045e-16	NCR3	CAST	Natural cytotoxicity triggering receptor 3 (NCR3) <==> Calpastatin (CAST)
4703-87_2	5238-26_3	0.129152	0.0166802	2.22045e-16	LTA	PPIE	Lymphotoxin-alpha (LTA) <==> Peptidyl-prolyl cis-trans isomerase E (PPIE)
2635-61_2	4874-3_1	0.129103	0.0166677	2.22045e-16	LAYN	ANG	Layilin (LAYN) <==> Angiogenin (ANG)
3654-27_4	4355-13_1	0.129096	0.0166658	2.22045e-16	BMPER	DAPK2	BMP-binding endothelial regulator protein (BMPER) <==> Death-associated protein kinase 2 (DAPK2)
3056-11_1	4464-10_2	0.128894	0.0166136	2.22045e-16	KLRK1	SIGLEC1	NKG2-D type II integral membrane protein (KLRK1) <==> Sialoadhesin (SIGLEC1)
3290-50_2	4394-71_2	0.128876	0.016609	2.22045e-16	CD109	FGF8	CD109 antigen (CD109) <==> Fibroblast growth factor 8 isoform A (FGF8)
2441-2_4	3800-71_2	0.128829	0.016597	2.22045e-16	FGF10	CKB	Fibroblast growth factor 10 (FGF10) <==> Creatine kinase B-type (CKB)
3168-8_2	3494-71_3	0.12878	0.0165843	2.22045e-16	ADAMTS5	FGF17	A disintegrin and metalloproteinase with thrombospondin motifs 5 (ADAMTS5) <==> Fibroblast growth factor 17 (FGF17)
2247-20_11	2714-78_2	0.128744	0.0165751	2.22045e-16	PROK1	AIMP1	Prokineticin-1 (PROK1) <==> Endothelial monocyte-activating polypeptide 2 (AIMP1)
2484-49_3	4396-54_1	0.128735	0.0165727	2.22045e-16	TNFSF12	IFNL1	Tumor necrosis factor ligand superfamily member 12 (TNFSF12) <==> Interferon lambda-1 (IFNL1)
3294-55_2	4459-68_2	0.128724	0.01657	2.22045e-16	CFC1	PCSK7	Cryptic protein (CFC1) <==> Proprotein convertase subtilisin/kexin type 7 (PCSK7)
3873-51_2	4146-58_2	0.128681	0.0165588	2.22045e-16	TPO	NTF4	Thyroid peroxidase (TPO) <==> Neurotrophin-4 (NTF4)
3045-72_2	4988-49_2	0.128675	0.0165572	2.22045e-16	PTN	FGFR4	Pleiotrophin (PTN) <==> Fibroblast growth factor receptor 4 (FGFR4)
5026-66_1	5128-53_3	0.128601	0.0165382	2.22045e-16	RPS3	SLAMF6	40S ribosomal protein S3 (RPS3) <==> SLAM family member 6 (SLAMF6)
3209-69_1	5066-134_3	0.128565	0.016529	2.22045e-16	MEPE	CD300C	Matrix extracellular phosphoglycoprotein (MEPE) <==> CMRF35-like molecule 6 (CD300C)
3832-51_1	4994-178_1	0.128505	0.0165135	2.22045e-16	PTK6	HNRNPK	Protein-tyrosine kinase 6 (PTK6) <==> Heterogeneous nuclear ribonucleoprotein K (HNRNPK)
5246-64_3	5410-53_3	0.128404	0.0164876	2.22045e-16	PDE2A	CDH15	cGMP-dependent 3',5'-cyclic phosphodiesterase (PDE2A) <==> Cadherin-15 (CDH15)
2685-21_2	2952-75_2	0.128393	0.0164847	2.22045e-16	IGFBP5	IGF1	Insulin-like growth factor-binding protein 5 (IGFBP5) <==> Insulin-like growth factor I (IGF1)
3373-5_2	3399-31_2	0.128245	0.0164469	2.22045e-16	GZMH	STAB2	Granzyme H (GZMH) <==> Stabilin-2 (STAB2)
2753-2_2	3360-50_4	0.128216	0.0164392	2.22045e-16	C1QA C1QB C1QC	CHEK2	Complement C1q subcomponent (C1QA C1QB C1QC) <==> Serine/threonine-protein kinase Chk2 (CHEK2)
2693-20_3	4143-74_2	0.128145	0.0164212	2.22045e-16	OSM	XCL1	Oncostatin-M (OSM) <==> Lymphotactin (XCL1)
2831-29_1	2986-49_2	0.128133	0.016418	2.22045e-16	KLK11	CXCL3 CXCL2	Kallikrein-11 (KLK11) <==> Gro-beta/gamma (CXCL3 CXCL2)
2857-70_2	3427-63_2	0.128057	0.0163985	2.22045e-16	NR3C1	CSNK2A1	Glucocorticoid receptor (NR3C1) <==> Casein kinase II subunit alpha (CSNK2A1)
3292-75_1	4455-89_2	0.128007	0.0163858	2.22045e-16	CD48	MFGE8	CD48 antigen (CD48) <==> Lactadherin (MFGE8)
3197-70_2	3508-78_3	0.127984	0.01638	2.22045e-16	IDE	CCL22	Insulin-degrading enzyme (IDE) <==> C-C motif chemokine 22 (CCL22)
2770-51_2	2857-70_2	0.127944	0.0163698	2.22045e-16	CCL1	NR3C1	C-C motif chemokine 1 (CCL1) <==> Glucocorticoid receptor (NR3C1)
2911-27_2	3221-54_1	0.127928	0.0163655	2.22045e-16	MDK	SFRP1	Midkine (MDK) <==> Secreted frizzled-related protein 1 (SFRP1)
5095-21_3	5238-26_3	0.127925	0.0163648	2.22045e-16	KIR2DL4	PPIE	Killer cell immunoglobulin-like receptor 2DL4 (KIR2DL4) <==> Peptidyl-prolyl cis-trans isomerase E (PPIE)
3600-2_3	3636-37_4	0.127854	0.0163466	2.22045e-16	CHIT1	OLR1	Chitotriosidase-1 (CHIT1) <==> Oxidized low-density lipoprotein receptor 1 (OLR1)
3198-4_1	3590-8_3	0.127811	0.0163356	2.22045e-16	IDS	C1S	Iduronate 2-sulfatase (IDS) <==> Complement C1s subcomponent (C1S)
3052-8_2	4904-7_1	0.127722	0.016313	2.22045e-16	FASLG	CASP2	Tumor necrosis factor ligand superfamily member 6, soluble form (FASLG) <==> Caspase-2 (CASP2)
3132-1_1	4673-13_2	0.127707	0.0163091	2.22045e-16	VEGFC	IL6	Vascular endothelial growth factor C (VEGFC) <==> Interleukin-6 (IL6)
2634-2_2	3867-49_1	0.127612	0.0162847	2.22045e-16	IL2RG	SEZ6L2	Cytokine receptor common subunit gamma (IL2RG) <==> Seizure 6-like protein 2 (SEZ6L2)
3341-33_4	5246-64_3	0.127505	0.0162576	2.22045e-16	ABL1	PDE2A	Tyrosine-protein kinase ABL1 (ABL1) <==> cGMP-dependent 3',5'-cyclic phosphodiesterase (PDE2A)
2741-22_2	3399-31_2	0.12747	0.0162486	2.22045e-16	SIGLEC6	STAB2	Sialic acid-binding Ig-like lectin 6 (SIGLEC6) <==> Stabilin-2 (STAB2)
3886-72_1	4184-43_3	0.127385	0.016227	2.22045e-16	HINT1	EIF4EBP2	Histidine triad nucleotide-binding protein 1 (HINT1) <==> Eukaryotic translation initiation factor 4E-binding protein 2 (EIF4EBP2)
2805-6_2	3289-19_2	0.127295	0.0162039	2.22045e-16	ACE2	CA10	Angiotensin-converting enzyme 2 (ACE2) <==> Carbonic anhydrase-related protein 10 (CA10)
3070-1_2	3299-29_2	0.127285	0.0162014	2.22045e-16	IL2	CNTN5	Interleukin-2 (IL2) <==> Contactin-5 (CNTN5)
4832-75_2	4909-68_1	0.127114	0.016158	2.22045e-16	TNFRSF10A	LGALS8	Tumor necrosis factor receptor superfamily member 10A (TNFRSF10A) <==> Galectin-8 (LGALS8)
2631-50_2	2805-6_2	-0.127088	0.0161514	2.22045e-16	IL10RB	ACE2	Interleukin-10 receptor subunit beta (IL10RB) <==> Angiotensin-converting enzyme 2 (ACE2)
3627-71_4	4450-26_2	0.12706	0.0161443	2.22045e-16	MMEL1	HNRNPAB	Membrane metallo-endopeptidase-like 1 (MMEL1) <==> Heterogeneous nuclear ribonucleoprotein A/B (HNRNPAB)
2575-5_5	4886-3_1	0.126986	0.0161254	2.22045e-16	LEP	CCL7	Leptin (LEP) <==> C-C motif chemokine 7 (CCL7)
2611-72_2	3897-61_1	0.126672	0.0160459	2.22045e-16	TYRO3	PDXP	Tyrosine-protein kinase receptor TYRO3 (TYRO3) <==> Pyridoxal phosphate phosphatase (PDXP)
2826-53_2	3284-75_1	0.126586	0.0160241	2.22045e-16	EDA	BGN	Ectodysplasin-A, secreted form (EDA) <==> Biglycan (BGN)
2900-53_3	3079-62_2	0.126572	0.0160204	2.22045e-16	CCL14	RARRES2	C-C motif chemokine 14 (CCL14) <==> Retinoic acid receptor responder protein 2 (RARRES2)
2441-2_4	2631-50_2	0.126537	0.0160116	2.22045e-16	FGF10	IL10RB	Fibroblast growth factor 10 (FGF10) <==> Interleukin-10 receptor subunit beta (IL10RB)
5355-69_3	5494-52_3	0.12644	0.0159871	2.22045e-16	TNFSF14	SNRPF	Tumor necrosis factor ligand superfamily member 14 (TNFSF14) <==> Small nuclear ribonucleoprotein F (SNRPF)
2835-1_4	3388-58_2	0.126402	0.0159776	2.22045e-16	XRCC6	PAK7	X-ray repair cross-complementing protein 6 (XRCC6) <==> Serine/threonine-protein kinase PAK 7 (PAK7)
2603-61_2	3326-58_2	0.12625	0.015939	2.22045e-16	CD80	CADM1	T-lymphocyte activation antigen CD80 (CD80) <==> Cell adhesion molecule 1 (CADM1)
4912-17_1	5345-51_3	0.126245	0.0159377	2.22045e-16	GOT1	CKAP2	Aspartate aminotransferase, cytoplasmic (GOT1) <==> Cytoskeleton-associated protein 2 (CKAP2)
5011-11_1	5238-26_3	0.125998	0.0158755	2.22045e-16	NAMPT	PPIE	Nicotinamide phosphoribosyltransferase (NAMPT) <==> Peptidyl-prolyl cis-trans isomerase E (PPIE)
3037-62_1	3603-60_4	0.125975	0.0158696	2.22045e-16	IL1B	CLEC7A	Interleukin-1 beta (IL1B) <==> C-type lectin domain family 7 member A (CLEC7A)
3800-71_2	3865-53_1	0.125893	0.0158491	2.22045e-16	CKB	RPS6KA5	Creatine kinase B-type (CKB) <==> Ribosomal protein S6 kinase alpha-5 (RPS6KA5)
3488-64_2	4992-49_1	0.125835	0.0158344	2.22045e-16	CAT	GRN	Catalase (CAT) <==> Granulins (GRN)
2429-27_4	2624-31_2	0.125813	0.015829	2.22045e-16	C8A C8B C8G	Human-virus	Complement component C8 (C8A C8B C8G) <==> Protein E7_HPV18 (Human-virus)
2734-49_4	4462-8_2	0.125781	0.0158209	2.22045e-16	NCR2	RASA1	Natural cytotoxicity triggering receptor 2 (NCR2) <==> Ras GTPase-activating protein 1 (RASA1)
4124-24_2	5097-14_3	0.12552	0.0157553	2.22045e-16	HSPA1A	KIR3DS1	Heat shock 70 kDa protein 1A/1B (HSPA1A) <==> Killer cell immunoglobulin-like receptor 3DS1 (KIR3DS1)
2891-1_3	3868-8_1	0.125486	0.0157467	2.22045e-16	CD22	SGTA	B-cell receptor CD22 (CD22) <==> Small glutamine-rich tetratricopeptide repeat-containing protein alpha (SGTA)
3486-58_2	4697-59_2	0.125411	0.0157278	2.22045e-16	FGF1	CSF2	Fibroblast growth factor 1 (FGF1) <==> Granulocyte-macrophage colony-stimulating factor (CSF2)
4163-5_2	4280-47_2	0.125357	0.0157144	2.22045e-16	H2AFZ	PSMA2	Histone H2A.z (H2AFZ) <==> Proteasome subunit alpha type-2 (PSMA2)
3178-5_2	5261-13_3	0.125329	0.0157074	2.22045e-16	CTSC	ABL2	Dipeptidyl peptidase 1 (CTSC) <==> Abelson tyrosine-protein kinase 2 (ABL2)
2455-17_4	2653-62_1	0.125213	0.0156782	2.22045e-16	IL12A IL12B	MAPT	Interleukin-12 (IL12A IL12B) <==> Microtubule-associated protein tau (MAPT)
3344-60_4	5316-54_3	0.125164	0.0156661	2.22045e-16	SERPINC1	F2	Antithrombin-III (SERPINC1) <==> Prothrombin (F2)
3580-25_8	5410-53_3	0.125145	0.0156613	2.22045e-16	SERPINA1	CDH15	Alpha-1-antitrypsin (SERPINA1) <==> Cadherin-15 (CDH15)
4284-18_3	4397-26_2	0.125128	0.0156569	2.22045e-16	RBM39	IFNL2	RNA-binding protein 39 (RBM39) <==> Interferon lambda-2 (IFNL2)
4490-65_2	4867-15_2	0.125016	0.0156289	2.22045e-16	IL3RA	VEGFA	Interleukin-3 receptor subunit alpha (IL3RA) <==> Vascular endothelial growth factor A, isoform 121 (VEGFA)
3324-51_1	4141-79_1	0.124796	0.0155739	2.22045e-16	LY9	CXCL10	T-lymphocyte surface antigen Ly-9 (LY9) <==> C-X-C motif chemokine 10 (CXCL10)
5110-84_3	5255-22_3	0.124769	0.0155674	2.22045e-16	NRXN1	PDE4D	Neurexin-1-beta (NRXN1) <==> cAMP-specific 3',5'-cyclic phosphodiesterase 4D (PDE4D)
3362-61_2	5084-154_3	0.124747	0.0155618	2.22045e-16	CHRDL1	IL17RB	Chordin-like protein 1 (CHRDL1) <==> interleukin-17 receptor B (IL17RB)
2431-17_3	3499-77_2	0.124741	0.0155604	2.22045e-16	CTSG	IL17B	Cathepsin G (CTSG) <==> Interleukin-17B (IL17B)
2891-1_3	2949-6_2	0.124645	0.0155362	2.22045e-16	CD22	PLA2G10	B-cell receptor CD22 (CD22) <==> Group 10 secretory phospholipase A2 (PLA2G10)
3003-29_2	4210-19_2	0.124586	0.0155216	2.22045e-16	NCR3	DCTN2	Natural cytotoxicity triggering receptor 3 (NCR3) <==> Dynactin subunit 2 (DCTN2)
5196-7_3	5238-26_3	0.124536	0.0155092	2.22045e-16	NMT1	PPIE	Glycylpeptide N-tetradecanoyltransferase 1 (NMT1) <==> Peptidyl-prolyl cis-trans isomerase E (PPIE)
3174-2_1	3189-61_2	0.124528	0.0155073	2.22045e-16	ADAMTS1	TMPRSS15	A disintegrin and metalloproteinase with thrombospondin motifs 1 (ADAMTS1) <==> Enteropeptidase (TMPRSS15)
4428-1_2	4453-83_3	0.124521	0.0155054	2.22045e-16	CHST2	LRRTM3	Carbohydrate sulfotransferase 2 (CHST2) <==> Leucine-rich repeat transmembrane neuronal protein 3 (LRRTM3)
2949-6_2	4993-16_1	0.124485	0.0154964	2.22045e-16	PLA2G10	GSTA3	Group 10 secretory phospholipase A2 (PLA2G10) <==> Glutathione S-transferase A3 (GSTA3)
4455-89_2	4543-65_2	0.124479	0.0154949	2.22045e-16	MFGE8	COL23A1	Lactadherin (MFGE8) <==> Collagen alpha-1(XXIII) chain (COL23A1)
4988-49_2	5009-11_1	0.124445	0.0154866	2.22045e-16	FGFR4	MSN	Fibroblast growth factor receptor 4 (FGFR4) <==> Moesin (MSN)
4564-2_2	4567-82_2	0.124358	0.0154649	2.22045e-16	PLXNC1	SH2D1A	Plexin-C1 (PLXNC1) <==> SH2 domain-containing protein 1A (SH2D1A)
2806-49_2	2989-17_2	0.124342	0.0154608	2.22045e-16	ACVR1B	IFNG	Activin receptor type-1B (ACVR1B) <==> Interferon gamma (IFNG)
2751-16_2	3875-62_1	0.124323	0.0154562	2.22045e-16	AZU1	ARID3A	Azurocidin (AZU1) <==> AT-rich interactive domain-containing protein 3A (ARID3A)
3452-17_2	3593-72_3	0.12432	0.0154555	2.22045e-16	LCK	CASP3	Tyrosine-protein kinase Lck (LCK) <==> Caspase-3 (CASP3)
3886-72_1	4136-40_2	0.12426	0.0154406	2.22045e-16	HINT1	IL17D	Histidine triad nucleotide-binding protein 1 (HINT1) <==> Interleukin-17D (IL17D)
3292-75_1	3494-71_3	0.124121	0.015406	2.22045e-16	CD48	FGF17	CD48 antigen (CD48) <==> Fibroblast growth factor 17 (FGF17)
3341-33_4	4453-83_3	0.124109	0.015403	2.22045e-16	ABL1	LRRTM3	Tyrosine-protein kinase ABL1 (ABL1) <==> Leucine-rich repeat transmembrane neuronal protein 3 (LRRTM3)
3329-14_2	5410-53_3	0.124099	0.0154004	2.22045e-16	PGLYRP1	CDH15	Peptidoglycan recognition protein 1 (PGLYRP1) <==> Cadherin-15 (CDH15)
2649-77_2	3196-6_2	0.124032	0.015384	2.22045e-16	ICAM3	HAPLN1	Intercellular adhesion molecule 3 (ICAM3) <==> Hyaluronan and proteoglycan link protein 1 (HAPLN1)
3198-4_1	4971-1_1	0.123984	0.015372	2.22045e-16	IDS	CTSZ	Iduronate 2-sulfatase (IDS) <==> Cathepsin Z (CTSZ)
4429-51_2	5002-76_1	0.123964	0.0153669	2.22045e-16	CHST6	MMP14	Carbohydrate sulfotransferase 6 (CHST6) <==> Matrix metalloproteinase-14 (MMP14)
3044-3_2	3729-16_2	0.123876	0.0153454	2.22045e-16	CCL18	SST	C-C motif chemokine 18 (CCL18) <==> Somatostatin-28 (SST)
4719-58_2	4889-82_1	0.123822	0.0153319	2.22045e-16	PDIA3	WNT7A	Protein disulfide-isomerase A3 (PDIA3) <==> Protein Wnt-7a (WNT7A)
2972-57_2	3881-49_2	0.123813	0.0153296	2.22045e-16	BMP7	DYNLL1	Bone morphogenetic protein 7 (BMP7) <==> Dynein light chain 1, cytoplasmic (DYNLL1)
3174-2_1	3487-32_2	0.123703	0.0153025	2.22045e-16	ADAMTS1	CXCL13	A disintegrin and metalloproteinase with thrombospondin motifs 1 (ADAMTS1) <==> C-X-C motif chemokine 13 (CXCL13)
3045-72_2	3362-61_2	0.123681	0.015297	2.22045e-16	PTN	CHRDL1	Pleiotrophin (PTN) <==> Chordin-like protein 1 (CHRDL1)
2526-53_3	2888-49_2	0.123656	0.0152909	2.22045e-16	TNFRSF11B	C7	Tumor necrosis factor receptor superfamily member 11B (TNFRSF11B) <==> Complement component C7 (C7)
3299-29_2	3761-4_2	0.123644	0.0152879	2.22045e-16	CNTN5	PTGS2	Contactin-5 (CNTN5) <==> Prostaglandin G/H synthase 2 (PTGS2)
4254-6_2	4915-64_2	0.123592	0.0152749	2.22045e-16	NUDCD3	HBA1 HBB	NudC domain-containing protein 3 (NUDCD3) <==> Hemoglobin (HBA1 HBB)
2982-82_2	4455-89_2	0.123581	0.0152723	2.22045e-16	LGALS4	MFGE8	Galectin-4 (LGALS4) <==> Lactadherin (MFGE8)
2913-1_2	3044-3_2	0.123493	0.0152504	2.22045e-16	CCL23	CCL18	C-C motif chemokine 23 (CCL23) <==> C-C motif chemokine 18 (CCL18)
4261-55_2	5443-62_2	0.123468	0.0152443	2.22045e-16	PON1	NPPA	Serum paraoxonase/arylesterase 1 (PON1) <==> Atrial natriuretic factor (NPPA)
3630-27_4	3654-27_4	0.1234	0.0152276	2.22045e-16	CADM3	BMPER	Cell adhesion molecule 3 (CADM3) <==> BMP-binding endothelial regulator protein (BMPER)
3352-80_3	5001-6_2	0.123198	0.0151778	2.22045e-16	CA6	SCGB2A1	Carbonic anhydrase 6 (CA6) <==> Mammaglobin-B (SCGB2A1)
2424-69_4	4569-52_2	0.123118	0.0151579	2.22045e-16	FGFR1	SORCS2	Fibroblast growth factor receptor 1 (FGFR1) <==> VPS10 domain-containing receptor SorCS2 (SORCS2)
2796-62_2	4162-54_2	0.123101	0.0151538	2.22045e-16	FGA FGB FGG	TF	Fibrinogen (FGA FGB FGG) <==> Serotransferrin (TF)
4472-5_2	5443-62_2	0.12307	0.0151464	2.22045e-16	TPM2	NPPA	Tropomyosin beta chain (TPM2) <==> Atrial natriuretic factor (NPPA)
3423-59_2	4238-4_2	0.123067	0.0151455	2.22045e-16	CMA1	LIN7B	Chymase (CMA1) <==> Protein lin-7 homolog B (LIN7B)
2781-63_2	3881-49_2	0.123018	0.0151333	2.22045e-16	CCL4L1	DYNLL1	C-C motif chemokine 4-like (CCL4L1) <==> Dynein light chain 1, cytoplasmic (DYNLL1)
4543-65_2	4552-13_2	0.122982	0.0151247	2.22045e-16	COL23A1	HS6ST1	Collagen alpha-1(XXIII) chain (COL23A1) <==> Heparan-sulfate 6-O-sulfotransferase 1 (HS6ST1)
3122-6_2	3346-72_2	0.122915	0.0151081	2.22045e-16	DIABLO	AURKB	Diablo homolog, mitochondrial (DIABLO) <==> Aurora kinase B (AURKB)
2732-58_3	4429-51_2	0.122905	0.0151056	2.22045e-16	NANOG	CHST6	Homeobox protein NANOG (NANOG) <==> Carbohydrate sulfotransferase 6 (CHST6)
3758-68_3	5262-57_3	0.122877	0.0150988	2.22045e-16	PROC	BCAR3	Activated Protein C (PROC) <==> Breast cancer anti-estrogen resistance protein 3 (BCAR3)
3474-19_2	3881-49_2	0.122838	0.0150892	2.22045e-16	THBS1	DYNLL1	Thrombospondin-1 (THBS1) <==> Dynein light chain 1, cytoplasmic (DYNLL1)
3646-7_4	4156-74_1	0.122685	0.0150515	2.22045e-16	TEC	TGFB2	Tyrosine-protein kinase Tec (TEC) <==> Transforming growth factor beta-2 (TGFB2)
2618-10_2	5111-15_3	0.122628	0.0150377	2.22045e-16	ERBB4	NRXN3	Receptor tyrosine-protein kinase erbB-4 (ERBB4) <==> Neurexin-3-beta (NRXN3)
2182-54_1	2789-26_2	-0.122368	0.0149738	2.22045e-16	C4A C4B	MMP7	Complement C4b (C4A C4B) <==> Matrilysin (MMP7)
2785-15_2	2891-1_3	0.12226	0.0149475	2.22045e-16	CCL8	CD22	C-C motif chemokine 8 (CCL8) <==> B-cell receptor CD22 (CD22)
3379-29_1	4130-71_1	0.122247	0.0149443	2.22045e-16	PRKCI	FGF6	Protein kinase C iota type (PRKCI) <==> Fibroblast growth factor 6 (FGF6)
3361-26_2	3646-7_4	0.12216	0.014923	2.22045e-16	CD207	TEC	C-type lectin domain family 4 member K (CD207) <==> Tyrosine-protein kinase Tec (TEC)
4983-6_1	5317-3_3	0.122036	0.0148927	2.22045e-16	ERP29	CD70	Endoplasmic reticulum resident protein 29 (ERP29) <==> CD70 antigen (CD70)
2734-49_4	3879-50_1	0.12203	0.0148912	2.22045e-16	NCR2	CDC37	Natural cytotoxicity triggering receptor 2 (NCR2) <==> Hsp90 co-chaperone Cdc37 (CDC37)
2876-74_2	5255-22_3	0.121957	0.0148736	2.22045e-16	TOP1	PDE4D	DNA topoisomerase 1 (TOP1) <==> cAMP-specific 3',5'-cyclic phosphodiesterase 4D (PDE4D)
3181-50_2	3414-40_2	0.121876	0.0148537	2.22045e-16	CTSS	BMX	Cathepsin S (CTSS) <==> Cytoplasmic tyrosine-protein kinase BMX (BMX)
3806-55_1	3903-49_2	0.121856	0.0148489	2.22045e-16	EPHA5	SNX4	Ephrin type-A receptor 5 (EPHA5) <==> Sorting nexin-4 (SNX4)
2765-4_3	5110-84_3	0.121765	0.0148266	2.22045e-16	GDF11	NRXN1	Growth/differentiation factor 11 (GDF11) <==> Neurexin-1-beta (NRXN1)
3388-58_2	4301-58_2	0.121708	0.0148129	2.22045e-16	PAK7	TK1	Serine/threonine-protein kinase PAK 7 (PAK7) <==> Thymidine kinase, cytosolic (TK1)
3665-64_3	4563-61_2	0.121653	0.0147994	2.22045e-16	COLEC12	PLCG1	Collectin-12 (COLEC12) <==> 1-phosphatidylinositol 4,5-bisphosphate phosphodiesterase gamma-1 (PLCG1)
4301-58_2	5354-11_3	0.121601	0.0147867	2.22045e-16	TK1	KRT18	Thymidine kinase, cytosolic (TK1) <==> Keratin, type I cytoskeletal 18 (KRT18)
3508-78_3	4957-1_2	0.121524	0.0147682	2.22045e-16	CCL22	RPSA	C-C motif chemokine 22 (CCL22) <==> 40S ribosomal protein SA (RPSA)
2597-8_3	3376-49_2	0.121489	0.0147595	2.22045e-16	VEGFA	IL17RD	Vascular endothelial growth factor A (VEGFA) <==> Interleukin-17 receptor D (IL17RD)
2182-54_1	4562-1_2	0.121336	0.0147224	2.22045e-16	C4A C4B	NXPH1	Complement C4b (C4A C4B) <==> Neurexophilin-1 (NXPH1)
2431-17_3	4697-59_2	0.121315	0.0147173	2.22045e-16	CTSG	CSF2	Cathepsin G (CTSG) <==> Granulocyte-macrophage colony-stimulating factor (CSF2)
4144-13_1	4459-68_2	0.121307	0.0147153	2.22045e-16	CCL13	PCSK7	C-C motif chemokine 13 (CCL13) <==> Proprotein convertase subtilisin/kexin type 7 (PCSK7)
3201-49_2	5356-2_3	0.121124	0.014671	2.22045e-16	KLK5	MIF	Kallikrein-5 (KLK5) <==> Macrophage migration inhibitory factor (MIF)
3387-1_2	4122-12_2	0.121119	0.0146698	2.22045e-16	PAK3	DDR1	Serine/threonine-protein kinase PAK 3 (PAK3) <==> Epithelial discoidin domain-containing receptor 1 (DDR1)
3486-58_2	3499-77_2	0.121054	0.014654	2.22045e-16	FGF1	IL17B	Fibroblast growth factor 1 (FGF1) <==> Interleukin-17B (IL17B)
4436-1_2	4924-32_1	0.121031	0.0146485	2.22045e-16	ENTPD3	MMP1	Ectonucleoside triphosphate diphosphohydrolase 3 (ENTPD3) <==> Interstitial collagenase (MMP1)
5104-57_3	5228-25_2	0.120999	0.0146409	2.22045e-16	NCR1	KIF23	Natural cytotoxicity triggering receptor 1 (NCR1) <==> Kinesin-like protein KIF23 (KIF23)
2917-3_2	3052-8_2	0.12098	0.0146361	2.22045e-16	TNFSF11	FASLG	Tumor necrosis factor ligand superfamily member 11 (TNFSF11) <==> Tumor necrosis factor ligand superfamily member 6, soluble form (FASLG)
2640-3_2	3192-3_2	0.120875	0.0146108	2.22045e-16	MST1R	CNDP2	Macrophage-stimulating protein receptor (MST1R) <==> Cytosolic non-specific dipeptidase (CNDP2)
2741-22_2	3469-74_1	0.120846	0.0146039	2.22045e-16	SIGLEC6	RPS6KA3	Sialic acid-binding Ig-like lectin 6 (SIGLEC6) <==> Ribosomal protein S6 kinase alpha-3 (RPS6KA3)
4246-40_2	5080-131_3	0.12079	0.0145903	2.22045e-16	L1CAM	GPNMB	Neural cell adhesion molecule L1 (L1CAM) <==> Transmembrane glycoprotein NMB (GPNMB)
3592-4_3	4906-35_1	0.120767	0.0145846	2.22045e-16	CAMK1	F5	Calcium/calmodulin-dependent protein kinase type 1 (CAMK1) <==> Coagulation Factor V (F5)
2850-3_2	3847-56_2	0.120693	0.0145667	2.22045e-16	ARG1	ETHE1	Arginase-1 (ARG1) <==> Persulfide dioxygenase ETHE1, mitochondrial (ETHE1)
2839-2_1	3847-56_2	0.120661	0.0145591	2.22045e-16	TNFSF4	ETHE1	Tumor necrosis factor ligand superfamily member 4 (TNFSF4) <==> Persulfide dioxygenase ETHE1, mitochondrial (ETHE1)
3357-67_2	5022-61_1	0.120639	0.0145539	2.22045e-16	CDK2 CCNA2	PSME1	Cyclin-dependent kinase 2:Cyclin-A2 complex (CDK2 CCNA2) <==> Proteasome activator complex subunit 1 (PSME1)
3833-10_2	4993-16_1	0.120616	0.0145481	2.22045e-16	RGMA	GSTA3	Repulsive guidance molecule A (RGMA) <==> Glutathione S-transferase A3 (GSTA3)
3043-49_2	3171-57_2	0.120581	0.0145399	2.22045e-16	SPARC	APP	SPARC (SPARC) <==> Amyloid beta A4 protein (APP)
3729-16_2	3854-24_1	0.120565	0.0145359	2.22045e-16	SST	NACA	Somatostatin-28 (SST) <==> Nascent polypeptide-associated complex subunit alpha (NACA)
3471-49_1	5036-50_1	0.120514	0.0145235	2.22045e-16	STK16	TNFAIP6	Serine/threonine-protein kinase 16 (STK16) <==> Tumor necrosis factor-inducible gene 6 protein (TNFAIP6)
3484-60_2	4929-55_1	0.120377	0.0144907	2.22045e-16	AGT	SHBG	Angiotensinogen (AGT) <==> Sex hormone-binding globulin (SHBG)
2212-69_1	2585-2_5	0.12037	0.014489	2.22045e-16	PLAT	PRL	Tissue-type plasminogen activator (PLAT) <==> Prolactin (PRL)
4564-2_2	4792-51_2	0.120355	0.0144853	2.22045e-16	PLXNC1	Human-virus	Plexin-C1 (PLXNC1) <==> gp41 C34 peptide, HIV (Human-virus)
3221-54_1	4396-54_1	0.120327	0.0144786	2.22045e-16	SFRP1	IFNL1	Secreted frizzled-related protein 1 (SFRP1) <==> Interferon lambda-1 (IFNL1)
3726-62_4	4981-6_1	0.120278	0.0144669	2.22045e-16	PTH	DSC3	Parathyroid hormone (PTH) <==> Desmocollin-3 (DSC3)
2805-6_2	3351-1_1	0.120263	0.0144631	2.22045e-16	ACE2	CAMK2B	Angiotensin-converting enzyme 2 (ACE2) <==> Calcium/calmodulin-dependent protein kinase type II subunit beta (CAMK2B)
3803-10_2	5138-50_3	0.12023	0.0144552	2.22045e-16	CST5	TNFRSF12A	Cystatin-D (CST5) <==> Tumor necrosis factor receptor superfamily member 12A (TNFRSF12A)
2431-17_3	2447-7_4	0.12022	0.014453	2.22045e-16	CTSG	PLA2G2E	Cathepsin G (CTSG) <==> Group IIE secretory phospholipase A2 (PLA2G2E)
4703-87_2	5031-10_1	0.120201	0.0144482	2.22045e-16	LTA	SPTAN1	Lymphotoxin-alpha (LTA) <==> Spectrin alpha chain, non-erythrocytic 1 (SPTAN1)
2915-6_2	4557-61_2	0.120196	0.0144472	2.22045e-16	PCNA	KIRREL3	Proliferating cell nuclear antigen (PCNA) <==> Kin of IRRE-like protein 3 (KIRREL3)
2706-69_2	4763-31_3	0.120118	0.0144284	2.22045e-16	SERPINA7	AFM	Thyroxine-Binding Globulin (SERPINA7) <==> Afamin (AFM)
3489-9_2	4880-21_1	0.120086	0.0144206	2.22045e-16	CNTF	GDF2	Ciliary Neurotrophic Factor (CNTF) <==> Growth/differentiation factor 2 (GDF2)
4359-87_1	4785-30_3	0.120069	0.0144165	2.22045e-16	DYRK3	SERPINA6	Dual specificity tyrosine-phosphorylation-regulated kinase 3 (DYRK3) <==> Corticosteroid-binding globulin (SERPINA6)
2864-2_3	5226-36_3	0.120004	0.0144011	2.22045e-16	MAP2K1	CSNK2A2 CSNK2B	Dual specificity mitogen-activated protein kinase kinase 1 (MAP2K1) <==> Casein kinase II 2-alpha':2-beta heterotetramer (CSNK2A2 CSNK2B)
3052-8_2	3452-17_2	0.119981	0.0143954	2.22045e-16	FASLG	LCK	Tumor necrosis factor ligand superfamily member 6, soluble form (FASLG) <==> Tyrosine-protein kinase Lck (LCK)
3169-70_2	3173-49_2	0.119925	0.014382	2.22045e-16	IDUA	NAAA	alpha-L-iduronidase (IDUA) <==> N-acylethanolamine-hydrolyzing acid amidase (NAAA)
2743-5_2	2985-35_1	0.119856	0.0143655	2.22045e-16	SHH	CXCL1	Sonic hedgehog protein (SHH) <==> Growth-regulated alpha protein (CXCL1)
2447-7_4	3312-64_1	0.119853	0.0143648	2.22045e-16	PLA2G2E	FCGR1A	Group IIE secretory phospholipase A2 (PLA2G2E) <==> High affinity immunoglobulin gamma Fc receptor I (FCGR1A)
3182-38_2	3636-37_4	0.119437	0.0142651	2.22045e-16	ENTPD1	OLR1	Ectonucleoside triphosphate diphosphohydrolase 1 (ENTPD1) <==> Oxidized low-density lipoprotein receptor 1 (OLR1)
2982-82_2	3494-71_3	0.119321	0.0142374	2.22045e-16	LGALS4	FGF17	Galectin-4 (LGALS4) <==> Fibroblast growth factor 17 (FGF17)
2590-69_4	4866-59_2	0.119294	0.0142311	2.22045e-16	ROR1	NTRK2	Tyrosine-protein kinase transmembrane receptor ROR1 (ROR1) <==> BDNF/NT-3 growth factors receptor (NTRK2)
3804-66_2	5070-76_3	0.119245	0.0142194	2.22045e-16	DMP1	TNFRSF6B	Dentin matrix acidic phosphoprotein 1 (DMP1) <==> Tumor necrosis factor receptor superfamily member 6B (TNFRSF6B)
3828-54_2	5226-36_3	0.119219	0.0142133	2.22045e-16	PDGFC	CSNK2A2 CSNK2B	Platelet-derived growth factor C (PDGFC) <==> Casein kinase II 2-alpha':2-beta heterotetramer (CSNK2A2 CSNK2B)
3400-49_2	4128-27_2	0.119173	0.0142022	2.22045e-16	TBK1	CCL24	Serine/threonine-protein kinase TBK1 (TBK1) <==> C-C motif chemokine 24 (CCL24)
2954-56_2	3078-1_2	0.119165	0.0142003	2.22045e-16	MMP8	PGF	Neutrophil collagenase (MMP8) <==> Placenta growth factor (PGF)
2501-51_3	2692-74_2	0.11914	0.0141943	2.22045e-16	CDH1	PLA2G2A	Cadherin-1 (CDH1) <==> Phospholipase A2, membrane associated (PLA2G2A)
3031-66_1	3831-21_1	0.119098	0.0141842	2.22045e-16	FTH1 FTL	PTEN	Ferritin (FTH1 FTL) <==> Phosphatidylinositol 3,4,5-trisphosphate 3-phosphatase and dual-specificity protein phosphatase PTEN (PTEN)
3603-60_4	5004-69_1	-0.119066	0.0141768	2.22045e-16	CLEC7A	MAPK11	C-type lectin domain family 7 member A (CLEC7A) <==> Mitogen-activated protein kinase 11 (MAPK11)
3738-54_1	4986-59_1	0.119031	0.0141684	2.22045e-16	CSF1	PTK2	Macrophage colony-stimulating factor 1 (CSF1) <==> Focal adhesion kinase 1 (PTK2)
4278-14_3	5140-56_3	0.11899	0.0141587	2.22045e-16	P4HB	UNC5D	Protein disulfide-isomerase (P4HB) <==> Netrin receptor UNC5D (UNC5D)
3728-52_2	4840-73_1	0.118969	0.0141536	2.22045e-16	SCT	CSF3	Secretin (SCT) <==> Granulocyte colony-stimulating factor (CSF3)
4184-43_3	4890-10_1	0.118942	0.0141471	2.22045e-16	EIF4EBP2	POMC	Eukaryotic translation initiation factor 4E-binding protein 2 (EIF4EBP2) <==> Corticotropin (POMC)
3488-64_2	5012-67_1	0.118861	0.014128	2.22045e-16	CAT	AK1	Catalase (CAT) <==> Adenylate kinase isoenzyme 1 (AK1)
3810-50_2	5031-10_1	0.118852	0.0141258	2.22045e-16	FGR	SPTAN1	Tyrosine-protein kinase Fgr (FGR) <==> Spectrin alpha chain, non-erythrocytic 1 (SPTAN1)
3492-58_1	3522-57_1	0.11878	0.0141086	2.22045e-16	EPO	VIP	Erythropoietin (EPO) <==> Vasoactive Intestinal Peptide (VIP)
5026-66_1	5096-51_3	0.118771	0.0141066	2.22045e-16	RPS3	KIR3DL2	40S ribosomal protein S3 (RPS3) <==> Killer cell immunoglobulin-like receptor 3DL2 (KIR3DL2)
4552-13_2	5459-33_3	0.118767	0.0141057	2.22045e-16	HS6ST1	CST1	Heparan-sulfate 6-O-sulfotransferase 1 (HS6ST1) <==> Cystatin-SN (CST1)
4355-13_1	5246-64_3	0.118755	0.0141028	2.22045e-16	DAPK2	PDE2A	Death-associated protein kinase 2 (DAPK2) <==> cGMP-dependent 3',5'-cyclic phosphodiesterase (PDE2A)
2719-3_4	3037-62_1	0.118618	0.0140702	2.22045e-16	CSF3R	IL1B	Granulocyte colony-stimulating factor receptor (CSF3R) <==> Interleukin-1 beta (IL1B)
2985-35_1	3450-4_2	0.118599	0.0140657	2.22045e-16	CXCL1	KLK6	Growth-regulated alpha protein (CXCL1) <==> Kallikrein-6 (KLK6)
3448-13_2	3470-1_2	0.118499	0.0140419	2.22045e-16	INSR	SELE	Insulin receptor (INSR) <==> E-Selectin (SELE)
3151-6_1	3181-50_2	0.118406	0.0140199	2.22045e-16	IL2RA	CTSS	Interleukin-2 receptor subunit alpha (IL2RA) <==> Cathepsin S (CTSS)
2945-25_1	4125-52_2	0.118371	0.0140117	2.22045e-16	ESR1	AGER	Estrogen receptor (ESR1) <==> Advanced glycosylation end product-specific receptor, soluble (AGER)
3798-71_1	5026-66_1	0.118362	0.0140097	2.22045e-16	CA9	RPS3	Carbonic anhydrase 9 (CA9) <==> 40S ribosomal protein S3 (RPS3)
3235-50_2	5459-33_3	0.118311	0.0139976	2.22045e-16	WFIKKN2	CST1	WAP, Kazal, immunoglobulin, Kunitz and NTR domain-containing protein 2 (WFIKKN2) <==> Cystatin-SN (CST1)
2747-3_2	3847-56_2	0.118303	0.0139957	2.22045e-16	ULBP3	ETHE1	NKG2D ligand 3 (ULBP3) <==> Persulfide dioxygenase ETHE1, mitochondrial (ETHE1)
3172-28_2	5229-90_3	0.11828	0.0139902	2.22045e-16	ARSB	IMPDH1	Arylsulfatase B (ARSB) <==> Inosine-5'-monophosphate dehydrogenase 1 (IMPDH1)
3902-21_2	4163-5_2	0.118261	0.0139858	2.22045e-16	SKP1	H2AFZ	S-phase kinase-associated protein 1 (SKP1) <==> Histone H2A.z (H2AFZ)
3195-50_2	3440-7_2	0.118141	0.0139573	2.22045e-16	GNLY	GZMA	Granulysin (GNLY) <==> Granzyme A (GZMA)
2760-2_2	2769-3_2	0.118101	0.0139478	2.22045e-16	FAM107A	Human-virus	Protein FAM107A (FAM107A) <==> Protein Rev_HV2BE (Human-virus)
4998-50_1	5242-37_3	0.118039	0.0139332	2.22045e-16	JAK2	MAP2K4	Tyrosine-protein kinase JAK2 (JAK2) <==> Dual specificity mitogen-activated protein kinase kinase 4 (MAP2K4)
2979-8_2	5024-67_1	0.118018	0.0139283	2.22045e-16	CXCL5	RB1	C-X-C motif chemokine 5 (CXCL5) <==> Retinoblastoma-associated protein (RB1)
3216-2_2	4413-3_2	0.117934	0.0139083	2.22045e-16	PIGR	SLPI	Polymeric immunoglobulin receptor (PIGR) <==> Antileukoproteinase (SLPI)
2851-63_3	3030-3_2	0.117925	0.0139063	2.22045e-16	C5	CLEC4M	C5a anaphylatoxin (C5) <==> C-type lectin domain family 4 member M (CLEC4M)
3881-49_2	4336-2_1	0.117778	0.0138716	2.22045e-16	DYNLL1	SAA1	Dynein light chain 1, cytoplasmic (DYNLL1) <==> Serum amyloid A-1 protein (SAA1)
3647-49_4	4359-87_1	0.117754	0.0138661	2.22045e-16	TLR4 LY96	DYRK3	Toll-like receptor 4:Lymphocyte antigen 96 complex (TLR4 LY96) <==> Dual specificity tyrosine-phosphorylation-regulated kinase 3 (DYRK3)
3810-50_2	4703-87_2	0.117583	0.0138256	2.22045e-16	FGR	LTA	Tyrosine-protein kinase Fgr (FGR) <==> Lymphotoxin-alpha (LTA)
2778-10_2	3052-8_2	0.117577	0.0138244	2.22045e-16	IL22	FASLG	Interleukin-22 (IL22) <==> Tumor necrosis factor ligand superfamily member 6, soluble form (FASLG)
2558-51_3	4774-62_3	0.117493	0.0138047	2.22045e-16	POMC	FAM107B	Beta-endorphin (POMC) <==> Protein FAM107B (FAM107B)
2475-1_3	5080-131_3	0.117455	0.0137958	2.22045e-16	KIT	GPNMB	Mast/stem cell growth factor receptor Kit (KIT) <==> Transmembrane glycoprotein NMB (GPNMB)
2950-57_2	4930-21_1	0.117395	0.0137817	2.22045e-16	IGFBP4	STC1	Insulin-like growth factor-binding protein 4 (IGFBP4) <==> Stanniocalcin-1 (STC1)
3218-8_2	4785-30_3	0.117384	0.013779	2.22045e-16	FOLH1	SERPINA6	Glutamate carboxypeptidase 2 (FOLH1) <==> Corticosteroid-binding globulin (SERPINA6)
3795-6_2	5440-26_3	0.117322	0.0137644	2.22045e-16	ADAM9	TNNI2	Disintegrin and metalloproteinase domain-containing protein 9 (ADAM9) <==> Troponin I, fast skeletal muscle (TNNI2)
3685-53_1	3714-49_2	0.117264	0.0137509	2.22045e-16	MFRP	CKB CKM	Membrane frizzled-related protein (MFRP) <==> Creatine kinase M-type:Creatine kinase B-type heterodimer (CKB CKM)
3070-1_2	3461-58_1	0.117218	0.01374	2.22045e-16	IL2	BCAN	Interleukin-2 (IL2) <==> Brevican core protein (BCAN)
3508-78_3	4982-54_1	0.117192	0.0137339	2.22045e-16	CCL22	PI3	C-C motif chemokine 22 (CCL22) <==> Elafin (PI3)
4960-72_1	5339-49_3	0.117088	0.0137095	2.22045e-16	ANXA1	S100A9	Annexin A1 (ANXA1) <==> Protein S100-A9 (S100A9)
3714-49_2	4562-1_2	0.11706	0.013703	2.22045e-16	CKB CKM	NXPH1	Creatine kinase M-type:Creatine kinase B-type heterodimer (CKB CKM) <==> Neurexophilin-1 (NXPH1)
4829-43_6	4982-54_1	0.11704	0.0136984	2.22045e-16	SFN	PI3	14-3-3 protein sigma (SFN) <==> Elafin (PI3)
2602-2_2	3232-28_2	-0.117009	0.013691	2.22045e-16	ANGPT2	ACP5	Angiopoietin-2 (ANGPT2) <==> Tartrate-resistant acid phosphatase type 5 (ACP5)
2441-2_4	4228-37_2	0.116799	0.0136421	2.22045e-16	FGF10	HSPA8	Fibroblast growth factor 10 (FGF10) <==> Heat shock cognate 71 kDa protein (HSPA8)
3606-2_1	4880-21_1	0.116777	0.0136369	2.22045e-16	DDR2	GDF2	Discoidin domain-containing receptor 2 (DDR2) <==> Growth/differentiation factor 2 (GDF2)
3865-53_1	4883-56_2	0.116767	0.0136345	2.22045e-16	RPS6KA5	INS	Ribosomal protein S6 kinase alpha-5 (RPS6KA5) <==> Insulin (INS)
3169-70_2	4971-1_1	0.116753	0.0136314	2.22045e-16	IDUA	CTSZ	alpha-L-iduronidase (IDUA) <==> Cathepsin Z (CTSZ)
5035-7_1	5114-65_3	0.116735	0.0136272	2.22045e-16	TYMS	PRLR	Thymidylate synthase (TYMS) <==> Prolactin receptor (PRLR)
4987-17_1	5011-11_1	0.116726	0.013625	2.22045e-16	FCAR	NAMPT	Immunoglobulin alpha Fc receptor (FCAR) <==> Nicotinamide phosphoribosyltransferase (NAMPT)
3132-1_1	3728-52_2	0.116715	0.0136225	2.22045e-16	VEGFC	SCT	Vascular endothelial growth factor C (VEGFC) <==> Secretin (SCT)
3054-3_2	4467-49_2	-0.116668	0.0136114	2.22045e-16	HP	SPARCL1	Haptoglobin (HP) <==> SPARC-like protein 1 (SPARCL1)
3078-1_2	5021-13_1	0.116648	0.0136067	2.22045e-16	PGF	PPA1	Placenta growth factor (PGF) <==> Inorganic pyrophosphatase (PPA1)
3709-4_2	4184-43_3	0.116647	0.0136065	2.22045e-16	GPT	EIF4EBP2	Alanine aminotransferase 1 (GPT) <==> Eukaryotic translation initiation factor 4E-binding protein 2 (EIF4EBP2)
2774-10_3	4314-12_2	0.116618	0.0135997	2.22045e-16	IL16	DCTPP1	Interleukin-16 (IL16) <==> dCTP pyrophosphatase 1 (DCTPP1)
3293-2_4	3401-8_2	0.116572	0.0135889	2.22045e-16	CD5L	PTPN2	CD5 antigen-like (CD5L) <==> Tyrosine-protein phosphatase non-receptor type 2 (PTPN2)
3630-27_4	4832-75_2	0.116548	0.0135835	2.22045e-16	CADM3	TNFRSF10A	Cell adhesion molecule 3 (CADM3) <==> Tumor necrosis factor receptor superfamily member 10A (TNFRSF10A)
3487-32_2	5301-7_3	0.116454	0.0135615	2.22045e-16	CXCL13	CCL11	C-X-C motif chemokine 13 (CXCL13) <==> Eotaxin (CCL11)
2889-37_2	3727-35_1	0.116448	0.0135601	2.22045e-16	CTF1	PYY	Cardiotrophin-1 (CTF1) <==> Peptide YY (PYY)
2598-9_3	2640-3_2	0.116445	0.0135595	2.22045e-16	TNFRSF9	MST1R	Tumor necrosis factor receptor superfamily member 9 (TNFRSF9) <==> Macrophage-stimulating protein receptor (MST1R)
3807-1_2	5443-62_2	0.116399	0.0135487	2.22045e-16	FGF23	NPPA	Fibroblast growth factor 23 (FGF23) <==> Atrial natriuretic factor (NPPA)
3356-50_1	4304-18_2	0.116367	0.0135413	2.22045e-16	CA7	LCORL	Carbonic anhydrase 7 (CA7) <==> Ligand-dependent nuclear receptor corepressor-like protein (LCORL)
3172-28_2	5006-71_1	0.116211	0.0135051	2.22045e-16	ARSB	MAPK13	Arylsulfatase B (ARSB) <==> Mitogen-activated protein kinase 13 (MAPK13)
3522-57_1	4462-8_2	0.116163	0.0134937	2.22045e-16	VIP	RASA1	Vasoactive Intestinal Peptide (VIP) <==> Ras GTPase-activating protein 1 (RASA1)
5109-24_3	5140-56_3	0.116113	0.0134823	2.22045e-16	NRCAM	UNC5D	Neuronal cell adhesion molecule (NRCAM) <==> Netrin receptor UNC5D (UNC5D)
4994-178_1	5131-15_3	0.116075	0.0134735	2.22045e-16	HNRNPK	TNFRSF19	Heterogeneous nuclear ribonucleoprotein K (HNRNPK) <==> Tumor necrosis factor receptor superfamily member 19 (TNFRSF19)
3336-50_1	3516-60_2	0.116045	0.0134664	2.22045e-16	TFPI	CXCL12	Tissue factor pathway inhibitor (TFPI) <==> Stromal cell-derived factor 1 (CXCL12)
5033-27_1	5068-54_3	0.116008	0.0134579	2.22045e-16	TPM1	CRTAM	Tropomyosin alpha-1 chain (TPM1) <==> Cytotoxic and regulatory T-cell molecule (CRTAM)
3497-13_2	3522-57_1	0.116003	0.0134566	2.22045e-16	IFNA2	VIP	Interferon alpha-2 (IFNA2) <==> Vasoactive Intestinal Peptide (VIP)
4462-8_2	4890-10_1	0.115995	0.0134548	2.22045e-16	RASA1	POMC	Ras GTPase-activating protein 1 (RASA1) <==> Corticotropin (POMC)
3508-78_3	4534-10_2	0.115963	0.0134473	2.22045e-16	CCL22	PRSS22	C-C motif chemokine 22 (CCL22) <==> Brain-specific serine protease 4 (PRSS22)
2748-3_2	2925-9_1	0.115918	0.013437	2.22045e-16	INHBA	SERPINE1	Inhibin beta A chain (INHBA) <==> Plasminogen activator inhibitor 1 (SERPINE1)
2618-10_2	4228-37_2	0.115884	0.0134292	2.22045e-16	ERBB4	HSPA8	Receptor tyrosine-protein kinase erbB-4 (ERBB4) <==> Heat shock cognate 71 kDa protein (HSPA8)
3805-16_2	4890-10_1	0.115836	0.013418	2.22045e-16	ESM1	POMC	Endothelial cell-specific molecule 1 (ESM1) <==> Corticotropin (POMC)
5066-134_3	5345-51_3	0.11583	0.0134166	2.22045e-16	CD300C	CKAP2	CMRF35-like molecule 6 (CD300C) <==> Cytoskeleton-associated protein 2 (CKAP2)
4706-17_2	5012-67_1	0.115797	0.0134088	2.22045e-16	EPB41	AK1	Protein 4.1 (EPB41) <==> Adenylate kinase isoenzyme 1 (AK1)
5085-18_3	5259-2_3	0.115752	0.0133986	2.22045e-16	IL20RA	MAP3K7 TAB1	Interleukin-20 receptor subunit alpha (IL20RA) <==> Mitogen-activated protein kinase kinase kinase 7:TGF-beta-activated kinase 1 and MAP3K7-binding protein 1 fusion (MAP3K7 TAB1)
3053-49_2	3201-49_2	0.11572	0.013391	2.22045e-16	FLT3LG	KLK5	Fms-related tyrosine kinase 3 ligand (FLT3LG) <==> Kallikrein-5 (KLK5)
5355-69_3	5491-12_3	0.1157	0.0133866	2.22045e-16	TNFSF14	SPOCK2	Tumor necrosis factor ligand superfamily member 14 (TNFSF14) <==> Testican-2 (SPOCK2)
3741-4_3	5249-31_3	0.115585	0.0133599	2.22045e-16	IL5	STK17B	Interleukin-5 (IL5) <==> Serine/threonine-protein kinase 17B (STK17B)
4912-17_1	5308-89_2	0.115579	0.0133584	2.22045e-16	GOT1	ELANE	Aspartate aminotransferase, cytoplasmic (GOT1) <==> Neutrophil elastase (ELANE)
3072-4_2	4959-2_1	0.115534	0.0133481	2.22045e-16	IL13	AGR2	Interleukin-13 (IL13) <==> Anterior gradient protein 2 homolog (AGR2)
2645-54_1	3082-9_2	0.115522	0.0133454	2.22045e-16	PRKCZ	ULBP2	Protein kinase C zeta type (PRKCZ) <==> NKG2D ligand 2 (ULBP2)
2455-17_4	4919-56_2	0.115521	0.0133452	2.22045e-16	IL12A IL12B	LIFR	Interleukin-12 (IL12A IL12B) <==> Leukemia inhibitory factor receptor (LIFR)
3208-2_4	4862-63_1	0.11552	0.013345	2.22045e-16	MATN3	BMPR2	Matrilin-3 (MATN3) <==> Bone morphogenetic protein receptor type-2 (BMPR2)
2731-29_2	4991-12_1	0.115465	0.0133321	2.22045e-16	POR	GPC5	NADPH--cytochrome P450 reductase (POR) <==> Glypican-5 (GPC5)
4336-2_1	4337-49_2	0.115446	0.0133277	2.22045e-16	SAA1	CRP	Serum amyloid A-1 protein (SAA1) <==> C-reactive protein (CRP)
3192-3_2	3204-2_2	0.115359	0.0133076	2.22045e-16	CNDP2	LTA4H	Cytosolic non-specific dipeptidase (CNDP2) <==> Leukotriene A-4 hydrolase (LTA4H)
3192-3_2	4194-26_3	0.115338	0.0133029	2.22045e-16	CNDP2	ANP32B	Cytosolic non-specific dipeptidase (CNDP2) <==> Acidic leucine-rich nuclear phosphoprotein 32 family member B (ANP32B)
5017-19_1	5383-14_3	0.1153	0.013294	2.22045e-16	PRDX5	TNFRSF13C	Peroxiredoxin-5, mitochondrial (PRDX5) <==> Tumor necrosis factor receptor superfamily member 13C (TNFRSF13C)
3066-12_1	4549-78_2	-0.115283	0.0132903	2.22045e-16	LGALS3	FUT5	Galectin-3 (LGALS3) <==> Alpha-(1,3)-fucosyltransferase 5 (FUT5)
2953-31_2	4890-10_1	0.115204	0.0132719	2.22045e-16	CGA LHB	POMC	Luteinizing hormone (CGA LHB) <==> Corticotropin (POMC)
2769-3_2	2794-60_2	0.115093	0.0132465	2.22045e-16	Human-virus	SOD1	Protein Rev_HV2BE (Human-virus) <==> Superoxide dismutase [Cu-Zn] (SOD1)
3494-71_3	4543-65_2	0.115078	0.013243	2.22045e-16	FGF17	COL23A1	Fibroblast growth factor 17 (FGF17) <==> Collagen alpha-1(XXIII) chain (COL23A1)
2822-56_2	3865-53_1	0.115049	0.0132362	2.22045e-16	CD97	RPS6KA5	CD97 antigen (CD97) <==> Ribosomal protein S6 kinase alpha-5 (RPS6KA5)
3192-3_2	4140-3_2	0.114996	0.013224	2.22045e-16	CNDP2	IL7	Cytosolic non-specific dipeptidase (CNDP2) <==> Interleukin-7 (IL7)
3182-38_2	3448-13_2	0.114935	0.0132101	2.22045e-16	ENTPD1	INSR	Ectonucleoside triphosphate diphosphohydrolase 1 (ENTPD1) <==> Insulin receptor (INSR)
3879-50_1	5131-15_3	-0.114911	0.0132046	2.22045e-16	CDC37	TNFRSF19	Hsp90 co-chaperone Cdc37 (CDC37) <==> Tumor necrosis factor receptor superfamily member 19 (TNFRSF19)
3026-5_2	3893-64_1	0.11488	0.0131975	2.22045e-16	CAST	MSLN	Calpastatin (CAST) <==> Mesothelin (MSLN)
3835-11_2	3847-56_2	0.114832	0.0131863	2.22045e-16	TLR2	ETHE1	Toll-like receptor 2 (TLR2) <==> Persulfide dioxygenase ETHE1, mitochondrial (ETHE1)
2635-61_2	4970-55_1	0.114707	0.0131578	2.22045e-16	LAYN	CA2	Layilin (LAYN) <==> Carbonic anhydrase 2 (CA2)
3198-4_1	3302-58_1	0.114637	0.0131417	2.22045e-16	IDS	CST7	Iduronate 2-sulfatase (IDS) <==> Cystatin-F (CST7)
2775-54_2	3591-51_3	0.11463	0.0131401	2.22045e-16	IL17F	CDH6	Interleukin-17F (IL17F) <==> Cadherin-6 (CDH6)
2835-1_4	4150-75_2	0.114569	0.0131261	2.22045e-16	XRCC6	PLG	X-ray repair cross-complementing protein 6 (XRCC6) <==> Plasmin (PLG)
3447-64_2	4245-80_2	0.114526	0.0131162	2.22045e-16	CXCL8	MDM2	Interleukin-8 (CXCL8) <==> E3 ubiquitin-protein ligase Mdm2 (MDM2)
2746-56_1	2997-8_1	0.114525	0.0131159	2.22045e-16	CRLF2	JAM2	Cytokine receptor-like factor 2 (CRLF2) <==> Junctional adhesion molecule B (JAM2)
2654-19_1	3798-71_1	0.114395	0.0130862	2.22045e-16	TNFRSF1A	CA9	Tumor necrosis factor receptor superfamily member 1A (TNFRSF1A) <==> Carbonic anhydrase 9 (CA9)
2683-1_2	3477-63_2	0.114358	0.0130777	2.22045e-16	C3	NTRK1	Complement C3b, inactivated (C3) <==> High affinity nerve growth factor receptor (NTRK1)
2875-15_2	3182-38_2	0.114339	0.0130734	2.22045e-16	TBP	ENTPD1	TATA-box-binding protein (TBP) <==> Ectonucleoside triphosphate diphosphohydrolase 1 (ENTPD1)
4493-92_1	4494-63_2	0.114281	0.0130602	2.22045e-16	IL11	IL12B IL23A	Interleukin-11 (IL11) <==> Interleukin-23 (IL12B IL23A)
2974-61_2	3024-18_2	0.114252	0.0130534	2.22045e-16	CNTN1	SERPINF2	Contactin-1 (CNTN1) <==> Alpha-2-antiplasmin (SERPINF2)
2761-49_2	5244-12_3	0.114219	0.013046	2.22045e-16	FGF18	MAPK9	Fibroblast growth factor 18 (FGF18) <==> Mitogen-activated protein kinase 9 (MAPK9)
2715-25_2	4914-10_1	0.114042	0.0130055	2.22045e-16	EPOR	CGA CGB	Erythropoietin receptor (EPOR) <==> Human Chorionic Gonadotropin (CGA CGB)
4407-10_1	4815-25_3	-0.113943	0.0129831	2.22045e-16	MST1	TXNDC12	Hepatocyte growth factor-like protein (MST1) <==> Thioredoxin domain-containing protein 12 (TXNDC12)
4123-60_2	4985-11_1	0.113936	0.0129815	2.22045e-16	FGF4	FABP5	Fibroblast growth factor 4 (FGF4) <==> Fatty acid-binding protein, epidermal (FABP5)
3873-51_2	3898-5_2	0.113904	0.0129742	2.22045e-16	TPO	PSMD7	Thyroid peroxidase (TPO) <==> 26S proteasome non-ATPase regulatory subunit 7 (PSMD7)
3766-51_4	5424-55_3	0.113896	0.0129723	2.22045e-16	STX1A	TNFRSF11A	Syntaxin-1A (STX1A) <==> Tumor necrosis factor receptor superfamily member 11A (TNFRSF11A)
2358-19_2	3470-1_2	0.113862	0.0129646	2.22045e-16	FLT4	SELE	Vascular endothelial growth factor receptor 3 (FLT4) <==> E-Selectin (SELE)
2879-9_2	5316-54_3	0.113833	0.0129579	2.22045e-16	SERPINA3	F2	Alpha-1-antichymotrypsin (SERPINA3) <==> Prothrombin (F2)
3396-54_2	5354-11_3	0.1138	0.0129505	2.22045e-16	REN	KRT18	Renin (REN) <==> Keratin, type I cytoskeletal 18 (KRT18)
3104-8_2	5227-60_3	0.11366	0.0129185	2.22045e-16	DDX19B	PDK1	ATP-dependent RNA helicase DDX19B (DDX19B) <==> [Pyruvate dehydrogenase (acetyl-transferring)] kinase isozyme 1, mitochondrial (PDK1)
3440-7_2	3489-9_2	0.113606	0.0129062	2.22045e-16	GZMA	CNTF	Granzyme A (GZMA) <==> Ciliary Neurotrophic Factor (CNTF)
2769-3_2	2889-37_2	0.11359	0.0129028	2.22045e-16	Human-virus	CTF1	Protein Rev_HV2BE (Human-virus) <==> Cardiotrophin-1 (CTF1)
2848-2_2	3450-4_2	0.113561	0.0128962	2.22045e-16	WIF1	KLK6	Wnt inhibitory factor 1 (WIF1) <==> Kallikrein-6 (KLK6)
2619-72_2	3178-5_2	0.113553	0.0128943	2.22045e-16	TACSTD2	CTSC	Tumor-associated calcium signal transducer 2 (TACSTD2) <==> Dipeptidyl peptidase 1 (CTSC)
3189-61_2	4150-75_2	0.113537	0.0128908	2.22045e-16	TMPRSS15	PLG	Enteropeptidase (TMPRSS15) <==> Plasmin (PLG)
3440-7_2	3600-2_3	0.113496	0.0128814	2.22045e-16	GZMA	CHIT1	Granzyme A (GZMA) <==> Chitotriosidase-1 (CHIT1)
2829-19_2	4128-27_2	0.113478	0.0128774	2.22045e-16	IL27 EBI3	CCL24	Interleukin-27 (IL27 EBI3) <==> C-C motif chemokine 24 (CCL24)
2708-54_2	3004-67_2	0.113478	0.0128772	2.22045e-16	TNFSF18	PDCD1LG2	Tumor necrosis factor ligand superfamily member 18 (TNFSF18) <==> Programmed cell death 1 ligand 2 (PDCD1LG2)
3630-27_4	5245-40_5	0.113291	0.0128348	2.22045e-16	CADM3	PRKAA2 PRKAB2 PRKAG1	Cell adhesion molecule 3 (CADM3) <==> AMP Kinase (alpha2beta2gamma1) (PRKAA2 PRKAB2 PRKAG1)
4471-50_2	5383-14_3	0.113285	0.0128336	2.22045e-16	TGM3	TNFRSF13C	Protein-glutamine gamma-glutamyltransferase E (TGM3) <==> Tumor necrosis factor receptor superfamily member 13C (TNFRSF13C)
3519-3_2	4564-2_2	0.113265	0.012829	2.22045e-16	CCL17	PLXNC1	C-C motif chemokine 17 (CCL17) <==> Plexin-C1 (PLXNC1)
2575-5_5	3438-10_2	0.113216	0.0128179	2.22045e-16	LEP	FSTL3	Leptin (LEP) <==> Follistatin-related protein 3 (FSTL3)
5223-59_3	5259-2_3	0.113173	0.0128081	2.22045e-16	GCKR	MAP3K7 TAB1	Glucokinase regulatory protein (GCKR) <==> Mitogen-activated protein kinase kinase kinase 7:TGF-beta-activated kinase 1 and MAP3K7-binding protein 1 fusion (MAP3K7 TAB1)
2942-50_2	5071-3_3	0.11313	0.0127984	2.22045e-16	CYCS	DSG2	Cytochrome c (CYCS) <==> Desmoglein-2 (DSG2)
2192-63_10	3498-53_2	0.113098	0.0127912	2.22045e-16	CCL27	IL17A	C-C motif chemokine 27 (CCL27) <==> Interleukin-17A (IL17A)
4143-74_2	4540-11_2	0.113079	0.0127869	2.22045e-16	XCL1	CBX5	Lymphotactin (XCL1) <==> Chromobox protein homolog 5 (CBX5)
3327-27_1	3603-60_4	0.113067	0.0127841	2.22045e-16	NTN4	CLEC7A	Netrin-4 (NTN4) <==> C-type lectin domain family 7 member A (CLEC7A)
3875-62_1	4922-13_1	0.113021	0.0127738	2.22045e-16	ARID3A	CCL19	AT-rich interactive domain-containing protein 3A (ARID3A) <==> C-C motif chemokine 19 (CCL19)
2706-69_2	4929-55_1	0.113003	0.0127697	2.22045e-16	SERPINA7	SHBG	Thyroxine-Binding Globulin (SERPINA7) <==> Sex hormone-binding globulin (SHBG)
4594-22_2	5139-32_3	0.112996	0.0127681	2.22045e-16	ADCYAP1	UNC5C	Pituitary adenylate cyclase-activating polypeptide 38 (ADCYAP1) <==> Netrin receptor UNC5C (UNC5C)
2742-68_2	4271-75_2	0.112993	0.0127675	2.22045e-16	SIGLEC7	PFDN5	Sialic acid-binding Ig-like lectin 7 (SIGLEC7) <==> Prefoldin subunit 5 (PFDN5)
3029-52_2	3470-1_2	-0.112948	0.0127572	2.22045e-16	CD209	SELE	CD209 antigen (CD209) <==> E-Selectin (SELE)
3892-21_2	4464-10_2	0.112942	0.0127558	2.22045e-16	MED1	SIGLEC1	Mediator of RNA polymerase II transcription subunit 1 (MED1) <==> Sialoadhesin (SIGLEC1)
3487-32_2	4968-50_1	0.11294	0.0127555	2.22045e-16	CXCL13	CAPG	C-X-C motif chemokine 13 (CXCL13) <==> Macrophage-capping protein (CAPG)
3222-11_2	3583-54_1	0.112861	0.0127377	2.22045e-16	SEMA3A	ARSA	Semaphorin-3A (SEMA3A) <==> Arylsulfatase A (ARSA)
2742-68_2	3823-9_1	0.112859	0.0127371	2.22045e-16	SIGLEC7	MATK	Sialic acid-binding Ig-like lectin 7 (SIGLEC7) <==> Megakaryocyte-associated tyrosine-protein kinase (MATK)
3196-6_2	3427-63_2	0.112851	0.0127353	2.22045e-16	HAPLN1	CSNK2A1	Hyaluronan and proteoglycan link protein 1 (HAPLN1) <==> Casein kinase II subunit alpha (CSNK2A1)
5106-52_3	5183-53_3	0.112836	0.012732	2.22045e-16	NOTCH2	PRKAA1 PRKAB1 PRKAG1	Neurogenic locus notch homolog protein 2 (NOTCH2) <==> AMP Kinase (alpha1beta1gamma1) (PRKAA1 PRKAB1 PRKAG1)
4184-43_3	4212-5_3	0.1128	0.0127239	2.22045e-16	EIF4EBP2	EPS15L1	Eukaryotic translation initiation factor 4E-binding protein 2 (EIF4EBP2) <==> Epidermal growth factor receptor substrate 15-like 1 (EPS15L1)
2714-78_2	4862-63_1	0.112783	0.0127199	2.22045e-16	AIMP1	BMPR2	Endothelial monocyte-activating polypeptide 2 (AIMP1) <==> Bone morphogenetic protein receptor type-2 (BMPR2)
2948-58_2	4436-1_2	0.112753	0.0127132	2.22045e-16	GHR	ENTPD3	Growth hormone receptor (GHR) <==> Ectonucleoside triphosphate diphosphohydrolase 3 (ENTPD3)
3396-54_2	4988-49_2	0.112728	0.0127076	2.22045e-16	REN	FGFR4	Renin (REN) <==> Fibroblast growth factor receptor 4 (FGFR4)
3234-23_2	5069-9_3	0.112639	0.0126876	2.22045e-16	CCDC80	CD55	Coiled-coil domain-containing protein 80 (CCDC80) <==> Complement decay-accelerating factor (CD55)
2358-19_2	2991-9_2	0.112621	0.0126835	2.22045e-16	FLT4	IL1R1	Vascular endothelial growth factor receptor 3 (FLT4) <==> Interleukin-1 receptor type 1 (IL1R1)
4552-13_2	4859-6_1	0.112608	0.0126805	2.22045e-16	HS6ST1	BMPR1A	Heparan-sulfate 6-O-sulfotransferase 1 (HS6ST1) <==> Bone morphogenetic protein receptor type-1A (BMPR1A)
3665-64_3	3726-62_4	0.112572	0.0126725	2.22045e-16	COLEC12	PTH	Collectin-12 (COLEC12) <==> Parathyroid hormone (PTH)
2622-18_1	2645-54_1	0.112566	0.0126712	2.22045e-16	HMOX2	PRKCZ	Heme oxygenase 2 (HMOX2) <==> Protein kinase C zeta type (PRKCZ)
3627-71_4	4956-2_1	0.112535	0.0126642	2.22045e-16	MMEL1	EREG	Membrane metallo-endopeptidase-like 1 (MMEL1) <==> Epiregulin (EREG)
2182-54_1	4481-34_2	0.112511	0.0126587	2.22045e-16	C4A C4B	C4A C4B	Complement C4b (C4A C4B) <==> Complement C4 (C4A C4B)
3583-54_1	5103-30_3	0.112293	0.0126098	2.22045e-16	ARSA	CD200R1	Arylsulfatase A (ARSA) <==> Cell surface glycoprotein CD200 receptor 1 (CD200R1)
3600-2_3	3709-4_2	0.11228	0.0126068	2.22045e-16	CHIT1	GPT	Chitotriosidase-1 (CHIT1) <==> Alanine aminotransferase 1 (GPT)
2681-23_2	3182-38_2	0.11222	0.0125933	2.22045e-16	HGF	ENTPD1	Hepatocyte growth factor (HGF) <==> Ectonucleoside triphosphate diphosphohydrolase 1 (ENTPD1)
3005-5_2	5108-72_3	0.112218	0.0125928	2.22045e-16	PTPN1	NOTCH3	Tyrosine-protein phosphatase non-receptor type 1 (PTPN1) <==> Neurogenic locus notch homolog protein 3 (NOTCH3)
2652-15_1	5183-53_3	0.112186	0.0125858	2.22045e-16	PLAUR	PRKAA1 PRKAB1 PRKAG1	Urokinase plasminogen activator surface receptor (PLAUR) <==> AMP Kinase (alpha1beta1gamma1) (PRKAA1 PRKAB1 PRKAG1)
2848-2_2	2948-58_2	0.112174	0.0125829	2.22045e-16	WIF1	GHR	Wnt inhibitory factor 1 (WIF1) <==> Growth hormone receptor (GHR)
3868-8_1	3886-72_1	0.112163	0.0125804	2.22045e-16	SGTA	HINT1	Small glutamine-rich tetratricopeptide repeat-containing protein alpha (SGTA) <==> Histidine triad nucleotide-binding protein 1 (HINT1)
3585-54_4	3654-27_4	0.112038	0.0125524	2.22045e-16	BSG	BMPER	Basigin (BSG) <==> BMP-binding endothelial regulator protein (BMPER)
2682-68_1	5490-53_3	0.111993	0.0125424	2.22045e-16	HSPD1	SPOCK1	60 kDa heat shock protein, mitochondrial (HSPD1) <==> Testican-1 (SPOCK1)
3820-68_2	3867-49_1	0.111929	0.0125281	2.22045e-16	MAPKAPK2	SEZ6L2	MAP kinase-activated protein kinase 2 (MAPKAPK2) <==> Seizure 6-like protein 2 (SEZ6L2)
2906-55_3	3873-51_2	0.111914	0.0125247	2.22045e-16	IL4	TPO	Interleukin-4 (IL4) <==> Thyroid peroxidase (TPO)
4883-56_2	4909-68_1	0.111902	0.012522	2.22045e-16	INS	LGALS8	Insulin (INS) <==> Galectin-8 (LGALS8)
3056-11_1	4922-13_1	0.111898	0.0125212	2.22045e-16	KLRK1	CCL19	NKG2-D type II integral membrane protein (KLRK1) <==> C-C motif chemokine 19 (CCL19)
3492-58_1	4420-7_2	0.111845	0.0125093	2.22045e-16	EPO	ADAM12	Erythropoietin (EPO) <==> Disintegrin and metalloproteinase domain-containing protein 12 (ADAM12)
3214-3_2	5108-72_3	0.111839	0.012508	2.22045e-16	NRP1	NOTCH3	Neuropilin-1 (NRP1) <==> Neurogenic locus notch homolog protein 3 (NOTCH3)
3178-5_2	3222-11_2	0.111801	0.0124995	2.22045e-16	CTSC	SEMA3A	Dipeptidyl peptidase 1 (CTSC) <==> Semaphorin-3A (SEMA3A)
3045-72_2	3795-6_2	0.111776	0.0124939	2.22045e-16	PTN	ADAM9	Pleiotrophin (PTN) <==> Disintegrin and metalloproteinase domain-containing protein 9 (ADAM9)
3815-14_1	3881-49_2	0.111659	0.0124678	2.22045e-16	IL12RB2	DYNLL1	Interleukin-12 receptor subunit beta-2 (IL12RB2) <==> Dynein light chain 1, cytoplasmic (DYNLL1)
3143-3_1	3805-16_2	0.111627	0.0124606	2.22045e-16	CD4	ESM1	T-cell surface glycoprotein CD4 (CD4) <==> Endothelial cell-specific molecule 1 (ESM1)
4133-54_2	4472-5_2	0.111613	0.0124574	2.22045e-16	GZMB	TPM2	Granzyme B (GZMB) <==> Tropomyosin beta chain (TPM2)
3315-15_1	5261-13_3	0.11156	0.0124457	2.22045e-16	GPC2	ABL2	Glypican-2 (GPC2) <==> Abelson tyrosine-protein kinase 2 (ABL2)
3217-74_2	4359-87_1	0.111511	0.0124347	2.22045e-16	SERPINE2	DYRK3	Glia-derived nexin (SERPINE2) <==> Dual specificity tyrosine-phosphorylation-regulated kinase 3 (DYRK3)
2580-83_2	3514-49_2	0.111403	0.0124107	2.22045e-16	MPO	PRTN3	Myeloperoxidase (MPO) <==> Myeloblastin (PRTN3)
4889-82_1	5183-53_3	0.11139	0.0124076	2.22045e-16	WNT7A	PRKAA1 PRKAB1 PRKAG1	Protein Wnt-7a (WNT7A) <==> AMP Kinase (alpha1beta1gamma1) (PRKAA1 PRKAB1 PRKAG1)
4132-27_2	5097-14_3	0.111374	0.0124041	2.22045e-16	FST	KIR3DS1	Follistatin (FST) <==> Killer cell immunoglobulin-like receptor 3DS1 (KIR3DS1)
3191-50_2	5443-62_2	0.111305	0.0123888	2.22045e-16	WFIKKN1	NPPA	WAP, kazal, immunoglobulin, kunitz and NTR domain-containing protein 1 (WFIKKN1) <==> Atrial natriuretic factor (NPPA)
3079-62_2	4900-8_1	0.111292	0.0123859	2.22045e-16	RARRES2	C3	Retinoic acid receptor responder protein 2 (RARRES2) <==> C3a anaphylatoxin (C3)
3521-16_2	5079-11_3	0.111285	0.0123844	2.22045e-16	CGA TSHB	TNFRSF18	Thyroid Stimulating Hormone (CGA TSHB) <==> Tumor necrosis factor receptor superfamily member 18 (TNFRSF18)
2578-67_2	3437-80_3	0.11128	0.0123833	2.22045e-16	CCL2	FLT3	C-C motif chemokine 2 (CCL2) <==> Receptor-type tyrosine-protein kinase FLT3 (FLT3)
4998-50_1	5131-15_3	0.111168	0.0123582	2.22045e-16	JAK2	TNFRSF19	Tyrosine-protein kinase JAK2 (JAK2) <==> Tumor necrosis factor receptor superfamily member 19 (TNFRSF19)
4956-2_1	5301-7_3	0.111113	0.0123461	2.22045e-16	EREG	CCL11	Epiregulin (EREG) <==> Eotaxin (CCL11)
2637-77_2	5028-59_1	0.111039	0.0123297	2.22045e-16	MRC1	CD163	Macrophage mannose receptor 1 (MRC1) <==> Scavenger receptor cysteine-rich type 1 protein M130 (CD163)
2763-66_2	3877-67_2	0.110994	0.0123197	2.22045e-16	FGF20	CAMKK1	Fibroblast growth factor 20 (FGF20) <==> Calcium/calmodulin-dependent protein kinase kinase 1 (CAMKK1)
3070-1_2	3280-49_2	0.110949	0.0123097	2.22045e-16	IL2	ACAN	Interleukin-2 (IL2) <==> Aggrecan core protein (ACAN)
3707-12_2	4429-51_2	0.11084	0.0122855	2.22045e-16	ALB	CHST6	Serum albumin (ALB) <==> Carbohydrate sulfotransferase 6 (CHST6)
2942-50_2	3040-59_1	0.110793	0.0122751	2.22045e-16	CYCS	CCL3	Cytochrome c (CYCS) <==> C-C motif chemokine 3 (CCL3)
4979-34_2	5019-16_2	0.11078	0.0122721	2.22045e-16	DPT	UCHL1	Dermatopontin (DPT) <==> Ubiquitin carboxyl-terminal hydrolase isozyme L1 (UCHL1)
3821-28_1	3881-49_2	0.110744	0.0122642	2.22045e-16	MAPKAPK5	DYNLL1	MAP kinase-activated protein kinase 5 (MAPKAPK5) <==> Dynein light chain 1, cytoplasmic (DYNLL1)
2514-65_3	3388-58_2	0.110741	0.0122635	2.22045e-16	EFNB3	PAK7	Ephrin-B3 (EFNB3) <==> Serine/threonine-protein kinase PAK 7 (PAK7)
2523-31_3	3043-49_2	0.110731	0.0122614	2.22045e-16	CCL5	SPARC	C-C motif chemokine 5 (CCL5) <==> SPARC (SPARC)
5230-99_3	5443-62_2	0.110717	0.0122583	2.22045e-16	HMGCR	NPPA	3-hydroxy-3-methylglutaryl-coenzyme A reductase (HMGCR) <==> Atrial natriuretic factor (NPPA)
2666-53_2	3339-33_1	0.110581	0.0122283	2.22045e-16	DCN	THBS2	Decorin (DCN) <==> Thrombospondin-2 (THBS2)
2780-35_2	3046-31_1	0.110567	0.012225	2.22045e-16	LTF	RETN	Lactotransferrin (LTF) <==> Resistin (RETN)
5014-49_1	5029-3_1	0.110495	0.0122091	2.22045e-16	NCK1	FAP	Cytoplasmic protein NCK1 (NCK1) <==> Seprase (FAP)
2877-3_1	3293-2_4	0.110477	0.0122051	2.22045e-16	UBE2I	CD5L	SUMO-conjugating enzyme UBC9 (UBE2I) <==> CD5 antigen-like (CD5L)
5000-52_1	5236-2_3	0.110378	0.0121833	2.22045e-16	LGALS3BP	NR1D1	Galectin-3-binding protein (LGALS3BP) <==> Nuclear receptor subfamily 1 group D member 1 (NR1D1)
2692-74_2	4337-49_2	0.110297	0.0121653	2.22045e-16	PLA2G2A	CRP	Phospholipase A2, membrane associated (PLA2G2A) <==> C-reactive protein (CRP)
2763-66_2	3055-54_2	0.110232	0.0121511	2.22045e-16	FGF20	IL4R	Fibroblast growth factor 20 (FGF20) <==> Interleukin-4 receptor subunit alpha (IL4R)
2875-15_2	4436-1_2	0.110084	0.0121185	2.22045e-16	TBP	ENTPD3	TATA-box-binding protein (TBP) <==> Ectonucleoside triphosphate diphosphohydrolase 3 (ENTPD3)
2523-31_3	3171-57_2	0.110083	0.0121183	2.22045e-16	CCL5	APP	C-C motif chemokine 5 (CCL5) <==> Amyloid beta A4 protein (APP)
4336-2_1	4829-43_6	0.110022	0.0121049	2.22045e-16	SAA1	SFN	Serum amyloid A-1 protein (SAA1) <==> 14-3-3 protein sigma (SFN)
2785-15_2	3821-28_1	0.10998	0.0120956	2.22045e-16	CCL8	MAPKAPK5	C-C motif chemokine 8 (CCL8) <==> MAP kinase-activated protein kinase 5 (MAPKAPK5)
2443-10_4	3486-58_2	0.109955	0.0120901	2.22045e-16	FGF8	FGF1	Fibroblast growth factor 8 isoform B (FGF8) <==> Fibroblast growth factor 1 (FGF1)
4134-4_2	5337-64_3	0.109952	0.0120895	2.22045e-16	HBEGF	CD86	Heparin-binding EGF-like growth factor (HBEGF) <==> T-lymphocyte activation antigen CD86 (CD86)
3174-2_1	4141-79_1	0.109864	0.01207	2.22045e-16	ADAMTS1	CXCL10	A disintegrin and metalloproteinase with thrombospondin motifs 1 (ADAMTS1) <==> C-X-C motif chemokine 10 (CXCL10)
2819-23_2	3773-15_4	0.109861	0.0120695	2.22045e-16	CDH5	TEK	Cadherin-5 (CDH5) <==> Angiopoietin-1 receptor, soluble (TEK)
3200-49_2	3281-19_1	0.109792	0.0120542	2.22045e-16	KLK13	ANGPTL3	Kallikrein-13 (KLK13) <==> Angiopoietin-related protein 3 (ANGPTL3)
3350-53_2	3351-1_1	0.10978	0.0120515	2.22045e-16	CAMK2A	CAMK2B	Calcium/calmodulin-dependent protein kinase type II subunit alpha (CAMK2A) <==> Calcium/calmodulin-dependent protein kinase type II subunit beta (CAMK2B)
2946-52_2	3005-5_2	0.109689	0.0120317	2.22045e-16	CFD	PTPN1	Complement factor D (CFD) <==> Tyrosine-protein phosphatase non-receptor type 1 (PTPN1)
4862-63_1	5015-15_1	0.109642	0.0120214	2.22045e-16	BMPR2	PLA2G7	Bone morphogenetic protein receptor type-2 (BMPR2) <==> Platelet-activating factor acetylhydrolase (PLA2G7)
3221-54_1	5359-65_3	0.109553	0.0120018	2.22045e-16	SFRP1	PIM1	Secreted frizzled-related protein 1 (SFRP1) <==> Serine/threonine-protein kinase pim-1 (PIM1)
3168-8_2	3292-75_1	0.109523	0.0119953	2.22045e-16	ADAMTS5	CD48	A disintegrin and metalloproteinase with thrombospondin motifs 5 (ADAMTS5) <==> CD48 antigen (CD48)
2960-66_2	4159-130_1	0.109507	0.0119918	2.22045e-16	CFP	CFH	Properdin (CFP) <==> Complement factor H (CFH)
3091-70_2	5227-60_3	0.10948	0.011986	2.22045e-16	AURKA	PDK1	Aurora kinase A (AURKA) <==> [Pyruvate dehydrogenase (acetyl-transferring)] kinase isozyme 1, mitochondrial (PDK1)
2590-69_4	4134-4_2	0.10947	0.0119837	2.22045e-16	ROR1	HBEGF	Tyrosine-protein kinase transmembrane receptor ROR1 (ROR1) <==> Heparin-binding EGF-like growth factor (HBEGF)
2700-56_2	3336-50_1	0.10937	0.0119617	2.22045e-16	PROS1	TFPI	Vitamin K-dependent protein S (PROS1) <==> Tissue factor pathway inhibitor (TFPI)
3898-5_2	4146-58_2	0.109341	0.0119554	2.22045e-16	PSMD7	NTF4	26S proteasome non-ATPase regulatory subunit 7 (PSMD7) <==> Neurotrophin-4 (NTF4)
4138-25_2	4453-83_3	0.10932	0.0119509	2.22045e-16	IL20	LRRTM3	Interleukin-20 (IL20) <==> Leucine-rich repeat transmembrane neuronal protein 3 (LRRTM3)
4708-3_2	5226-36_3	0.109284	0.0119429	2.22045e-16	HSD17B1	CSNK2A2 CSNK2B	Estradiol 17-beta-dehydrogenase 1 (HSD17B1) <==> Casein kinase II 2-alpha':2-beta heterotetramer (CSNK2A2 CSNK2B)
2875-15_2	3723-1_2	0.109249	0.0119354	2.22045e-16	TBP	NPPB	TATA-box-binding protein (TBP) <==> Brain natriuretic peptide 32 (NPPB)
5022-61_1	5060-62_3	0.109231	0.0119315	2.22045e-16	PSME1	CD274	Proteasome activator complex subunit 1 (PSME1) <==> Programmed cell death 1 ligand 1 (CD274)
3206-4_2	3218-8_2	0.109198	0.0119242	2.22045e-16	LYVE1	FOLH1	Lymphatic vessel endothelial hyaluronic acid receptor 1 (LYVE1) <==> Glutamate carboxypeptidase 2 (FOLH1)
4143-74_2	5133-17_3	0.10903	0.0118875	2.22045e-16	XCL1	TGFBR2	Lymphotactin (XCL1) <==> TGF-beta receptor type-2 (TGFBR2)
3061-61_2	4284-18_3	0.109018	0.0118848	2.22045e-16	CTSB	RBM39	Cathepsin B (CTSB) <==> RNA-binding protein 39 (RBM39)
3593-72_3	3902-21_2	0.109008	0.0118828	2.22045e-16	CASP3	SKP1	Caspase-3 (CASP3) <==> S-phase kinase-associated protein 1 (SKP1)
3624-3_4	4673-13_2	0.10896	0.0118723	2.22045e-16	PRSS27	IL6	Serine protease 27 (PRSS27) <==> Interleukin-6 (IL6)
2683-1_2	2960-66_2	0.108942	0.0118683	2.22045e-16	C3	CFP	Complement C3b, inactivated (C3) <==> Properdin (CFP)
2871-73_2	3004-67_2	0.108902	0.0118597	2.22045e-16	RAD51	PDCD1LG2	DNA repair protein RAD51 homolog 1 (RAD51) <==> Programmed cell death 1 ligand 2 (PDCD1LG2)
2616-23_18	2839-2_1	0.108899	0.011859	2.22045e-16	ERBB2	TNFSF4	Receptor tyrosine-protein kinase erbB-2 (ERBB2) <==> Tumor necrosis factor ligand superfamily member 4 (TNFSF4)
2805-6_2	3641-49_4	0.108898	0.0118589	2.22045e-16	ACE2	RBP4	Angiotensin-converting enzyme 2 (ACE2) <==> Retinol-binding protein 4 (RBP4)
2835-1_4	4301-58_2	0.108898	0.0118587	2.22045e-16	XRCC6	TK1	X-ray repair cross-complementing protein 6 (XRCC6) <==> Thymidine kinase, cytosolic (TK1)
4721-54_2	5089-11_3	0.108877	0.0118543	2.22045e-16	TFF3	IL7R	Trefoil factor 3 (TFF3) <==> Interleukin-7 receptor subunit alpha (IL7R)
4919-56_2	5131-15_3	0.108861	0.0118507	2.22045e-16	LIFR	TNFRSF19	Leukemia inhibitory factor receptor (LIFR) <==> Tumor necrosis factor receptor superfamily member 19 (TNFRSF19)
2514-65_3	2835-1_4	0.108845	0.0118473	2.22045e-16	EFNB3	XRCC6	Ephrin-B3 (EFNB3) <==> X-ray repair cross-complementing protein 6 (XRCC6)
3030-3_2	3435-53_2	0.108825	0.011843	2.22045e-16	CLEC4M	FN1	C-type lectin domain family 4 member M (CLEC4M) <==> Fibronectin Fragment 4 (FN1)
2558-51_3	5128-53_3	0.108825	0.0118429	2.22045e-16	POMC	SLAMF6	Beta-endorphin (POMC) <==> SLAM family member 6 (SLAMF6)
2211-9_6	3477-63_2	0.108815	0.0118407	2.22045e-16	TIMP1	NTRK1	Metalloproteinase inhibitor 1 (TIMP1) <==> High affinity nerve growth factor receptor (NTRK1)
3518-54_2	5079-11_3	-0.108761	0.0118289	2.22045e-16	CPB2	TNFRSF18	Carboxypeptidase B2 (CPB2) <==> Tumor necrosis factor receptor superfamily member 18 (TNFRSF18)
2429-27_4	3373-5_2	0.108742	0.0118248	2.22045e-16	C8A C8B C8G	GZMH	Complement component C8 (C8A C8B C8G) <==> Granzyme H (GZMH)
2381-52_4	3327-27_1	0.108698	0.0118153	2.22045e-16	C5	NTN4	Complement C5 (C5) <==> Netrin-4 (NTN4)
4252-33_4	4322-28_3	0.108658	0.0118066	2.22045e-16	NME1	AMN	Nucleoside diphosphate kinase A (NME1) <==> Protein amnionless (AMN)
4355-13_1	4981-6_1	0.108624	0.0117992	2.22045e-16	DAPK2	DSC3	Death-associated protein kinase 2 (DAPK2) <==> Desmocollin-3 (DSC3)
3343-1_4	4851-25_1	0.108596	0.011793	2.22045e-16	ACY1	IL1A	Aminoacylase-1 (ACY1) <==> Interleukin-1 alpha (IL1A)
4459-68_2	5226-36_3	0.108583	0.0117902	2.22045e-16	PCSK7	CSNK2A2 CSNK2B	Proprotein convertase subtilisin/kexin type 7 (PCSK7) <==> Casein kinase II 2-alpha':2-beta heterotetramer (CSNK2A2 CSNK2B)
3152-57_1	5255-22_3	0.108568	0.0117871	2.22045e-16	TNFRSF1B	PDE4D	Tumor necrosis factor receptor superfamily member 1B (TNFRSF1B) <==> cAMP-specific 3',5'-cyclic phosphodiesterase 4D (PDE4D)
2743-5_2	3471-49_1	0.108537	0.0117803	2.22045e-16	SHH	STK16	Sonic hedgehog protein (SHH) <==> Serine/threonine-protein kinase 16 (STK16)
2634-2_2	3902-21_2	0.108447	0.0117608	2.22045e-16	IL2RG	SKP1	Cytokine receptor common subunit gamma (IL2RG) <==> S-phase kinase-associated protein 1 (SKP1)
3045-72_2	3091-70_2	0.108443	0.0117599	2.22045e-16	PTN	AURKA	Pleiotrophin (PTN) <==> Aurora kinase A (AURKA)
3636-37_4	3881-49_2	0.108433	0.0117577	2.22045e-16	OLR1	DYNLL1	Oxidized low-density lipoprotein receptor 1 (OLR1) <==> Dynein light chain 1, cytoplasmic (DYNLL1)
3495-15_2	5017-19_1	0.108382	0.0117467	2.22045e-16	CXCL6	PRDX5	C-X-C motif chemokine 6 (CXCL6) <==> Peroxiredoxin-5, mitochondrial (PRDX5)
2851-63_3	3628-3_4	0.108334	0.0117363	2.22045e-16	C5	MAP2K2	C5a anaphylatoxin (C5) <==> Dual specificity mitogen-activated protein kinase kinase 2 (MAP2K2)
2649-77_2	4915-64_2	-0.108291	0.0117269	2.22045e-16	ICAM3	HBA1 HBB	Intercellular adhesion molecule 3 (ICAM3) <==> Hemoglobin (HBA1 HBB)
3719-2_2	4145-58_2	0.108272	0.0117229	2.22045e-16	CDKN1B	NTF3	Cyclin-dependent kinase inhibitor 1B (CDKN1B) <==> Neurotrophin-3 (NTF3)
3736-60_3	4355-13_1	0.108272	0.0117228	2.22045e-16	BMP6	DAPK2	Bone morphogenetic protein 6 (BMP6) <==> Death-associated protein kinase 2 (DAPK2)
3613-62_5	3620-67_5	0.108247	0.0117175	2.22045e-16	FCN1	IL22RA1	Ficolin-1 (FCN1) <==> Interleukin-22 receptor subunit alpha-1 (IL22RA1)
4924-32_1	4988-49_2	0.108235	0.0117149	2.22045e-16	MMP1	FGFR4	Interstitial collagenase (MMP1) <==> Fibroblast growth factor receptor 4 (FGFR4)
2831-29_1	3350-53_2	0.108217	0.011711	2.22045e-16	KLK11	CAMK2A	Kallikrein-11 (KLK11) <==> Calcium/calmodulin-dependent protein kinase type II subunit alpha (CAMK2A)
3196-6_2	3447-64_2	0.108205	0.0117084	2.22045e-16	HAPLN1	CXCL8	Hyaluronan and proteoglycan link protein 1 (HAPLN1) <==> Interleukin-8 (CXCL8)
3033-57_1	4786-58_3	0.108191	0.0117053	2.22045e-16	LGALS2	CMPK1	Galectin-2 (LGALS2) <==> UMP-CMP kinase (CMPK1)
2871-73_2	3035-80_2	0.108145	0.0116953	2.22045e-16	RAD51	IL19	DNA repair protein RAD51 homolog 1 (RAD51) <==> Interleukin-19 (IL19)
5343-74_3	5347-59_3	0.108057	0.0116764	2.22045e-16	CPE	CCNB1	Carboxypeptidase E (CPE) <==> G2/mitotic-specific cyclin-B1 (CCNB1)
5096-51_3	5384-67_3	0.107981	0.0116599	2.22045e-16	KIR3DL2	BRF1	Killer cell immunoglobulin-like receptor 3DL2 (KIR3DL2) <==> Transcription factor IIIB 90 kDa subunit (BRF1)
2999-6_2	4246-40_2	0.107978	0.0116593	2.22045e-16	LSAMP	L1CAM	Limbic system-associated membrane protein (LSAMP) <==> Neural cell adhesion molecule L1 (L1CAM)
3060-43_2	5244-12_3	0.107943	0.0116518	2.22045e-16	C9	MAPK9	Complement component C9 (C9) <==> Mitogen-activated protein kinase 9 (MAPK9)
3220-40_2	3484-60_2	0.107727	0.0116051	2.22045e-16	RET	AGT	Proto-oncogene tyrosine-protein kinase receptor Ret (RET) <==> Angiotensinogen (AGT)
3061-61_2	3796-79_2	0.107692	0.0115976	2.22045e-16	CTSB	ANGPTL4	Cathepsin B (CTSB) <==> Angiopoietin-related protein 4 (ANGPTL4)
4922-13_1	4962-52_1	0.107635	0.0115853	2.22045e-16	CCL19	CDNF	C-C motif chemokine 19 (CCL19) <==> Cerebral dopamine neurotrophic factor (CDNF)
3665-64_3	4981-6_1	0.107605	0.0115788	2.22045e-16	COLEC12	DSC3	Collectin-12 (COLEC12) <==> Desmocollin-3 (DSC3)
2603-61_2	3390-72_2	0.107574	0.0115723	2.22045e-16	CD80	PIK3CA PIK3R1	T-lymphocyte activation antigen CD80 (CD80) <==> Phosphatidylinositol 4,5-bisphosphate 3-kinase catalytic subunit alpha isoform:Phosphatidylinositol 3-kinase regulatory subunit alpha complex (PIK3CA PIK3R1)
2693-20_3	4133-54_2	0.107469	0.0115496	2.22045e-16	OSM	GZMB	Oncostatin-M (OSM) <==> Granzyme B (GZMB)
3681-87_3	4712-28_2	0.107439	0.0115432	2.22045e-16	KLK14	APOD	Kallikrein-14 (KLK14) <==> Apolipoprotein D (APOD)
2943-5_2	3839-60_2	-0.107412	0.0115374	2.22045e-16	CYP3A4	AIP	Cytochrome P450 3A4 (CYP3A4) <==> AH receptor-interacting protein (AIP)
3361-26_2	4994-178_1	0.107371	0.0115286	2.22045e-16	CD207	HNRNPK	C-type lectin domain family 4 member K (CD207) <==> Heterogeneous nuclear ribonucleoprotein K (HNRNPK)
2603-61_2	2834-54_1	0.107311	0.0115156	2.22045e-16	CD80	KLK8	T-lymphocyte activation antigen CD80 (CD80) <==> Kallikrein-8 (KLK8)
3069-52_3	3186-2_2	-0.107241	0.0115007	2.22045e-16	IGHM IGJ IGK@ IGL@	C2	Immunoglobulin M (IGHM IGJ IGK@ IGL@) <==> Complement C2 (C2)
3873-51_2	3877-67_2	0.107222	0.0114965	2.22045e-16	TPO	CAMKK1	Thyroid peroxidase (TPO) <==> Calcium/calmodulin-dependent protein kinase kinase 1 (CAMKK1)
4150-75_2	4301-58_2	0.107207	0.0114934	2.22045e-16	PLG	TK1	Plasmin (PLG) <==> Thymidine kinase, cytosolic (TK1)
2714-78_2	4271-75_2	0.107138	0.0114786	2.22045e-16	AIMP1	PFDN5	Endothelial monocyte-activating polypeptide 2 (AIMP1) <==> Prefoldin subunit 5 (PFDN5)
4134-4_2	5226-36_3	0.107061	0.011462	2.22045e-16	HBEGF	CSNK2A2 CSNK2B	Heparin-binding EGF-like growth factor (HBEGF) <==> Casein kinase II 2-alpha':2-beta heterotetramer (CSNK2A2 CSNK2B)
4149-8_2	4499-21_1	0.107027	0.0114548	2.22045e-16	PDGFB	PDGFA	Platelet-derived growth factor subunit B (PDGFB) <==> Platelet-derived growth factor subunit A (PDGFA)
3216-2_2	4450-26_2	0.106988	0.0114464	2.22045e-16	PIGR	HNRNPAB	Polymeric immunoglobulin receptor (PIGR) <==> Heterogeneous nuclear ribonucleoprotein A/B (HNRNPAB)
2571-12_3	3708-62_1	-0.106909	0.0114294	2.22045e-16	IGFBP3	A2M	Insulin-like growth factor-binding protein 3 (IGFBP3) <==> Alpha-2-macroglobulin (A2M)
2631-50_2	3831-21_1	-0.106899	0.0114274	2.22045e-16	IL10RB	PTEN	Interleukin-10 receptor subunit beta (IL10RB) <==> Phosphatidylinositol 3,4,5-trisphosphate 3-phosphatase and dual-specificity protein phosphatase PTEN (PTEN)
4429-51_2	4883-56_2	0.106844	0.0114156	2.22045e-16	CHST6	INS	Carbohydrate sulfotransferase 6 (CHST6) <==> Insulin (INS)
4151-6_2	5260-80_3	0.106813	0.011409	2.22045e-16	PLG	TYK2	Plasminogen (PLG) <==> Non-receptor tyrosine-protein kinase TYK2 (TYK2)
5024-67_1	5131-15_3	0.106805	0.0114073	2.22045e-16	RB1	TNFRSF19	Retinoblastoma-associated protein (RB1) <==> Tumor necrosis factor receptor superfamily member 19 (TNFRSF19)
3466-8_2	3481-87_1	0.106793	0.0114047	2.22045e-16	PRKACA	XPNPEP1	cAMP-dependent protein kinase catalytic subunit alpha (PRKACA) <==> Xaa-Pro aminopeptidase 1 (XPNPEP1)
2796-62_2	4907-56_1	0.106742	0.0113939	2.22045e-16	FGA FGB FGG	FGA FGB FGG	Fibrinogen (FGA FGB FGG) <==> D-dimer (FGA FGB FGG)
2665-26_2	3216-2_2	-0.106694	0.0113836	2.22045e-16	TNFRSF17	PIGR	Tumor necrosis factor receptor superfamily member 17 (TNFRSF17) <==> Polymeric immunoglobulin receptor (PIGR)
2696-87_2	3808-76_2	0.106668	0.011378	2.22045e-16	PSPN	FGFR2	Persephin (PSPN) <==> Fibroblast growth factor receptor 2 (FGFR2)
3741-4_3	4984-83_1	0.106624	0.0113686	2.22045e-16	IL5	ESD	Interleukin-5 (IL5) <==> S-formylglutathione hydrolase (ESD)
4961-17_1	5487-7_3	0.10661	0.0113658	2.22045e-16	ANXA2	SLAMF7	Annexin A2 (ANXA2) <==> SLAM family member 7 (SLAMF7)
4126-22_1	4474-19_2	0.106449	0.0113314	2.22045e-16	BPI	RPS27A	Bactericidal permeability-increasing protein (BPI) <==> Ubiquitin (RPS27A)
4919-56_2	5019-16_2	0.106381	0.0113169	2.22045e-16	LIFR	UCHL1	Leukemia inhibitory factor receptor (LIFR) <==> Ubiquitin carboxyl-terminal hydrolase isozyme L1 (UCHL1)
2212-69_1	2484-49_3	0.106317	0.0113033	2.22045e-16	PLAT	TNFSF12	Tissue-type plasminogen activator (PLAT) <==> Tumor necrosis factor ligand superfamily member 12 (TNFSF12)
2418-55_9	4851-25_1	0.106206	0.0112796	2.22045e-16	APOE	IL1A	Apolipoprotein E (APOE) <==> Interleukin-1 alpha (IL1A)
2751-16_2	3173-49_2	0.106143	0.0112662	2.22045e-16	AZU1	NAAA	Azurocidin (AZU1) <==> N-acylethanolamine-hydrolyzing acid amidase (NAAA)
3025-50_1	5355-69_3	0.10611	0.0112593	2.22045e-16	FGF2	TNFSF14	Fibroblast growth factor 2 (FGF2) <==> Tumor necrosis factor ligand superfamily member 14 (TNFSF14)
5124-69_3	5133-17_3	0.106098	0.0112568	2.22045e-16	ICAM5	TGFBR2	Intercellular adhesion molecule 5 (ICAM5) <==> TGF-beta receptor type-2 (TGFBR2)
2429-27_4	2741-22_2	0.106096	0.0112564	2.22045e-16	C8A C8B C8G	SIGLEC6	Complement component C8 (C8A C8B C8G) <==> Sialic acid-binding Ig-like lectin 6 (SIGLEC6)
3817-18_1	5076-53_2	0.106094	0.011256	2.22045e-16	PRKCQ	EPHA10	Protein kinase C theta type (PRKCQ) <==> Ephrin type-A receptor 10 (EPHA10)
3025-50_1	4908-6_1	0.106094	0.0112559	2.22045e-16	FGF2	ENG	Fibroblast growth factor 2 (FGF2) <==> Endoglin (ENG)
2997-8_1	4547-59_2	0.106075	0.0112518	2.22045e-16	JAM2	FLRT1	Junctional adhesion molecule B (JAM2) <==> Leucine-rich repeat transmembrane protein FLRT1 (FLRT1)
3714-49_2	4851-25_1	0.106062	0.0112492	2.22045e-16	CKB CKM	IL1A	Creatine kinase M-type:Creatine kinase B-type heterodimer (CKB CKM) <==> Interleukin-1 alpha (IL1A)
2877-3_1	3069-52_3	0.106034	0.0112433	2.22045e-16	UBE2I	IGHM IGJ IGK@ IGL@	SUMO-conjugating enzyme UBC9 (UBE2I) <==> Immunoglobulin M (IGHM IGJ IGK@ IGL@)
3624-3_4	4156-74_1	0.105993	0.0112345	2.22045e-16	PRSS27	TGFB2	Serine protease 27 (PRSS27) <==> Transforming growth factor beta-2 (TGFB2)
4569-52_2	5036-50_1	0.105979	0.0112315	2.22045e-16	SORCS2	TNFAIP6	VPS10 domain-containing receptor SorCS2 (SORCS2) <==> Tumor necrosis factor-inducible gene 6 protein (TNFAIP6)
4498-62_2	5358-3_3	0.105972	0.01123	2.22045e-16	NCAM1	OMD	Neural cell adhesion molecule 1, 120 kDa isoform (NCAM1) <==> Osteomodulin (OMD)
3346-72_2	3624-3_4	0.105963	0.0112281	2.22045e-16	AURKB	PRSS27	Aurora kinase B (AURKB) <==> Serine protease 27 (PRSS27)
2763-66_2	2841-13_2	0.105962	0.011228	2.22045e-16	FGF20	FRZB	Fibroblast growth factor 20 (FGF20) <==> Secreted frizzled-related protein 3 (FRZB)
3040-59_1	3633-70_1	0.105909	0.0112168	2.22045e-16	CCL3	NID2	C-C motif chemokine 3 (CCL3) <==> Nidogen-2 (NID2)
2500-2_3	3174-2_1	0.105893	0.0112134	2.22045e-16	ANGPT4	ADAMTS1	Angiopoietin-4 (ANGPT4) <==> A disintegrin and metalloproteinase with thrombospondin motifs 1 (ADAMTS1)
3187-52_2	4330-4_2	0.105891	0.0112129	2.22045e-16	CRISP3	KLK3	Cysteine-rich secretory protein 3 (CRISP3) <==> Prostate-specific antigen (KLK3)
2876-74_2	4245-80_2	0.105774	0.0111881	2.22045e-16	TOP1	MDM2	DNA topoisomerase 1 (TOP1) <==> E3 ubiquitin-protein ligase Mdm2 (MDM2)
3808-76_2	5128-53_3	0.105715	0.0111756	2.22045e-16	FGFR2	SLAMF6	Fibroblast growth factor receptor 2 (FGFR2) <==> SLAM family member 6 (SLAMF6)
3399-31_2	4476-22_2	0.105592	0.0111496	2.22045e-16	STAB2	ZAP70	Stabilin-2 (STAB2) <==> Tyrosine-protein kinase ZAP-70 (ZAP70)
4907-56_1	5364-7_3	0.105546	0.0111399	2.22045e-16	FGA FGB FGG	SET	D-dimer (FGA FGB FGG) <==> Protein SET (SET)
3859-50_2	5357-60_3	0.105543	0.0111394	2.22045e-16	PSMA1	NLGN4X	Proteasome subunit alpha type-1 (PSMA1) <==> Neuroligin-4, X-linked (NLGN4X)
2611-72_2	3412-7_1	0.105537	0.011138	2.22045e-16	TYRO3	BCL2	Tyrosine-protein kinase receptor TYRO3 (TYRO3) <==> Apoptosis regulator Bcl-2 (BCL2)
2468-62_3	3587-53_1	0.105517	0.0111338	2.22045e-16	CCL20	BMP10	C-C motif chemokine 20 (CCL20) <==> Bone morphogenetic protein 10 (BMP10)
2640-3_2	4224-7_2	0.105506	0.0111314	2.22045e-16	MST1R	SYNCRIP	Macrophage-stimulating protein receptor (MST1R) <==> Heterogeneous nuclear ribonucleoprotein Q (SYNCRIP)
4987-17_1	5095-21_3	0.105496	0.0111293	2.22045e-16	FCAR	KIR2DL4	Immunoglobulin alpha Fc receptor (FCAR) <==> Killer cell immunoglobulin-like receptor 2DL4 (KIR2DL4)
3180-46_2	3485-28_2	0.105484	0.011127	2.22045e-16	CTSD	B2M	Cathepsin D (CTSD) <==> Beta-2-microglobulin (B2M)
3710-49_2	5260-80_3	0.105451	0.01112	2.22045e-16	PLG	TYK2	Angiostatin (PLG) <==> Non-receptor tyrosine-protein kinase TYK2 (TYK2)
5363-51_3	5491-12_3	0.1054	0.0111091	2.22045e-16	SEMA3E	SPOCK2	Semaphorin-3E (SEMA3E) <==> Testican-2 (SPOCK2)
2634-2_2	4708-3_2	0.105384	0.0111059	2.22045e-16	IL2RG	HSD17B1	Cytokine receptor common subunit gamma (IL2RG) <==> Estradiol 17-beta-dehydrogenase 1 (HSD17B1)
2605-49_2	3581-53_3	0.105374	0.0111036	2.22045e-16	TNFRSF8	AHSG	Tumor necrosis factor receptor superfamily member 8 (TNFRSF8) <==> Alpha-2-HS-glycoprotein (AHSG)
3654-27_4	5245-40_5	0.105318	0.011092	2.22045e-16	BMPER	PRKAA2 PRKAB2 PRKAG1	BMP-binding endothelial regulator protein (BMPER) <==> AMP Kinase (alpha2beta2gamma1) (PRKAA2 PRKAB2 PRKAG1)
2994-71_2	4924-32_1	0.105265	0.0110807	2.22045e-16	IL1RL2	MMP1	Interleukin-1 receptor-like 2 (IL1RL2) <==> Interstitial collagenase (MMP1)
2607-54_2	4697-59_2	0.105244	0.0110763	2.22045e-16	CRLF1 CLCF1	CSF2	Cytokine receptor-like factor 1:Cardiotrophin-like cytokine factor 1 Complex (CRLF1 CLCF1) <==> Granulocyte-macrophage colony-stimulating factor (CSF2)
2849-49_1	5133-17_3	0.105226	0.0110724	2.22045e-16	AIF1	TGFBR2	Allograft inflammatory factor 1 (AIF1) <==> TGF-beta receptor type-2 (TGFBR2)
3447-64_2	4552-13_2	0.105167	0.0110602	2.22045e-16	CXCL8	HS6ST1	Interleukin-8 (CXCL8) <==> Heparan-sulfate 6-O-sulfotransferase 1 (HS6ST1)
2687-2_1	4471-50_2	0.105156	0.0110577	2.22045e-16	MIA	TGM3	Melanoma-derived growth regulatory protein (MIA) <==> Protein-glutamine gamma-glutamyltransferase E (TGM3)
3379-29_1	4252-33_4	0.105143	0.0110551	2.22045e-16	PRKCI	NME1	Protein kinase C iota type (PRKCI) <==> Nucleoside diphosphate kinase A (NME1)
5024-67_1	5261-13_3	0.105051	0.0110357	2.22045e-16	RB1	ABL2	Retinoblastoma-associated protein (RB1) <==> Abelson tyrosine-protein kinase 2 (ABL2)
3291-30_2	3656-9_1	0.105043	0.0110341	2.22045e-16	FCER2	CDH12	Low affinity immunoglobulin epsilon Fc receptor (FCER2) <==> Cadherin-12 (CDH12)
4987-17_1	5196-7_3	0.105016	0.0110284	2.22045e-16	FCAR	NMT1	Immunoglobulin alpha Fc receptor (FCAR) <==> Glycylpeptide N-tetradecanoyltransferase 1 (NMT1)
3323-37_1	3499-77_2	0.105011	0.0110274	2.22045e-16	LRP8	IL17B	Low-density lipoprotein receptor-related protein 8 (LRP8) <==> Interleukin-17B (IL17B)
3656-9_1	4414-69_2	0.104999	0.0110248	2.22045e-16	CDH12	SFTPD	Cadherin-12 (CDH12) <==> Pulmonary surfactant-associated protein D (SFTPD)
3305-6_1	5140-56_3	0.104979	0.0110207	2.22045e-16	DLL4	UNC5D	Delta-like protein 4 (DLL4) <==> Netrin receptor UNC5D (UNC5D)
2827-23_2	5268-49_3	0.104955	0.0110156	2.22045e-16	CX3CL1	MMP16	Fractalkine (CX3CL1) <==> Matrix metalloproteinase-16 (MMP16)
2695-25_1	2770-51_2	0.10492	0.0110083	2.22045e-16	PECAM1	CCL1	Platelet endothelial cell adhesion molecule (PECAM1) <==> C-C motif chemokine 1 (CCL1)
4210-19_2	4464-10_2	0.104916	0.0110074	2.22045e-16	DCTN2	SIGLEC1	Dynactin subunit 2 (DCTN2) <==> Sialoadhesin (SIGLEC1)
3629-60_4	3738-54_1	0.104876	0.0109989	2.22045e-16	CDC42BPB	CSF1	Serine/threonine-protein kinase MRCK beta (CDC42BPB) <==> Macrophage colony-stimulating factor 1 (CSF1)
3726-62_4	3736-60_3	0.104863	0.0109963	2.22045e-16	PTH	BMP6	Parathyroid hormone (PTH) <==> Bone morphogenetic protein 6 (BMP6)
2642-4_1	3803-10_2	0.104804	0.0109838	2.22045e-16	PAFAH1B2	CST5	Platelet-activating factor acetylhydrolase IB subunit beta (PAFAH1B2) <==> Cystatin-D (CST5)
3795-6_2	5139-32_3	0.104763	0.0109753	2.22045e-16	ADAM9	UNC5C	Disintegrin and metalloproteinase domain-containing protein 9 (ADAM9) <==> Netrin receptor UNC5C (UNC5C)
3879-50_1	4931-59_1	0.104744	0.0109712	2.22045e-16	CDC37	F3	Hsp90 co-chaperone Cdc37 (CDC37) <==> Tissue Factor (F3)
5249-31_3	5261-13_3	0.104698	0.0109617	2.22045e-16	STK17B	ABL2	Serine/threonine-protein kinase 17B (STK17B) <==> Abelson tyrosine-protein kinase 2 (ABL2)
2645-54_1	4420-7_2	0.104626	0.0109467	2.22045e-16	PRKCZ	ADAM12	Protein kinase C zeta type (PRKCZ) <==> Disintegrin and metalloproteinase domain-containing protein 12 (ADAM12)
3189-61_2	4163-5_2	0.104588	0.0109387	2.22045e-16	TMPRSS15	H2AFZ	Enteropeptidase (TMPRSS15) <==> Histone H2A.z (H2AFZ)
2760-2_2	3799-11_2	0.104551	0.0109309	2.22045e-16	FAM107A	CA3	Protein FAM107A (FAM107A) <==> Carbonic anhydrase 3 (CA3)
2455-17_4	2876-74_2	0.104476	0.0109153	2.22045e-16	IL12A IL12B	TOP1	Interleukin-12 (IL12A IL12B) <==> DNA topoisomerase 1 (TOP1)
2706-69_2	3604-6_4	-0.104445	0.0109087	2.22045e-16	SERPINA7	CNDP1	Thyroxine-Binding Globulin (SERPINA7) <==> Beta-Ala-His dipeptidase (CNDP1)
4324-33_2	5459-33_3	0.104433	0.0109062	2.22045e-16	CST2	CST1	Cystatin-SA (CST2) <==> Cystatin-SN (CST1)
3327-27_1	3331-8_1	0.1044	0.0108993	2.22045e-16	NTN4	RGMB	Netrin-4 (NTN4) <==> RGM domain family member B (RGMB)
2672-60_1	3143-3_1	0.104353	0.0108896	2.22045e-16	TDGF1	CD4	Teratocarcinoma-derived growth factor 1 (TDGF1) <==> T-cell surface glycoprotein CD4 (CD4)
2906-55_3	4146-58_2	0.104329	0.0108845	2.22045e-16	IL4	NTF4	Interleukin-4 (IL4) <==> Neurotrophin-4 (NTF4)
2982-82_2	3497-13_2	0.104275	0.0108732	2.22045e-16	LGALS4	IFNA2	Galectin-4 (LGALS4) <==> Interferon alpha-2 (IFNA2)
2505-49_3	4126-22_1	0.104234	0.0108648	2.22045e-16	GFRA3	BPI	GDNF family receptor alpha-3 (GFRA3) <==> Bactericidal permeability-increasing protein (BPI)
2480-58_3	5443-62_2	0.104182	0.0108539	2.22045e-16	TIMP3	NPPA	Metalloproteinase inhibitor 3 (TIMP3) <==> Atrial natriuretic factor (NPPA)
2979-8_2	3889-64_2	0.10418	0.0108534	2.22045e-16	CXCL5	LMNB1	C-X-C motif chemokine 5 (CXCL5) <==> Lamin-B1 (LMNB1)
3022-4_2	4407-10_1	0.104177	0.0108529	2.22045e-16	CTLA4	MST1	Cytotoxic T-lymphocyte protein 4 (CTLA4) <==> Hepatocyte growth factor-like protein (MST1)
2732-58_3	5008-51_1	0.104155	0.0108483	2.22045e-16	NANOG	SOD2	Homeobox protein NANOG (NANOG) <==> Superoxide dismutase [Mn], mitochondrial (SOD2)
2719-3_4	4917-62_1	-0.104127	0.0108425	2.22045e-16	CSF3R	ITGAV ITGB5	Granulocyte colony-stimulating factor receptor (CSF3R) <==> Integrin alpha-V: beta-5 complex (ITGAV ITGB5)
2333-72_1	2672-60_1	0.103976	0.010811	2.22045e-16	TGFB1	TDGF1	Transforming growth factor beta-1 (TGFB1) <==> Teratocarcinoma-derived growth factor 1 (TDGF1)
2751-16_2	4984-83_1	0.103935	0.0108026	2.22045e-16	AZU1	ESD	Azurocidin (AZU1) <==> S-formylglutathione hydrolase (ESD)
3832-51_1	5062-60_3	0.10385	0.0107848	2.22045e-16	PTK6	CD226	Protein-tyrosine kinase 6 (PTK6) <==> CD226 antigen (CD226)
3624-3_4	3902-21_2	0.103763	0.0107669	2.22045e-16	PRSS27	SKP1	Serine protease 27 (PRSS27) <==> S-phase kinase-associated protein 1 (SKP1)
3388-58_2	3469-74_1	0.103742	0.0107624	2.22045e-16	PAK7	RPS6KA3	Serine/threonine-protein kinase PAK 7 (PAK7) <==> Ribosomal protein S6 kinase alpha-3 (RPS6KA3)
2851-63_3	4129-72_1	0.103655	0.0107443	2.22045e-16	C5	CFB	C5a anaphylatoxin (C5) <==> Complement factor B (CFB)
3329-14_2	4534-10_2	0.103643	0.0107418	2.22045e-16	PGLYRP1	PRSS22	Peptidoglycan recognition protein 1 (PGLYRP1) <==> Brain-specific serine protease 4 (PRSS22)
3202-28_2	4801-13_3	0.103615	0.0107361	2.22045e-16	KREMEN2	LPO	Kremen protein 2 (KREMEN2) <==> Lactoperoxidase (LPO)
3728-52_2	4389-2_1	0.103526	0.0107176	2.22045e-16	SCT	DHH	Secretin (SCT) <==> Desert hedgehog protein N-product (DHH)
3178-5_2	4995-16_1	0.103509	0.0107142	2.22045e-16	CTSC	HPGD	Dipeptidyl peptidase 1 (CTSC) <==> 15-hydroxyprostaglandin dehydrogenase [NAD(+)] (HPGD)
5226-36_3	5262-57_3	0.103476	0.0107072	2.22045e-16	CSNK2A2 CSNK2B	BCAR3	Casein kinase II 2-alpha':2-beta heterotetramer (CSNK2A2 CSNK2B) <==> Breast cancer anti-estrogen resistance protein 3 (BCAR3)
3716-63_2	3766-51_4	0.103462	0.0107044	2.22045e-16	IFNGR1	STX1A	Interferon gamma receptor 1 (IFNGR1) <==> Syntaxin-1A (STX1A)
2805-6_2	3352-80_3	0.103454	0.0107028	2.22045e-16	ACE2	CA6	Angiotensin-converting enzyme 2 (ACE2) <==> Carbonic anhydrase 6 (CA6)
3326-58_2	4210-19_2	0.103444	0.0107006	2.22045e-16	CADM1	DCTN2	Cell adhesion molecule 1 (CADM1) <==> Dynactin subunit 2 (DCTN2)
3479-71_2	3847-56_2	0.103379	0.0106872	2.22045e-16	PRSS3	ETHE1	Trypsin-3 (PRSS3) <==> Persulfide dioxygenase ETHE1, mitochondrial (ETHE1)
4866-59_2	5363-51_3	0.103247	0.01066	4.44089e-16	NTRK2	SEMA3E	BDNF/NT-3 growth factors receptor (NTRK2) <==> Semaphorin-3E (SEMA3E)
4383-97_1	4396-54_1	0.103228	0.010656	4.44089e-16	INHBA INHBB	IFNL1	Inhibin beta A chain:Inhibin beta B chain heterodimer (INHBA INHBB) <==> Interferon lambda-1 (IFNL1)
2797-56_2	5312-49_3	0.10305	0.0106194	4.44089e-16	APOB	APOE	Apolipoprotein B (APOB) <==> Apolipoprotein E (isoform E2) (APOE)
3396-54_2	4301-58_2	0.10304	0.0106172	4.44089e-16	REN	TK1	Renin (REN) <==> Thymidine kinase, cytosolic (TK1)
2822-56_2	4396-54_1	0.103029	0.0106149	4.44089e-16	CD97	IFNL1	CD97 antigen (CD97) <==> Interferon lambda-1 (IFNL1)
3879-50_1	4925-54_2	0.103027	0.0106146	4.44089e-16	CDC37	MMP13	Hsp90 co-chaperone Cdc37 (CDC37) <==> Collagenase 3 (MMP13)
3214-3_2	5242-37_3	-0.103025	0.0106141	4.44089e-16	NRP1	MAP2K4	Neuropilin-1 (NRP1) <==> Dual specificity mitogen-activated protein kinase kinase 4 (MAP2K4)
2961-1_2	3077-66_2	0.102994	0.0106078	4.44089e-16	PROC	F10	Vitamin K-dependent protein C (PROC) <==> Coagulation factor Xa (F10)
4184-43_3	5308-89_2	0.102873	0.0105829	4.44089e-16	EIF4EBP2	ELANE	Eukaryotic translation initiation factor 4E-binding protein 2 (EIF4EBP2) <==> Neutrophil elastase (ELANE)
2775-54_2	3647-49_4	0.102854	0.0105789	4.44089e-16	IL17F	TLR4 LY96	Interleukin-17F (IL17F) <==> Toll-like receptor 4:Lymphocyte antigen 96 complex (TLR4 LY96)
4330-4_2	4540-11_2	0.102845	0.010577	4.44089e-16	KLK3	CBX5	Prostate-specific antigen (KLK3) <==> Chromobox protein homolog 5 (CBX5)
2636-10_2	4464-10_2	0.102836	0.0105752	4.44089e-16	LTBR	SIGLEC1	Tumor necrosis factor receptor superfamily member 3 (LTBR) <==> Sialoadhesin (SIGLEC1)
3189-61_2	3799-11_2	0.102827	0.0105734	4.44089e-16	TMPRSS15	CA3	Enteropeptidase (TMPRSS15) <==> Carbonic anhydrase 3 (CA3)
5018-68_1	5193-51_3	0.10282	0.010572	4.44089e-16	PRDX6	KRAS	Peroxiredoxin-6 (PRDX6) <==> GTPase KRas (KRAS)
4992-49_1	5404-53_3	0.10282	0.0105719	4.44089e-16	GRN	TNFRSF21	Granulins (GRN) <==> Tumor necrosis factor receptor superfamily member 21 (TNFRSF21)
2431-17_3	5016-61_2	0.10274	0.0105555	4.44089e-16	CTSG	PARK7	Cathepsin G (CTSG) <==> Protein DJ-1 (PARK7)
4840-73_1	5412-53_3	0.10261	0.0105289	4.44089e-16	CSF3	CD27	Granulocyte colony-stimulating factor (CSF3) <==> CD27 antigen (CD27)
3832-51_1	4981-6_1	0.102609	0.0105286	4.44089e-16	PTK6	DSC3	Protein-tyrosine kinase 6 (PTK6) <==> Desmocollin-3 (DSC3)
2948-58_2	3825-18_2	0.102588	0.0105244	4.44089e-16	GHR	MAPK8	Growth hormone receptor (GHR) <==> Mitogen-activated protein kinase 8 (MAPK8)
2851-63_3	3811-1_2	0.102571	0.0105209	4.44089e-16	C5	FCN3	C5a anaphylatoxin (C5) <==> Ficolin-3 (FCN3)
3198-4_1	3647-49_4	0.1025	0.0105063	4.44089e-16	IDS	TLR4 LY96	Iduronate 2-sulfatase (IDS) <==> Toll-like receptor 4:Lymphocyte antigen 96 complex (TLR4 LY96)
2967-8_1	2979-8_2	0.102493	0.0105049	4.44089e-16	VCAM1	CXCL5	Vascular cell adhesion protein 1 (VCAM1) <==> C-X-C motif chemokine 5 (CXCL5)
5242-37_3	5412-53_3	0.102464	0.0104988	4.44089e-16	MAP2K4	CD27	Dual specificity mitogen-activated protein kinase kinase 4 (MAP2K4) <==> CD27 antigen (CD27)
2773-50_2	4960-72_1	0.102448	0.0104956	4.44089e-16	IL10	ANXA1	Interleukin-10 (IL10) <==> Annexin A1 (ANXA1)
3168-8_2	3876-15_2	0.10242	0.0104898	4.44089e-16	ADAMTS5	ASGR1	A disintegrin and metalloproteinase with thrombospondin motifs 5 (ADAMTS5) <==> Asialoglycoprotein receptor 1 (ASGR1)
2975-19_2	3072-4_2	0.102416	0.0104891	4.44089e-16	CTGF	IL13	Connective tissue growth factor (CTGF) <==> Interleukin-13 (IL13)
2878-66_2	5340-24_3	0.102414	0.0104886	4.44089e-16	YES1	CASP10	Tyrosine-protein kinase Yes (YES1) <==> Caspase-10 (CASP10)
3538-26_1	5384-67_3	0.102404	0.0104866	4.44089e-16	DDC	BRF1	Aromatic-L-amino-acid decarboxylase (DDC) <==> Transcription factor IIIB 90 kDa subunit (BRF1)
2822-56_2	4543-65_2	0.102367	0.010479	4.44089e-16	CD97	COL23A1	CD97 antigen (CD97) <==> Collagen alpha-1(XXIII) chain (COL23A1)
2769-3_2	3208-2_4	0.102357	0.0104768	4.44089e-16	Human-virus	MATN3	Protein Rev_HV2BE (Human-virus) <==> Matrilin-3 (MATN3)
4130-71_1	4322-28_3	0.10233	0.0104713	4.44089e-16	FGF6	AMN	Fibroblast growth factor 6 (FGF6) <==> Protein amnionless (AMN)
3302-58_1	3401-8_2	0.102254	0.010456	4.44089e-16	CST7	PTPN2	Cystatin-F (CST7) <==> Tyrosine-protein phosphatase non-receptor type 2 (PTPN2)
3361-26_2	3624-3_4	0.102248	0.0104546	4.44089e-16	CD207	PRSS27	C-type lectin domain family 4 member K (CD207) <==> Serine protease 27 (PRSS27)
4124-24_2	4960-72_1	0.102247	0.0104545	4.44089e-16	HSPA1A	ANXA1	Heat shock 70 kDa protein 1A/1B (HSPA1A) <==> Annexin A1 (ANXA1)
2731-29_2	3503-4_2	0.102194	0.0104437	4.44089e-16	POR	ITGA1 ITGB1	NADPH--cytochrome P450 reductase (POR) <==> Integrin alpha-I: beta-1 complex (ITGA1 ITGB1)
4124-24_2	4272-46_2	0.102185	0.0104418	4.44089e-16	HSPA1A	GPI	Heat shock 70 kDa protein 1A/1B (HSPA1A) <==> Glucose-6-phosphate isomerase (GPI)
4389-2_1	4396-54_1	0.102144	0.0104333	6.66134e-16	DHH	IFNL1	Desert hedgehog protein N-product (DHH) <==> Interferon lambda-1 (IFNL1)
4322-28_3	5024-67_1	0.102063	0.0104168	6.66134e-16	AMN	RB1	Protein amnionless (AMN) <==> Retinoblastoma-associated protein (RB1)
4184-43_3	5259-2_3	0.102048	0.0104138	6.66134e-16	EIF4EBP2	MAP3K7 TAB1	Eukaryotic translation initiation factor 4E-binding protein 2 (EIF4EBP2) <==> Mitogen-activated protein kinase kinase kinase 7:TGF-beta-activated kinase 1 and MAP3K7-binding protein 1 fusion (MAP3K7 TAB1)
4140-3_2	4224-7_2	0.102019	0.0104079	6.66134e-16	IL7	SYNCRIP	Interleukin-7 (IL7) <==> Heterogeneous nuclear ribonucleoprotein Q (SYNCRIP)
3029-52_2	4718-5_2	0.102015	0.0104071	6.66134e-16	CD209	PPIB	CD209 antigen (CD209) <==> Peptidyl-prolyl cis-trans isomerase B (PPIB)
2890-59_2	3820-68_2	0.101939	0.0103915	6.66134e-16	CCL28	MAPKAPK2	C-C motif chemokine 28 (CCL28) <==> MAP kinase-activated protein kinase 2 (MAPKAPK2)
3646-7_4	4981-6_1	0.101895	0.0103827	6.66134e-16	TEC	DSC3	Tyrosine-protein kinase Tec (TEC) <==> Desmocollin-3 (DSC3)
3057-55_1	4157-2_1	0.101787	0.0103605	8.88178e-16	WISP1	F2	WNT1-inducible-signaling pathway protein 1 (WISP1) <==> Thrombin (F2)
3206-4_2	3534-14_2	0.101724	0.0103478	8.88178e-16	LYVE1	CD40LG	Lymphatic vessel endothelial hyaluronic acid receptor 1 (LYVE1) <==> CD40 ligand (CD40LG)
3315-15_1	5340-24_3	0.101724	0.0103477	8.88178e-16	GPC2	CASP10	Glypican-2 (GPC2) <==> Caspase-10 (CASP10)
2992-59_2	5021-13_1	0.101708	0.0103445	8.88178e-16	IL17RA	PPA1	Interleukin-17 receptor A (IL17RA) <==> Inorganic pyrophosphatase (PPA1)
3758-68_3	5122-92_2	0.101703	0.0103435	8.88178e-16	PROC	SEMA6A	Activated Protein C (PROC) <==> Semaphorin-6A (SEMA6A)
3666-17_4	5022-61_1	0.101602	0.0103229	8.88178e-16	CFHR5	PSME1	Complement factor H-related protein 5 (CFHR5) <==> Proteasome activator complex subunit 1 (PSME1)
3605-77_4	4886-3_1	0.101588	0.0103202	8.88178e-16	MASP1	CCL7	Mannan-binding lectin serine protease 1 (MASP1) <==> C-C motif chemokine 7 (CCL7)
3623-84_4	5280-68_5	0.101508	0.0103039	8.88178e-16	LY86	SLC25A18	Lymphocyte antigen 86 (LY86) <==> Mitochondrial glutamate carrier 2 (SLC25A18)
3201-49_2	5133-17_3	0.1015	0.0103022	8.88178e-16	KLK5	TGFBR2	Kallikrein-5 (KLK5) <==> TGF-beta receptor type-2 (TGFBR2)
2900-53_3	3806-55_1	0.101494	0.010301	8.88178e-16	CCL14	EPHA5	C-C motif chemokine 14 (CCL14) <==> Ephrin type-A receptor 5 (EPHA5)
2505-49_3	4890-10_1	0.101448	0.0102917	8.88178e-16	GFRA3	POMC	GDNF family receptor alpha-3 (GFRA3) <==> Corticotropin (POMC)
3522-57_1	4890-10_1	0.101436	0.0102893	8.88178e-16	VIP	POMC	Vasoactive Intestinal Peptide (VIP) <==> Corticotropin (POMC)
2247-20_11	2696-87_2	0.101409	0.0102839	8.88178e-16	PROK1	PSPN	Prokineticin-1 (PROK1) <==> Persephin (PSPN)
2558-51_3	3836-51_2	0.101353	0.0102724	8.88178e-16	POMC	UFM1	Beta-endorphin (POMC) <==> Ubiquitin-fold modifier 1 (UFM1)
3488-64_2	4272-46_2	0.101318	0.0102653	8.88178e-16	CAT	GPI	Catalase (CAT) <==> Glucose-6-phosphate isomerase (GPI)
3218-8_2	4423-77_2	0.101281	0.0102578	1.11022e-15	FOLH1	BCL2L1	Glutamate carboxypeptidase 2 (FOLH1) <==> Bcl-2-like protein 1 (BCL2L1)
3521-16_2	3534-14_2	0.101216	0.0102447	1.11022e-15	CGA TSHB	CD40LG	Thyroid Stimulating Hormone (CGA TSHB) <==> CD40 ligand (CD40LG)
3736-60_3	4721-54_2	0.101197	0.0102408	1.11022e-15	BMP6	TFF3	Bone morphogenetic protein 6 (BMP6) <==> Trefoil factor 3 (TFF3)
3362-61_2	3708-62_1	0.101159	0.0102331	1.11022e-15	CHRDL1	A2M	Chordin-like protein 1 (CHRDL1) <==> Alpha-2-macroglobulin (A2M)
2944-66_2	4500-50_2	0.101154	0.0102322	1.11022e-15	NBL1	CLEC11A	Neuroblastoma suppressor of tumorigenicity 1 (NBL1) <==> Stem Cell Growth Factor-alpha (CLEC11A)
3832-51_1	4990-87_1	0.10111	0.0102233	1.33227e-15	PTK6	GP1BA	Protein-tyrosine kinase 6 (PTK6) <==> Platelet glycoprotein Ib alpha chain (GP1BA)
2734-49_4	4890-10_1	0.101053	0.0102118	1.33227e-15	NCR2	POMC	Natural cytotoxicity triggering receptor 2 (NCR2) <==> Corticotropin (POMC)
2889-37_2	5249-31_3	0.101049	0.010211	1.33227e-15	CTF1	STK17B	Cardiotrophin-1 (CTF1) <==> Serine/threonine-protein kinase 17B (STK17B)
4792-51_2	5357-60_3	0.100985	0.010198	1.33227e-15	Human-virus	NLGN4X	gp41 C34 peptide, HIV (Human-virus) <==> Neuroligin-4, X-linked (NLGN4X)
4237-70_3	4983-6_1	0.100985	0.010198	1.33227e-15	LCMT1	ERP29	Leucine carboxyl methyltransferase 1 (LCMT1) <==> Endoplasmic reticulum resident protein 29 (ERP29)
2973-15_2	3470-1_2	0.100964	0.0101938	1.33227e-15	CD36	SELE	Platelet glycoprotein 4 (CD36) <==> E-Selectin (SELE)
3879-50_1	4491-4_2	0.100959	0.0101928	1.33227e-15	CDC37	IL5RA	Hsp90 co-chaperone Cdc37 (CDC37) <==> Interleukin-5 receptor subunit alpha (IL5RA)
3010-53_2	3868-8_1	0.100882	0.0101771	1.33227e-15	TSLP	SGTA	Thymic stromal lymphopoietin (TSLP) <==> Small glutamine-rich tetratricopeptide repeat-containing protein alpha (SGTA)
3220-40_2	5082-51_3	0.100857	0.0101721	1.33227e-15	RET	IL1RAPL2	Proto-oncogene tyrosine-protein kinase receptor Ret (RET) <==> X-linked interleukin-1 receptor accessory protein-like 2 (IL1RAPL2)
3217-74_2	3723-1_2	0.100832	0.010167	1.33227e-15	SERPINE2	NPPB	Glia-derived nexin (SERPINE2) <==> Brain natriuretic peptide 32 (NPPB)
4696-2_2	5225-50_3	0.100818	0.0101644	1.33227e-15	FABP3	CSNK2A1 CSNK2B	Fatty acid-binding protein, heart (FABP3) <==> Casein kinase II 2-alpha:2-beta heterotetramer (CSNK2A1 CSNK2B)
2603-61_2	3187-52_2	0.100739	0.0101484	1.55431e-15	CD80	CRISP3	T-lymphocyte activation antigen CD80 (CD80) <==> Cysteine-rich secretory protein 3 (CRISP3)
2842-68_1	3709-4_2	0.100727	0.010146	1.55431e-15	ICAM2	GPT	Intercellular adhesion molecule 2 (ICAM2) <==> Alanine aminotransferase 1 (GPT)
3378-49_2	4829-43_6	0.10071	0.0101426	1.55431e-15	KLK7	SFN	Kallikrein-7 (KLK7) <==> 14-3-3 protein sigma (SFN)
3065-65_1	4540-11_2	-0.100689	0.0101383	1.55431e-15	FGF5	CBX5	Fibroblast growth factor 5 (FGF5) <==> Chromobox protein homolog 5 (CBX5)
2731-29_2	3216-2_2	0.100637	0.0101278	1.77636e-15	POR	PIGR	NADPH--cytochrome P450 reductase (POR) <==> Polymeric immunoglobulin receptor (PIGR)
2421-7_3	2524-56_3	0.100549	0.0101102	1.77636e-15	BDNF	HMGB1	Brain-derived neurotrophic factor (BDNF) <==> High mobility group protein B1 (HMGB1)
3208-2_4	3450-4_2	0.100516	0.0101035	1.77636e-15	MATN3	KLK6	Matrilin-3 (MATN3) <==> Kallikrein-6 (KLK6)
5061-27_3	5068-54_3	0.100445	0.0100893	1.77636e-15	ICOSLG	CRTAM	ICOS ligand (ICOSLG) <==> Cytotoxic and regulatory T-cell molecule (CRTAM)
2714-78_2	5312-49_3	-0.100437	0.0100875	1.77636e-15	AIMP1	APOE	Endothelial monocyte-activating polypeptide 2 (AIMP1) <==> Apolipoprotein E (isoform E2) (APOE)
2755-8_2	3389-7_2	0.100343	0.0100687	1.9984e-15	C3	SERPINA5	C3a anaphylatoxin des Arginine (C3) <==> Plasma serine protease inhibitor (SERPINA5)
3364-76_2	4961-17_1	0.100323	0.0100648	1.9984e-15	CTSV	ANXA2	Cathepsin L2 (CTSV) <==> Annexin A2 (ANXA2)
2865-77_2	4462-8_2	0.100253	0.0100506	2.22045e-15	KAT6A	RASA1	Histone acetyltransferase KAT6A (KAT6A) <==> Ras GTPase-activating protein 1 (RASA1)
5249-31_3	5254-69_3	0.100248	0.0100496	2.22045e-15	STK17B	PDE3A	Serine/threonine-protein kinase 17B (STK17B) <==> cGMP-inhibited 3',5'-cyclic phosphodiesterase A (PDE3A)
2429-27_4	4224-7_2	0.100228	0.0100458	2.22045e-15	C8A C8B C8G	SYNCRIP	Complement component C8 (C8A C8B C8G) <==> Heterogeneous nuclear ribonucleoprotein Q (SYNCRIP)
3657-74_3	3681-87_3	0.100146	0.0100292	2.22045e-15	PPP3R1	KLK14	Calcineurin subunit B type 1 (PPP3R1) <==> Kallikrein-14 (KLK14)
4925-54_2	5131-15_3	0.10012	0.0100241	2.22045e-15	MMP13	TNFRSF19	Collagenase 3 (MMP13) <==> Tumor necrosis factor receptor superfamily member 19 (TNFRSF19)
3083-71_1	3810-50_2	0.100099	0.0100197	2.22045e-15	EDA2R	FGR	Tumor necrosis factor receptor superfamily member 27 (EDA2R) <==> Tyrosine-protein kinase Fgr (FGR)
4968-50_1	5404-53_3	0.100087	0.0100175	2.22045e-15	CAPG	TNFRSF21	Macrophage-capping protein (CAPG) <==> Tumor necrosis factor receptor superfamily member 21 (TNFRSF21)
3209-69_1	5061-27_3	0.100085	0.0100171	2.22045e-15	MEPE	ICOSLG	Matrix extracellular phosphoglycoprotein (MEPE) <==> ICOS ligand (ICOSLG)
4144-13_1	5097-14_3	0.100049	0.0100097	2.22045e-15	CCL13	KIR3DS1	C-C motif chemokine 13 (CCL13) <==> Killer cell immunoglobulin-like receptor 3DS1 (KIR3DS1)
4708-3_2	5061-27_3	0.100027	0.0100055	2.44249e-15	HSD17B1	ICOSLG	Estradiol 17-beta-dehydrogenase 1 (HSD17B1) <==> ICOS ligand (ICOSLG)
3181-50_2	3820-68_2	0.0999826	0.00999652	2.44249e-15	CTSS	MAPKAPK2	Cathepsin S (CTSS) <==> MAP kinase-activated protein kinase 2 (MAPKAPK2)
4330-4_2	5356-2_3	0.0999722	0.00999444	2.44249e-15	KLK3	MIF	Prostate-specific antigen (KLK3) <==> Macrophage migration inhibitory factor (MIF)
2686-67_2	4455-89_2	0.0999612	0.00999224	2.66453e-15	IGFBP6	MFGE8	Insulin-like growth factor-binding protein 6 (IGFBP6) <==> Lactadherin (MFGE8)
3828-54_2	4965-27_1	0.0998373	0.00996749	2.66453e-15	PDGFC	ATP5B	Platelet-derived growth factor C (PDGFC) <==> ATP synthase subunit beta, mitochondrial (ATP5B)
2911-27_2	4428-1_2	0.0997882	0.00995767	2.66453e-15	MDK	CHST2	Midkine (MDK) <==> Carbohydrate sulfotransferase 2 (CHST2)
3412-7_1	4968-50_1	0.099784	0.00995685	2.66453e-15	BCL2	CAPG	Apoptosis regulator Bcl-2 (BCL2) <==> Macrophage-capping protein (CAPG)
2781-63_2	3038-9_2	0.0997718	0.00995441	2.66453e-15	CCL4L1	CXCL11	C-C motif chemokine 4-like (CCL4L1) <==> C-X-C motif chemokine 11 (CXCL11)
4957-1_2	5005-4_1	0.0997675	0.00995356	2.88658e-15	RPSA	MAPK12	40S ribosomal protein SA (RPSA) <==> Mitogen-activated protein kinase 12 (MAPK12)
2683-1_2	5018-68_1	0.0997625	0.00995255	2.88658e-15	C3	PRDX6	Complement C3b, inactivated (C3) <==> Peroxiredoxin-6 (PRDX6)
2961-1_2	3184-25_2	0.0997546	0.00995099	2.88658e-15	PROC	F7	Vitamin K-dependent protein C (PROC) <==> Coagulation Factor VII (F7)
2670-67_4	5440-26_3	0.0997366	0.0099474	2.88658e-15	CKM	TNNI2	Creatine kinase M-type (CKM) <==> Troponin I, fast skeletal muscle (TNNI2)
3357-67_2	4397-26_2	0.0995879	0.00991775	3.10862e-15	CDK2 CCNA2	IFNL2	Cyclin-dependent kinase 2:Cyclin-A2 complex (CDK2 CCNA2) <==> Interferon lambda-2 (IFNL2)
3052-8_2	4134-4_2	0.0995519	0.00991057	3.10862e-15	FASLG	HBEGF	Tumor necrosis factor ligand superfamily member 6, soluble form (FASLG) <==> Heparin-binding EGF-like growth factor (HBEGF)
2514-65_3	5096-51_3	0.0995395	0.00990811	3.33067e-15	EFNB3	KIR3DL2	Ephrin-B3 (EFNB3) <==> Killer cell immunoglobulin-like receptor 3DL2 (KIR3DL2)
5033-27_1	5178-5_3	0.0995201	0.00990425	3.33067e-15	TPM1	PDE7A	Tropomyosin alpha-1 chain (TPM1) <==> High affinity cAMP-specific 3',5'-cyclic phosphodiesterase 7A (PDE7A)
2900-53_3	2913-1_2	-0.0994509	0.00989048	3.55271e-15	CCL14	CCL23	C-C motif chemokine 14 (CCL14) <==> C-C motif chemokine 23 (CCL23)
2455-17_4	2638-12_2	0.0994141	0.00988316	3.55271e-15	IL12A IL12B	CSF1R	Interleukin-12 (IL12A IL12B) <==> Macrophage colony-stimulating factor 1 receptor (CSF1R)
3400-49_2	3728-52_2	0.0994111	0.00988257	3.55271e-15	TBK1	SCT	Serine/threonine-protein kinase TBK1 (TBK1) <==> Secretin (SCT)
2732-58_3	4471-50_2	0.0992964	0.00985977	3.77476e-15	NANOG	TGM3	Homeobox protein NANOG (NANOG) <==> Protein-glutamine gamma-glutamyltransferase E (TGM3)
3450-4_2	3828-54_2	0.0992754	0.00985561	3.9968e-15	KLK6	PDGFC	Kallikrein-6 (KLK6) <==> Platelet-derived growth factor C (PDGFC)
3876-15_2	4543-65_2	0.0992695	0.00985442	3.9968e-15	ASGR1	COL23A1	Asialoglycoprotein receptor 1 (ASGR1) <==> Collagen alpha-1(XXIII) chain (COL23A1)
4165-2_1	4440-15_2	0.0992571	0.00985198	3.9968e-15	TG	FCRL3	Thyroglobulin (TG) <==> Fc receptor-like protein 3 (FCRL3)
3132-1_1	4487-1_1	0.0992126	0.00984315	3.9968e-15	VEGFC	FGF7	Vascular endothelial growth factor C (VEGFC) <==> Fibroblast growth factor 7 (FGF7)
2696-87_2	5128-53_3	0.0991792	0.00983651	3.9968e-15	PSPN	SLAMF6	Persephin (PSPN) <==> SLAM family member 6 (SLAMF6)
2211-9_6	2609-59_2	0.0991612	0.00983294	4.21885e-15	TIMP1	CST3	Metalloproteinase inhibitor 1 (TIMP1) <==> Cystatin-C (CST3)
2846-24_2	4557-61_2	0.099098	0.00982042	4.44089e-15	RPS27A	KIRREL3	Ubiquitin+1, truncated mutation for UbB (RPS27A) <==> Kin of IRRE-like protein 3 (KIRREL3)
2864-2_3	4973-18_1	0.0990854	0.00981791	4.44089e-15	MAP2K1	BIRC3	Dual specificity mitogen-activated protein kinase kinase 1 (MAP2K1) <==> Baculoviral IAP repeat-containing protein 3 (BIRC3)
2614-28_2	4472-5_2	0.0990762	0.00981609	4.44089e-15	EFNA4	TPM2	Ephrin-A4 (EFNA4) <==> Tropomyosin beta chain (TPM2)
2693-20_3	4472-5_2	0.0990457	0.00981004	4.44089e-15	OSM	TPM2	Oncostatin-M (OSM) <==> Tropomyosin beta chain (TPM2)
3072-4_2	3400-49_2	0.0989969	0.00980038	4.66294e-15	IL13	TBK1	Interleukin-13 (IL13) <==> Serine/threonine-protein kinase TBK1 (TBK1)
2636-10_2	3038-9_2	0.0989835	0.00979773	4.66294e-15	LTBR	CXCL11	Tumor necrosis factor receptor superfamily member 3 (LTBR) <==> C-X-C motif chemokine 11 (CXCL11)
2638-12_2	3421-54_2	0.0989784	0.00979673	4.66294e-15	CSF1R	TNFSF8	Macrophage colony-stimulating factor 1 receptor (CSF1R) <==> Tumor necrosis factor ligand superfamily member 8 (TNFSF8)
2769-3_2	4919-56_2	0.098915	0.00978418	4.88498e-15	Human-virus	LIFR	Protein Rev_HV2BE (Human-virus) <==> Leukemia inhibitory factor receptor (LIFR)
3343-1_4	4272-46_2	0.0989064	0.00978248	4.88498e-15	ACY1	GPI	Aminoacylase-1 (ACY1) <==> Glucose-6-phosphate isomerase (GPI)
3083-71_1	5124-69_3	0.0988602	0.00977333	4.88498e-15	EDA2R	ICAM5	Tumor necrosis factor receptor superfamily member 27 (EDA2R) <==> Intercellular adhesion molecule 5 (ICAM5)
2633-52_2	4785-30_3	0.0987936	0.00976018	5.32907e-15	IL13RA1	SERPINA6	Interleukin-13 receptor subunit alpha-1 (IL13RA1) <==> Corticosteroid-binding globulin (SERPINA6)
2598-9_3	4910-21_1	0.0987805	0.00975758	5.32907e-15	TNFRSF9	PLA2G1B	Tumor necrosis factor receptor superfamily member 9 (TNFRSF9) <==> Phospholipase A2 (PLA2G1B)
2730-58_2	3206-4_2	0.0987672	0.00975496	5.32907e-15	MICA	LYVE1	MHC class I polypeptide-related sequence A (MICA) <==> Lymphatic vessel endothelial hyaluronic acid receptor 1 (LYVE1)
2762-30_2	4891-50_1	0.0987583	0.00975321	5.32907e-15	FGF19	GCG	Fibroblast growth factor 19 (FGF19) <==> Glucagon (GCG)
2974-61_2	3340-53_1	0.0987332	0.00974825	5.32907e-15	CNTN1	THBS4	Contactin-1 (CNTN1) <==> Thrombospondin-4 (THBS4)
5031-10_1	5238-26_3	0.0987256	0.00974675	5.32907e-15	SPTAN1	PPIE	Spectrin alpha chain, non-erythrocytic 1 (SPTAN1) <==> Peptidyl-prolyl cis-trans isomerase E (PPIE)
2653-62_1	4138-25_2	-0.0986898	0.00973968	5.77316e-15	MAPT	IL20	Microtubule-associated protein tau (MAPT) <==> Interleukin-20 (IL20)
3817-18_1	4991-12_1	0.0986875	0.00973922	5.77316e-15	PRKCQ	GPC5	Protein kinase C theta type (PRKCQ) <==> Glypican-5 (GPC5)
5108-72_3	5231-79_3	0.098654	0.00973262	5.77316e-15	NOTCH3	PCSK9	Neurogenic locus notch homolog protein 3 (NOTCH3) <==> Proprotein convertase subtilisin/kexin type 9 (PCSK9)
2192-63_10	2763-66_2	0.0986159	0.00972509	5.77316e-15	CCL27	FGF20	C-C motif chemokine 27 (CCL27) <==> Fibroblast growth factor 20 (FGF20)
3427-63_2	5079-11_3	0.0985994	0.00972183	5.9952e-15	CSNK2A1	TNFRSF18	Casein kinase II subunit alpha (CSNK2A1) <==> Tumor necrosis factor receptor superfamily member 18 (TNFRSF18)
3423-59_2	4165-2_1	0.0985976	0.00972148	5.9952e-15	CMA1	TG	Chymase (CMA1) <==> Thyroglobulin (TG)
3329-14_2	4429-51_2	0.0985725	0.00971654	5.9952e-15	PGLYRP1	CHST6	Peptidoglycan recognition protein 1 (PGLYRP1) <==> Carbohydrate sulfotransferase 6 (CHST6)
4133-54_2	4540-11_2	0.0985416	0.00971045	6.21725e-15	GZMB	CBX5	Granzyme B (GZMB) <==> Chromobox protein homolog 5 (CBX5)
2333-72_1	2826-53_2	0.0985162	0.00970545	6.21725e-15	TGFB1	EDA	Transforming growth factor beta-1 (TGFB1) <==> Ectodysplasin-A, secreted form (EDA)
4143-74_2	4472-5_2	0.098472	0.00969673	6.43929e-15	XCL1	TPM2	Lymphotactin (XCL1) <==> Tropomyosin beta chain (TPM2)
2618-10_2	3212-30_3	0.0984118	0.00968487	6.66134e-15	ERBB4	ASAH2	Receptor tyrosine-protein kinase erbB-4 (ERBB4) <==> Neutral ceramidase (ASAH2)
2939-10_2	5079-11_3	-0.0984093	0.00968438	6.66134e-15	ARTN	TNFRSF18	Artemin (ARTN) <==> Tumor necrosis factor receptor superfamily member 18 (TNFRSF18)
3726-62_4	5093-47_3	0.0983507	0.00967287	7.10543e-15	PTH	JAG2	Parathyroid hormone (PTH) <==> Protein jagged-2 (JAG2)
2211-9_6	5018-68_1	0.0983189	0.0096666	7.10543e-15	TIMP1	PRDX6	Metalloproteinase inhibitor 1 (TIMP1) <==> Peroxiredoxin-6 (PRDX6)
3422-4_2	3521-16_2	0.098279	0.00965877	7.10543e-15	CDC2 CCNB1	CGA TSHB	Cyclin-dependent kinase 1:G2/mitotic-specific cyclin-B1 complex (CDC2 CCNB1) <==> Thyroid Stimulating Hormone (CGA TSHB)
2968-61_1	2986-49_2	0.0981595	0.00963528	7.99361e-15	TNFSF15	CXCL3 CXCL2	Tumor necrosis factor ligand superfamily member 15 (TNFSF15) <==> Gro-beta/gamma (CXCL3 CXCL2)
4883-56_2	5109-24_3	0.0981373	0.00963093	7.99361e-15	INS	NRCAM	Insulin (INS) <==> Neuronal cell adhesion molecule (NRCAM)
3445-53_2	3473-78_2	0.0981342	0.00963031	7.99361e-15	IL15RA	MPL	Interleukin-15 receptor subunit alpha (IL15RA) <==> Thrombopoietin Receptor (MPL)
2723-9_2	5130-67_3	0.0980834	0.00962035	8.21565e-15	IL37	SCARF2	Interleukin-37 (IL37) <==> Scavenger receptor class F member 2 (SCARF2)
5031-10_1	5098-79_3	0.0980201	0.00960794	8.43769e-15	SPTAN1	KLRF1	Spectrin alpha chain, non-erythrocytic 1 (SPTAN1) <==> Killer cell lectin-like receptor subfamily F member 1 (KLRF1)
3186-2_2	5229-90_3	-0.0979445	0.00959313	8.88178e-15	C2	IMPDH1	Complement C2 (C2) <==> Inosine-5'-monophosphate dehydrogenase 1 (IMPDH1)
2443-10_4	2571-12_3	0.0979066	0.0095857	9.32587e-15	FGF8	IGFBP3	Fibroblast growth factor 8 isoform B (FGF8) <==> Insulin-like growth factor-binding protein 3 (IGFBP3)
2742-68_2	3636-37_4	0.0978902	0.00958249	9.32587e-15	SIGLEC7	OLR1	Sialic acid-binding Ig-like lectin 7 (SIGLEC7) <==> Oxidized low-density lipoprotein receptor 1 (OLR1)
2761-49_2	5103-30_3	0.0978084	0.00956649	9.76996e-15	FGF18	CD200R1	Fibroblast growth factor 18 (FGF18) <==> Cell surface glycoprotein CD200 receptor 1 (CD200R1)
3182-38_2	3580-25_8	0.0978078	0.00956636	9.76996e-15	ENTPD1	SERPINA1	Ectonucleoside triphosphate diphosphohydrolase 1 (ENTPD1) <==> Alpha-1-antitrypsin (SERPINA1)
2603-61_2	3003-29_2	0.0977952	0.00956391	9.76996e-15	CD80	NCR3	T-lymphocyte activation antigen CD80 (CD80) <==> Natural cytotoxicity triggering receptor 3 (NCR3)
3852-19_2	5032-64_1	0.0977417	0.00955344	1.0214e-14	DNAJB1	SSRP1	DnaJ homolog subfamily B member 1 (DNAJB1) <==> FACT complex subunit SSRP1 (SSRP1)
3329-14_2	5112-73_3	0.0977179	0.00954878	1.0214e-14	PGLYRP1	CD200	Peptidoglycan recognition protein 1 (PGLYRP1) <==> OX-2 membrane glycoprotein (CD200)
4792-51_2	4911-49_2	0.0975731	0.00952052	1.13243e-14	Human-virus	GSTP1	gp41 C34 peptide, HIV (Human-virus) <==> Glutathione S-transferase P (GSTP1)
3447-64_2	3892-21_2	0.097555	0.00951698	1.15463e-14	CXCL8	MED1	Interleukin-8 (CXCL8) <==> Mediator of RNA polymerase II transcription subunit 1 (MED1)
3326-58_2	5451-1_3	0.09752	0.00951014	1.15463e-14	CADM1	ALCAM	Cell adhesion molecule 1 (CADM1) <==> CD166 antigen (ALCAM)
2590-69_4	2946-52_2	0.0975169	0.00950955	1.17684e-14	ROR1	CFD	Tyrosine-protein kinase transmembrane receptor ROR1 (ROR1) <==> Complement factor D (CFD)
2734-49_4	4184-43_3	0.0975069	0.0095076	1.17684e-14	NCR2	EIF4EBP2	Natural cytotoxicity triggering receptor 2 (NCR2) <==> Eukaryotic translation initiation factor 4E-binding protein 2 (EIF4EBP2)
2850-3_2	3494-71_3	0.0975044	0.00950711	1.17684e-14	ARG1	FGF17	Arginase-1 (ARG1) <==> Fibroblast growth factor 17 (FGF17)
2632-5_2	2783-18_2	0.0974944	0.00950516	1.19904e-14	IL12RB1	CCL3L1	Interleukin-12 receptor subunit beta-1 (IL12RB1) <==> C-C motif chemokine 3-like 1 (CCL3L1)
3479-71_2	4875-73_1	0.0974734	0.00950106	1.19904e-14	PRSS3	C3	Trypsin-3 (PRSS3) <==> Complement C3d fragment (C3)
2474-54_5	2700-56_2	0.097473	0.00950098	1.19904e-14	APCS	PROS1	Serum amyloid P-component (APCS) <==> Vitamin K-dependent protein S (PROS1)
3181-50_2	4540-11_2	0.097461	0.00949864	1.19904e-14	CTSS	CBX5	Cathepsin S (CTSS) <==> Chromobox protein homolog 5 (CBX5)
3709-4_2	4775-34_3	0.0974342	0.00949342	1.24345e-14	GPT	GSN	Alanine aminotransferase 1 (GPT) <==> Gelsolin (GSN)
2826-53_2	5264-65_3	0.0974065	0.00948803	1.24345e-14	EDA	CALR	Ectodysplasin-A, secreted form (EDA) <==> Calreticulin (CALR)
3323-37_1	3828-54_2	0.0973645	0.00947984	1.28786e-14	LRP8	PDGFC	Low-density lipoprotein receptor-related protein 8 (LRP8) <==> Platelet-derived growth factor C (PDGFC)
2974-61_2	5231-79_3	0.097322	0.00947156	1.33227e-14	CNTN1	PCSK9	Contactin-1 (CNTN1) <==> Proprotein convertase subtilisin/kexin type 9 (PCSK9)
2849-49_1	3396-54_2	0.0972918	0.00946569	1.33227e-14	AIF1	REN	Allograft inflammatory factor 1 (AIF1) <==> Renin (REN)
3804-66_2	5031-10_1	0.0971708	0.00944216	1.46549e-14	DMP1	SPTAN1	Dentin matrix acidic phosphoprotein 1 (DMP1) <==> Spectrin alpha chain, non-erythrocytic 1 (SPTAN1)
2829-19_2	3061-61_2	0.0971403	0.00943623	1.46549e-14	IL27 EBI3	CTSB	Interleukin-27 (IL27 EBI3) <==> Cathepsin B (CTSB)
4359-87_1	5349-69_3	-0.0971051	0.0094294	1.5099e-14	DYRK3	DLL1	Dual specificity tyrosine-phosphorylation-regulated kinase 3 (DYRK3) <==> Delta-like protein 1 (DLL1)
2906-55_3	3654-27_4	0.0970161	0.00941212	1.59872e-14	IL4	BMPER	Interleukin-4 (IL4) <==> BMP-binding endothelial regulator protein (BMPER)
2805-6_2	2949-6_2	0.096958	0.00940085	1.64313e-14	ACE2	PLA2G10	Angiotensin-converting enzyme 2 (ACE2) <==> Group 10 secretory phospholipase A2 (PLA2G10)
3072-4_2	5016-61_2	0.0969468	0.00939868	1.68754e-14	IL13	PARK7	Interleukin-13 (IL13) <==> Protein DJ-1 (PARK7)
2962-50_2	3314-74_2	0.096917	0.0093929	1.68754e-14	PTHLH	GFRA1	Parathyroid hormone-related protein (PTHLH) <==> GDNF family receptor alpha-1 (GFRA1)
2700-56_2	4851-25_1	-0.0968892	0.00938752	1.73195e-14	PROS1	IL1A	Vitamin K-dependent protein S (PROS1) <==> Interleukin-1 alpha (IL1A)
2952-75_2	3180-46_2	0.0968728	0.00938434	1.75415e-14	IGF1	CTSD	Insulin-like growth factor I (IGF1) <==> Cathepsin D (CTSD)
3613-62_5	4355-13_1	0.0968599	0.00938185	1.77636e-14	FCN1	DAPK2	Ficolin-1 (FCN1) <==> Death-associated protein kinase 2 (DAPK2)
3600-2_3	4496-60_2	0.0967664	0.00936373	1.86517e-14	CHIT1	MMP12	Chitotriosidase-1 (CHIT1) <==> Macrophage metalloelastase (MMP12)
3143-3_1	3522-57_1	0.0967661	0.00936367	1.86517e-14	CD4	VIP	T-cell surface glycoprotein CD4 (CD4) <==> Vasoactive Intestinal Peptide (VIP)
2768-56_2	2960-66_2	-0.0967648	0.00936342	1.86517e-14	HPX	CFP	Hemopexin (HPX) <==> Properdin (CFP)
3004-67_2	5183-53_3	0.0967163	0.00935404	1.93179e-14	PDCD1LG2	PRKAA1 PRKAB1 PRKAG1	Programmed cell death 1 ligand 2 (PDCD1LG2) <==> AMP Kinase (alpha1beta1gamma1) (PRKAA1 PRKAB1 PRKAG1)
2381-52_4	3218-8_2	0.0966954	0.00935	1.95399e-14	C5	FOLH1	Complement C5 (C5) <==> Glutamate carboxypeptidase 2 (FOLH1)
4184-43_3	4397-26_2	0.0966804	0.0093471	1.9762e-14	EIF4EBP2	IFNL2	Eukaryotic translation initiation factor 4E-binding protein 2 (EIF4EBP2) <==> Interferon lambda-2 (IFNL2)
3736-60_3	3741-4_3	0.0966619	0.00934352	1.9984e-14	BMP6	IL5	Bone morphogenetic protein 6 (BMP6) <==> Interleukin-5 (IL5)
3855-56_1	5110-84_3	0.096657	0.00934257	1.9984e-14	PRDX1	NRXN1	Peroxiredoxin-1 (PRDX1) <==> Neurexin-1-beta (NRXN1)
3497-13_2	4301-58_2	0.0966328	0.00933789	2.04281e-14	IFNA2	TK1	Interferon alpha-2 (IFNA2) <==> Thymidine kinase, cytosolic (TK1)
3726-62_4	4453-83_3	0.096535	0.00931901	2.15383e-14	PTH	LRRTM3	Parathyroid hormone (PTH) <==> Leucine-rich repeat transmembrane neuronal protein 3 (LRRTM3)
3151-6_1	5254-69_3	0.096525	0.00931707	2.17604e-14	IL2RA	PDE3A	Interleukin-2 receptor subunit alpha (IL2RA) <==> cGMP-inhibited 3',5'-cyclic phosphodiesterase A (PDE3A)
2835-1_4	3469-74_1	0.0965092	0.00931402	2.17604e-14	XRCC6	RPS6KA3	X-ray repair cross-complementing protein 6 (XRCC6) <==> Ribosomal protein S6 kinase alpha-3 (RPS6KA3)
3209-69_1	4545-53_3	0.0964584	0.00930422	2.26485e-14	MEPE	DNAJC19	Matrix extracellular phosphoglycoprotein (MEPE) <==> Mitochondrial import inner membrane translocase subunit TIM14 (DNAJC19)
3593-72_3	5026-66_1	0.0964558	0.00930372	2.26485e-14	CASP3	RPS3	Caspase-3 (CASP3) <==> 40S ribosomal protein S3 (RPS3)
4393-3_1	4487-1_1	0.0964424	0.00930113	2.28706e-14	FGF16	FGF7	Fibroblast growth factor 16 (FGF16) <==> Fibroblast growth factor 7 (FGF7)
4245-80_2	5005-4_1	0.0964148	0.00929581	2.30926e-14	MDM2	MAPK12	E3 ubiquitin-protein ligase Mdm2 (MDM2) <==> Mitogen-activated protein kinase 12 (MAPK12)
3421-54_2	4967-1_1	0.0963547	0.00928422	2.39808e-14	TNFSF8	C1QBP	Tumor necrosis factor ligand superfamily member 8 (TNFSF8) <==> Complement component 1 Q subcomponent-binding protein, mitochondrial (C1QBP)
4217-49_3	4559-64_2	0.0963157	0.00927671	2.4647e-14	HSD17B10	KYNU	3-hydroxyacyl-CoA dehydrogenase type-2 (HSD17B10) <==> Kynureninase (KYNU)
2997-8_1	5204-13_3	0.0962654	0.00926702	2.53131e-14	JAM2	PSME3	Junctional adhesion molecule B (JAM2) <==> Proteasome activator complex subunit 3 (PSME3)
3800-71_2	4396-54_1	0.0962263	0.00925949	2.62013e-14	CKB	IFNL1	Creatine kinase B-type (CKB) <==> Interferon lambda-1 (IFNL1)
2865-77_2	3178-5_2	0.096222	0.00925868	2.62013e-14	KAT6A	CTSC	Histone acetyltransferase KAT6A (KAT6A) <==> Dipeptidyl peptidase 1 (CTSC)
2616-23_18	3487-32_2	0.0962119	0.00925673	2.62013e-14	ERBB2	CXCL13	Receptor tyrosine-protein kinase erbB-2 (ERBB2) <==> C-X-C motif chemokine 13 (CXCL13)
3184-25_2	5108-72_3	0.0961873	0.009252	2.66453e-14	F7	NOTCH3	Coagulation Factor VII (F7) <==> Neurogenic locus notch homolog protein 3 (NOTCH3)
3613-62_5	5036-50_1	0.096146	0.00924405	2.75335e-14	FCN1	TNFAIP6	Ficolin-1 (FCN1) <==> Tumor necrosis factor-inducible gene 6 protein (TNFAIP6)
5347-59_3	5352-11_3	0.0961147	0.00923804	2.79776e-14	CCNB1	TNFRSF14	G2/mitotic-specific cyclin-B1 (CCNB1) <==> Tumor necrosis factor receptor superfamily member 14 (TNFRSF14)
3881-49_2	5226-36_3	0.0961094	0.00923701	2.79776e-14	DYNLL1	CSNK2A2 CSNK2B	Dynein light chain 1, cytoplasmic (DYNLL1) <==> Casein kinase II 2-alpha':2-beta heterotetramer (CSNK2A2 CSNK2B)
3218-8_2	3313-21_2	0.0961038	0.00923594	2.79776e-14	FOLH1	FCN2	Glutamate carboxypeptidase 2 (FOLH1) <==> Ficolin-2 (FCN2)
5230-99_3	5347-59_3	0.0960953	0.0092343	2.84217e-14	HMGCR	CCNB1	3-hydroxy-3-methylglutaryl-coenzyme A reductase (HMGCR) <==> G2/mitotic-specific cyclin-B1 (CCNB1)
3043-49_2	4499-21_1	0.0960879	0.00923288	2.84217e-14	SPARC	PDGFA	SPARC (SPARC) <==> Platelet-derived growth factor subunit A (PDGFA)
4925-54_2	5410-53_3	0.0960735	0.00923013	2.86437e-14	MMP13	CDH15	Collagenase 3 (MMP13) <==> Cadherin-15 (CDH15)
2981-9_3	3821-28_1	0.0960264	0.00922108	2.95319e-14	ESAM	MAPKAPK5	Endothelial cell-selective adhesion molecule (ESAM) <==> MAP kinase-activated protein kinase 5 (MAPKAPK5)
2455-17_4	2976-58_2	0.0960138	0.00921865	2.9754e-14	IL12A IL12B	DSG1	Interleukin-12 (IL12A IL12B) <==> Desmoglein-1 (DSG1)
2681-23_2	5226-36_3	0.0960117	0.00921824	2.9754e-14	HGF	CSNK2A2 CSNK2B	Hepatocyte growth factor (HGF) <==> Casein kinase II 2-alpha':2-beta heterotetramer (CSNK2A2 CSNK2B)
2816-50_2	3804-66_2	0.0959596	0.00920825	3.06422e-14	BCAM	DMP1	Basal Cell Adhesion Molecule (BCAM) <==> Dentin matrix acidic phosphoprotein 1 (DMP1)
3209-69_1	3315-15_1	0.0958959	0.00919602	3.19744e-14	MEPE	GPC2	Matrix extracellular phosphoglycoprotein (MEPE) <==> Glypican-2 (GPC2)
2828-82_2	4534-10_2	0.0958567	0.00918851	3.28626e-14	SPINT1	PRSS22	Kunitz-type protease inhibitor 1 (SPINT1) <==> Brain-specific serine protease 4 (PRSS22)
2638-12_2	5028-59_1	0.0958404	0.00918538	3.30846e-14	CSF1R	CD163	Macrophage colony-stimulating factor 1 receptor (CSF1R) <==> Scavenger receptor cysteine-rich type 1 protein M130 (CD163)
3082-9_2	3420-21_2	-0.0958383	0.00918498	3.30846e-14	ULBP2	CA13	NKG2D ligand 2 (ULBP2) <==> Carbonic anhydrase 13 (CA13)
4440-15_2	4916-2_1	0.0958298	0.00918334	3.33067e-14	FCRL3	IGHD IGK@ IGL@	Fc receptor-like protein 3 (FCRL3) <==> Immunoglobulin D (IGHD IGK@ IGL@)
2636-10_2	5022-61_1	0.095754	0.00916882	3.4861e-14	LTBR	PSME1	Tumor necrosis factor receptor superfamily member 3 (LTBR) <==> Proteasome activator complex subunit 1 (PSME1)
2441-2_4	2618-10_2	0.0957214	0.00916259	3.55271e-14	FGF10	ERBB4	Fibroblast growth factor 10 (FGF10) <==> Receptor tyrosine-protein kinase erbB-4 (ERBB4)
4480-59_2	4562-1_2	-0.0957045	0.00915935	3.59712e-14	C3	NXPH1	Complement C3b (C3) <==> Neurexophilin-1 (NXPH1)
3726-62_4	3805-16_2	0.0956877	0.00915613	3.64153e-14	PTH	ESM1	Parathyroid hormone (PTH) <==> Endothelial cell-specific molecule 1 (ESM1)
3181-50_2	4144-13_1	0.0956453	0.00914802	3.73035e-14	CTSS	CCL13	Cathepsin S (CTSS) <==> C-C motif chemokine 13 (CCL13)
3186-2_2	4997-19_1	-0.0955713	0.00913387	3.90798e-14	C2	EIF4A3	Complement C2 (C2) <==> Eukaryotic initiation factor 4A-III (EIF4A3)
5347-59_3	5443-62_2	0.0955445	0.00912875	3.95239e-14	CCNB1	NPPA	G2/mitotic-specific cyclin-B1 (CCNB1) <==> Atrial natriuretic factor (NPPA)
2603-61_2	4552-13_2	0.0955345	0.00912684	3.9968e-14	CD80	HS6ST1	T-lymphocyte activation antigen CD80 (CD80) <==> Heparan-sulfate 6-O-sulfotransferase 1 (HS6ST1)
2578-67_2	5130-67_3	0.0955259	0.0091252	3.9968e-14	CCL2	SCARF2	C-C motif chemokine 2 (CCL2) <==> Scavenger receptor class F member 2 (SCARF2)
2649-77_2	2695-25_1	0.0954871	0.00911778	4.10782e-14	ICAM3	PECAM1	Intercellular adhesion molecule 3 (ICAM3) <==> Platelet endothelial cell adhesion molecule (PECAM1)
3739-72_4	5248-68_2	0.0954825	0.0091169	4.13003e-14	ITGA2B ITGB3	PPIF	Integrin alpha-IIb: beta-3 complex (ITGA2B ITGB3) <==> Peptidyl-prolyl cis-trans isomerase F, mitochondrial (PPIF)
2381-52_4	3534-14_2	0.0954675	0.00911404	4.15223e-14	C5	CD40LG	Complement C5 (C5) <==> CD40 ligand (CD40LG)
4413-3_2	5097-14_3	0.0954519	0.00911106	4.19664e-14	SLPI	KIR3DS1	Antileukoproteinase (SLPI) <==> Killer cell immunoglobulin-like receptor 3DS1 (KIR3DS1)
2605-49_2	2763-66_2	0.0954367	0.00910817	4.21885e-14	TNFRSF8	FGF20	Tumor necrosis factor receptor superfamily member 8 (TNFRSF8) <==> Fibroblast growth factor 20 (FGF20)
2844-53_2	3470-1_2	-0.095433	0.00910746	4.24105e-14	TIE1	SELE	Tyrosine-protein kinase receptor Tie-1, soluble (TIE1) <==> E-Selectin (SELE)
2590-69_4	2952-75_2	0.0954305	0.00910698	4.26326e-14	ROR1	IGF1	Tyrosine-protein kinase transmembrane receptor ROR1 (ROR1) <==> Insulin-like growth factor I (IGF1)
2475-1_3	4148-49_2	0.0954206	0.0091051	4.26326e-14	KIT	PAPPA	Mast/stem cell growth factor receptor Kit (KIT) <==> Pappalysin-1 (PAPPA)
2474-54_5	4337-49_2	0.0954073	0.00910256	4.30767e-14	APCS	CRP	Serum amyloid P-component (APCS) <==> C-reactive protein (CRP)
2816-50_2	4771-10_3	-0.0953922	0.00909968	4.35207e-14	BCAM	SMPDL3A	Basal Cell Adhesion Molecule (BCAM) <==> Acid sphingomyelinase-like phosphodiesterase 3a (SMPDL3A)
5089-11_3	5262-57_3	0.095381	0.00909753	4.37428e-14	IL7R	BCAR3	Interleukin-7 receptor subunit alpha (IL7R) <==> Breast cancer anti-estrogen resistance protein 3 (BCAR3)
2994-71_2	5225-50_3	0.0953664	0.00909474	4.41869e-14	IL1RL2	CSNK2A1 CSNK2B	Interleukin-1 receptor-like 2 (IL1RL2) <==> Casein kinase II 2-alpha:2-beta heterotetramer (CSNK2A1 CSNK2B)
3041-55_2	4541-49_2	0.0953581	0.00909317	4.44089e-14	MRC2	CDON	C-type mannose receptor 2 (MRC2) <==> Cell adhesion molecule-related/down-regulated by oncogenes (CDON)
2973-15_2	3554-24_1	0.0953568	0.00909292	4.44089e-14	CD36	ADIPOQ	Platelet glycoprotein 4 (CD36) <==> Adiponectin (ADIPOQ)
3636-37_4	5002-76_1	0.0953467	0.00909098	4.4853e-14	OLR1	MMP14	Oxidized low-density lipoprotein receptor 1 (OLR1) <==> Matrix metalloproteinase-14 (MMP14)
3758-68_3	5035-7_1	0.0953364	0.00908903	4.4853e-14	PROC	TYMS	Activated Protein C (PROC) <==> Thymidylate synthase (TYMS)
2942-50_2	2962-50_2	0.0953236	0.00908659	4.52971e-14	CYCS	PTHLH	Cytochrome c (CYCS) <==> Parathyroid hormone-related protein (PTHLH)
4472-5_2	5114-65_3	0.0953224	0.00908636	4.52971e-14	TPM2	PRLR	Tropomyosin beta chain (TPM2) <==> Prolactin receptor (PRLR)
2526-53_3	2636-10_2	0.0953068	0.00908338	4.57412e-14	TNFRSF11B	LTBR	Tumor necrosis factor receptor superfamily member 11B (TNFRSF11B) <==> Tumor necrosis factor receptor superfamily member 3 (LTBR)
3592-4_3	5014-49_1	0.0952869	0.00907958	4.64073e-14	CAMK1	NCK1	Calcium/calmodulin-dependent protein kinase type 1 (CAMK1) <==> Cytoplasmic protein NCK1 (NCK1)
2723-9_2	3624-3_4	0.0952828	0.00907881	4.66294e-14	IL37	PRSS27	Interleukin-37 (IL37) <==> Serine protease 27 (PRSS27)
2848-2_2	3825-18_2	0.0952775	0.0090778	4.66294e-14	WIF1	MAPK8	Wnt inhibitory factor 1 (WIF1) <==> Mitogen-activated protein kinase 8 (MAPK8)
2616-23_18	5317-3_3	-0.0952157	0.00906602	4.84057e-14	ERBB2	CD70	Receptor tyrosine-protein kinase erbB-2 (ERBB2) <==> CD70 antigen (CD70)
3041-55_2	5236-2_3	0.0951879	0.00906073	4.92939e-14	MRC2	NR1D1	C-type mannose receptor 2 (MRC2) <==> Nuclear receptor subfamily 1 group D member 1 (NR1D1)
4499-21_1	5335-73_3	0.095183	0.0090598	4.92939e-14	PDGFA	ANXA6	Platelet-derived growth factor subunit A (PDGFA) <==> Annexin A6 (ANXA6)
3892-21_2	4250-23_3	0.09515	0.00905352	5.04041e-14	MED1	NSFL1C	Mediator of RNA polymerase II transcription subunit 1 (MED1) <==> NSFL1 cofactor p47 (NSFL1C)
3003-29_2	4997-19_1	0.0951309	0.00904988	5.10703e-14	NCR3	EIF4A3	Natural cytotoxicity triggering receptor 3 (NCR3) <==> Eukaryotic initiation factor 4A-III (EIF4A3)
3151-6_1	3804-66_2	0.095128	0.00904933	5.10703e-14	IL2RA	DMP1	Interleukin-2 receptor subunit alpha (IL2RA) <==> Dentin matrix acidic phosphoprotein 1 (DMP1)
4392-54_2	4914-10_1	0.095114	0.00904668	5.15143e-14	FGF12	CGA CGB	Fibroblast growth factor 12 (FGF12) <==> Human Chorionic Gonadotropin (CGA CGB)
2558-51_3	3810-50_2	0.0951036	0.00904469	5.19584e-14	POMC	FGR	Beta-endorphin (POMC) <==> Tyrosine-protein kinase Fgr (FGR)
3437-80_3	5226-36_3	0.0950958	0.00904321	5.19584e-14	FLT3	CSNK2A2 CSNK2B	Receptor-type tyrosine-protein kinase FLT3 (FLT3) <==> Casein kinase II 2-alpha':2-beta heterotetramer (CSNK2A2 CSNK2B)
2590-69_4	3314-74_2	0.0950447	0.0090335	5.37348e-14	ROR1	GFRA1	Tyrosine-protein kinase transmembrane receptor ROR1 (ROR1) <==> GDNF family receptor alpha-1 (GFRA1)
2182-54_1	3348-49_2	-0.0950256	0.00902987	5.44009e-14	C4A C4B	BMP1	Complement C4b (C4A C4B) <==> Bone morphogenetic protein 1 (BMP1)
2853-68_2	3743-1_2	0.0949972	0.00902447	5.52891e-14	CHEK1	MMP10	Serine/threonine-protein kinase Chk1 (CHEK1) <==> Stromelysin-2 (MMP10)
3222-11_2	4138-25_2	-0.0949871	0.00902255	5.55112e-14	SEMA3A	IL20	Semaphorin-3A (SEMA3A) <==> Interleukin-20 (IL20)
3052-8_2	3132-1_1	0.0949189	0.0090096	5.81757e-14	FASLG	VEGFC	Tumor necrosis factor ligand superfamily member 6, soluble form (FASLG) <==> Vascular endothelial growth factor C (VEGFC)
4359-87_1	5020-50_1	0.0949147	0.0090088	5.81757e-14	DYRK3	PGK1	Dual specificity tyrosine-phosphorylation-regulated kinase 3 (DYRK3) <==> Phosphoglycerate kinase 1 (PGK1)
3285-23_2	4481-34_2	-0.0949093	0.00900778	5.83977e-14	C1R	C4A C4B	Complement C1r subcomponent (C1R) <==> Complement C4 (C4A C4B)
3178-5_2	4163-5_2	0.094871	0.00900051	5.973e-14	CTSC	H2AFZ	Dipeptidyl peptidase 1 (CTSC) <==> Histone H2A.z (H2AFZ)
3654-27_4	4832-75_2	0.0948306	0.00899285	6.12843e-14	BMPER	TNFRSF10A	BMP-binding endothelial regulator protein (BMPER) <==> Tumor necrosis factor receptor superfamily member 10A (TNFRSF10A)
2182-54_1	3896-5_2	0.0947887	0.00898489	6.28386e-14	C4A C4B	PGAM1	Complement C4b (C4A C4B) <==> Phosphoglycerate mutase 1 (PGAM1)
4304-18_2	5268-49_3	0.0947814	0.00898351	6.30607e-14	LCORL	MMP16	Ligand-dependent nuclear receptor corepressor-like protein (LCORL) <==> Matrix metalloproteinase-16 (MMP16)
2858-29_2	2911-27_2	0.0947736	0.00898203	6.35048e-14	HAT1	MDK	Histone acetyltransferase type B catalytic subunit (HAT1) <==> Midkine (MDK)
4496-60_2	5030-52_1	0.0947649	0.00898039	6.37268e-14	MMP12	SIRT2	Macrophage metalloelastase (MMP12) <==> NAD-dependent protein deacetylase sirtuin-2 (SIRT2)
2875-15_2	2911-27_2	0.0947484	0.00897725	6.43929e-14	TBP	MDK	TATA-box-binding protein (TBP) <==> Midkine (MDK)
2708-54_2	5106-52_3	0.0947265	0.00897311	6.52811e-14	TNFSF18	NOTCH2	Tumor necrosis factor ligand superfamily member 18 (TNFSF18) <==> Neurogenic locus notch homolog protein 2 (NOTCH2)
4968-50_1	5096-51_3	0.0946989	0.00896788	6.61693e-14	CAPG	KIR3DL2	Macrophage-capping protein (CAPG) <==> Killer cell immunoglobulin-like receptor 3DL2 (KIR3DL2)
2468-62_3	3592-4_3	0.0946938	0.00896692	6.66134e-14	CCL20	CAMK1	C-C motif chemokine 20 (CCL20) <==> Calcium/calmodulin-dependent protein kinase type 1 (CAMK1)
3387-1_2	3877-67_2	0.0946759	0.00896352	6.72795e-14	PAK3	CAMKK1	Serine/threonine-protein kinase PAK 3 (PAK3) <==> Calcium/calmodulin-dependent protein kinase kinase 1 (CAMKK1)
3580-25_8	4146-58_2	0.0945821	0.00894578	7.10543e-14	SERPINA1	NTF4	Alpha-1-antitrypsin (SERPINA1) <==> Neurotrophin-4 (NTF4)
5443-62_2	5476-66_3	0.0945542	0.00894049	7.23865e-14	NPPA	PRKCG	Atrial natriuretic factor (NPPA) <==> Protein kinase C gamma type (PRKCG)
5070-76_3	5238-26_3	0.0945441	0.00893859	7.28306e-14	TNFRSF6B	PPIE	Tumor necrosis factor receptor superfamily member 6B (TNFRSF6B) <==> Peptidyl-prolyl cis-trans isomerase E (PPIE)
2443-10_4	3894-15_2	0.094507	0.00893156	7.4607e-14	FGF8	NAGK	Fibroblast growth factor 8 isoform B (FGF8) <==> N-acetyl-D-glucosamine kinase (NAGK)
3312-64_1	3892-21_2	0.0944764	0.00892579	7.59392e-14	FCGR1A	MED1	High affinity immunoglobulin gamma Fc receptor I (FCGR1A) <==> Mediator of RNA polymerase II transcription subunit 1 (MED1)
2869-68_3	5228-25_2	0.0944699	0.00892456	7.61613e-14	PRKCD	KIF23	Protein kinase C delta type (PRKCD) <==> Kinesin-like protein KIF23 (KIF23)
4842-62_2	4970-55_1	0.0944653	0.0089237	7.63833e-14	GPC3	CA2	Glypican-3 (GPC3) <==> Carbonic anhydrase 2 (CA2)
3414-40_2	4559-64_2	0.0944577	0.00892226	7.68274e-14	BMX	KYNU	Cytoplasmic tyrosine-protein kinase BMX (BMX) <==> Kynureninase (KYNU)
2612-5_2	3633-70_1	0.094414	0.00891401	7.88258e-14	EIF5	NID2	Eukaryotic translation initiation factor 5 (EIF5) <==> Nidogen-2 (NID2)
2747-3_2	5317-3_3	0.0944017	0.00891167	7.9492e-14	ULBP3	CD70	NKG2D ligand 3 (ULBP3) <==> CD70 antigen (CD70)
3867-49_1	3868-8_1	0.0944012	0.00891159	7.9492e-14	SEZ6L2	SGTA	Seizure 6-like protein 2 (SEZ6L2) <==> Small glutamine-rich tetratricopeptide repeat-containing protein alpha (SGTA)
3031-66_1	5364-7_3	0.0943964	0.00891067	7.9492e-14	FTH1 FTL	SET	Ferritin (FTH1 FTL) <==> Protein SET (SET)
3041-55_2	5116-62_2	0.0943893	0.00890935	7.99361e-14	MRC2	ROBO2	C-type mannose receptor 2 (MRC2) <==> Roundabout homolog 2 (ROBO2)
3373-5_2	3469-74_1	0.0943795	0.00890749	8.03802e-14	GZMH	RPS6KA3	Granzyme H (GZMH) <==> Ribosomal protein S6 kinase alpha-3 (RPS6KA3)
3357-67_2	4238-4_2	0.0943309	0.00889831	8.28226e-14	CDK2 CCNA2	LIN7B	Cyclin-dependent kinase 2:Cyclin-A2 complex (CDK2 CCNA2) <==> Protein lin-7 homolog B (LIN7B)
2753-2_2	5059-8_3	0.0942745	0.00888767	8.57092e-14	C1QA C1QB C1QC	AMHR2	Complement C1q subcomponent (C1QA C1QB C1QC) <==> Anti-Muellerian hormone type-2 receptor (AMHR2)
3104-8_2	3808-76_2	-0.0942384	0.00888088	8.74856e-14	DDX19B	FGFR2	ATP-dependent RNA helicase DDX19B (DDX19B) <==> Fibroblast growth factor receptor 2 (FGFR2)
3050-7_2	4993-16_1	0.0942377	0.00888075	8.74856e-14	VWF	GSTA3	von Willebrand factor (VWF) <==> Glutathione S-transferase A3 (GSTA3)
2605-49_2	4330-4_2	0.094236	0.00888043	8.77076e-14	TNFRSF8	KLK3	Tumor necrosis factor receptor superfamily member 8 (TNFRSF8) <==> Prostate-specific antigen (KLK3)
2212-69_1	4785-30_3	0.0942337	0.00887998	8.79297e-14	PLAT	SERPINA6	Tissue-type plasminogen activator (PLAT) <==> Corticosteroid-binding globulin (SERPINA6)
3741-4_3	4721-54_2	0.094224	0.00887816	8.83737e-14	IL5	TFF3	Interleukin-5 (IL5) <==> Trefoil factor 3 (TFF3)
4184-43_3	4284-18_3	0.0941964	0.00887296	8.9706e-14	EIF4EBP2	RBM39	Eukaryotic translation initiation factor 4E-binding protein 2 (EIF4EBP2) <==> RNA-binding protein 39 (RBM39)
2967-8_1	5099-14_3	0.094181	0.00887006	9.05942e-14	VCAM1	LAG3	Vascular cell adhesion protein 1 (VCAM1) <==> Lymphocyte activation gene 3 protein (LAG3)
2954-56_2	4986-59_1	0.0941325	0.00886093	9.32587e-14	MMP8	PTK2	Neutrophil collagenase (MMP8) <==> Focal adhesion kinase 1 (PTK2)
2634-2_2	3201-49_2	0.0940904	0.00885299	9.59233e-14	IL2RG	KLK5	Cytokine receptor common subunit gamma (IL2RG) <==> Kallikrein-5 (KLK5)
3635-76_4	4397-26_2	0.0940637	0.00884798	9.72555e-14	OCIAD1	IFNL2	OCIA domain-containing protein 1 (OCIAD1) <==> Interferon lambda-2 (IFNL2)
3190-43_1	4267-81_3	0.0940191	0.00883959	9.99201e-14	GAS1	PES1	Growth arrest-specific protein 1 (GAS1) <==> Pescadillo homolog (PES1)
3303-23_2	4534-10_2	0.0940031	0.00883659	1.00808e-13	CST6	PRSS22	Cystatin-M (CST6) <==> Brain-specific serine protease 4 (PRSS22)
3357-67_2	4708-3_2	0.0939717	0.00883068	1.03029e-13	CDK2 CCNA2	HSD17B1	Cyclin-dependent kinase 2:Cyclin-A2 complex (CDK2 CCNA2) <==> Estradiol 17-beta-dehydrogenase 1 (HSD17B1)
3480-7_1	4318-12_3	0.0939539	0.00882733	1.03917e-13	DUSP3	PTPN6	Dual specificity protein phosphatase 3 (DUSP3) <==> Tyrosine-protein phosphatase non-receptor type 6 (PTPN6)
4368-8_2	4973-18_1	0.0939321	0.00882325	1.05249e-13	NGF	BIRC3	beta-nerve growth factor (NGF) <==> Baculoviral IAP repeat-containing protein 3 (BIRC3)
2972-57_2	3317-33_1	0.0938784	0.00881316	1.08802e-13	BMP7	HTRA2	Bone morphogenetic protein 7 (BMP7) <==> Serine protease HTRA2, mitochondrial (HTRA2)
2864-2_3	5262-57_3	0.0938305	0.00880416	1.1191e-13	MAP2K1	BCAR3	Dual specificity mitogen-activated protein kinase kinase 1 (MAP2K1) <==> Breast cancer anti-estrogen resistance protein 3 (BCAR3)
3611-70_4	5231-79_3	0.0938217	0.00880251	1.12577e-13	ECE1	PCSK9	Endothelin-converting enzyme 1 (ECE1) <==> Proprotein convertase subtilisin/kexin type 9 (PCSK9)
2468-62_3	3214-3_2	0.093815	0.00880126	1.13021e-13	CCL20	NRP1	C-C motif chemokine 20 (CCL20) <==> Neuropilin-1 (NRP1)
2695-25_1	4452-9_2	0.0937886	0.00879631	1.14797e-13	PECAM1	LRRTM1	Platelet endothelial cell adhesion molecule (PECAM1) <==> Leucine-rich repeat transmembrane neuronal protein 1 (LRRTM1)
2813-11_2	3303-23_2	0.093768	0.00879243	1.16351e-13	AGRP	CST6	Agouti-related protein (AGRP) <==> Cystatin-M (CST6)
2682-68_1	5357-60_3	0.09376	0.00879093	1.16795e-13	HSPD1	NLGN4X	60 kDa heat shock protein, mitochondrial (HSPD1) <==> Neuroligin-4, X-linked (NLGN4X)
3004-67_2	3199-54_2	0.0937102	0.00878161	1.20348e-13	PDCD1LG2	KLK12	Programmed cell death 1 ligand 2 (PDCD1LG2) <==> Kallikrein-12 (KLK12)
3049-61_2	3902-21_2	0.0936873	0.00877731	1.22125e-13	PRSS1	SKP1	Trypsin-1 (PRSS1) <==> S-phase kinase-associated protein 1 (SKP1)
2638-12_2	3311-27_1	0.0936753	0.00877505	1.23013e-13	CSF1R	FCGR3B	Macrophage colony-stimulating factor 1 receptor (CSF1R) <==> Low affinity immunoglobulin gamma Fc region receptor III-B (FCGR3B)
3143-3_1	3210-1_2	0.0936512	0.00877055	1.24789e-13	CD4	METAP1	T-cell surface glycoprotein CD4 (CD4) <==> Methionine aminopeptidase 1 (METAP1)
2636-10_2	2781-63_2	0.0936075	0.00876237	1.27898e-13	LTBR	CCL4L1	Tumor necrosis factor receptor superfamily member 3 (LTBR) <==> C-C motif chemokine 4-like (CCL4L1)
2697-7_2	3474-19_2	0.0935924	0.00875955	1.2923e-13	PF4	THBS1	Platelet factor 4 (PF4) <==> Thrombospondin-1 (THBS1)
3152-57_1	3635-76_4	0.0935595	0.00875338	1.31895e-13	TNFRSF1B	OCIAD1	Tumor necrosis factor receptor superfamily member 1B (TNFRSF1B) <==> OCIA domain-containing protein 1 (OCIAD1)
3081-70_2	4693-72_2	-0.0935453	0.00875072	1.32783e-13	ULBP1	HIBADH	NKG2D ligand 1 (ULBP1) <==> 3-hydroxyisobutyrate dehydrogenase, mitochondrial (HIBADH)
2449-1_4	5021-13_1	0.0934852	0.00873948	1.37668e-13	PLA2G5	PPA1	Calcium-dependent phospholipase A2 (PLA2G5) <==> Inorganic pyrophosphatase (PPA1)
3332-57_1	4498-62_2	0.0934667	0.00873602	1.39444e-13	HFE2	NCAM1	Hemojuvelin (HFE2) <==> Neural cell adhesion molecule 1, 120 kDa isoform (NCAM1)
2247-20_11	4557-61_2	0.0934157	0.00872649	1.43441e-13	PROK1	KIRREL3	Prokineticin-1 (PROK1) <==> Kin of IRRE-like protein 3 (KIRREL3)
3204-2_2	4224-7_2	0.093366	0.00871721	1.47882e-13	LTA4H	SYNCRIP	Leukotriene A-4 hydrolase (LTA4H) <==> Heterogeneous nuclear ribonucleoprotein Q (SYNCRIP)
2850-3_2	3373-5_2	0.0933617	0.00871641	1.48326e-13	ARG1	GZMH	Arginase-1 (ARG1) <==> Granzyme H (GZMH)
2952-75_2	3314-74_2	0.0933593	0.00871597	1.48548e-13	IGF1	GFRA1	Insulin-like growth factor I (IGF1) <==> GDNF family receptor alpha-1 (GFRA1)
2687-2_1	3361-26_2	0.0933274	0.00871	1.51434e-13	MIA	CD207	Melanoma-derived growth regulatory protein (MIA) <==> C-type lectin domain family 4 member K (CD207)
2708-54_2	3217-74_2	0.0933006	0.008705	1.53877e-13	TNFSF18	SERPINE2	Tumor necrosis factor ligand superfamily member 18 (TNFSF18) <==> Glia-derived nexin (SERPINE2)
2624-31_2	5265-12_3	0.0932815	0.00870144	1.55431e-13	Human-virus	GRAP2	Protein E7_HPV18 (Human-virus) <==> GRB2-related adapter protein 2 (GRAP2)
3741-4_3	4151-6_2	0.0932665	0.00869864	1.56985e-13	IL5	PLG	Interleukin-5 (IL5) <==> Plasminogen (PLG)
3832-51_1	4908-6_1	0.093256	0.00869669	1.58096e-13	PTK6	ENG	Protein-tyrosine kinase 6 (PTK6) <==> Endoglin (ENG)
2612-5_2	3414-40_2	0.0932444	0.00869451	1.58984e-13	EIF5	BMX	Eukaryotic translation initiation factor 5 (EIF5) <==> Cytoplasmic tyrosine-protein kinase BMX (BMX)
3327-27_1	3893-64_1	0.0932418	0.00869404	1.59428e-13	NTN4	MSLN	Netrin-4 (NTN4) <==> Mesothelin (MSLN)
4978-54_2	5223-59_3	0.093234	0.00869258	1.60094e-13	DBNL	GCKR	Drebrin-like protein (DBNL) <==> Glucokinase regulatory protein (GCKR)
4862-63_1	4905-63_1	0.0932208	0.00869013	1.61204e-13	BMPR2	COTL1	Bone morphogenetic protein receptor type-2 (BMPR2) <==> Coactosin-like protein (COTL1)
2632-5_2	3192-3_2	0.0932078	0.00868769	1.62537e-13	IL12RB1	CNDP2	Interleukin-12 receptor subunit beta-1 (IL12RB1) <==> Cytosolic non-specific dipeptidase (CNDP2)
4801-13_3	5103-30_3	0.0931814	0.00868277	1.65201e-13	LPO	CD200R1	Lactoperoxidase (LPO) <==> Cell surface glycoprotein CD200 receptor 1 (CD200R1)
4440-15_2	4557-61_2	0.0931788	0.0086823	1.65423e-13	FCRL3	KIRREL3	Fc receptor-like protein 3 (FCRL3) <==> Kin of IRRE-like protein 3 (KIRREL3)
4150-75_2	4428-1_2	0.0931171	0.00867079	1.7164e-13	PLG	CHST2	Plasmin (PLG) <==> Carbohydrate sulfotransferase 2 (CHST2)
3200-49_2	4394-71_2	0.0931165	0.00867067	1.71862e-13	KLK13	FGF8	Kallikrein-13 (KLK13) <==> Fibroblast growth factor 8 isoform A (FGF8)
3817-18_1	5009-11_1	0.0930665	0.00866137	1.76747e-13	PRKCQ	MSN	Protein kinase C theta type (PRKCQ) <==> Moesin (MSN)
3656-9_1	4165-2_1	0.0930409	0.00865662	1.79634e-13	CDH12	TG	Cadherin-12 (CDH12) <==> Thyroglobulin (TG)
2968-61_1	4883-56_2	0.0930216	0.00865303	1.81633e-13	TNFSF15	INS	Tumor necrosis factor ligand superfamily member 15 (TNFSF15) <==> Insulin (INS)
2751-16_2	3580-25_8	0.0930148	0.00865176	1.82521e-13	AZU1	SERPINA1	Azurocidin (AZU1) <==> Alpha-1-antitrypsin (SERPINA1)
3313-21_2	3651-50_5	0.0929871	0.0086466	1.85407e-13	FCN2	KDR	Ficolin-2 (FCN2) <==> Vascular endothelial growth factor receptor 2 (KDR)
2579-17_5	2795-23_3	0.0929641	0.00864233	1.8785e-13	MMP9	ALPL	Matrix metalloproteinase-9 (MMP9) <==> Alkaline phosphatase, tissue-nonspecific isozyme (ALPL)
3191-50_2	5280-68_5	0.0929444	0.00863867	1.9007e-13	WFIKKN1	SLC25A18	WAP, kazal, immunoglobulin, kunitz and NTR domain-containing protein 1 (WFIKKN1) <==> Mitochondrial glutamate carrier 2 (SLC25A18)
3210-1_2	4569-52_2	0.0928975	0.00862995	1.95621e-13	METAP1	SORCS2	Methionine aminopeptidase 1 (METAP1) <==> VPS10 domain-containing receptor SorCS2 (SORCS2)
2989-17_2	3003-29_2	0.0928931	0.00862912	1.96287e-13	IFNG	NCR3	Interferon gamma (IFNG) <==> Natural cytotoxicity triggering receptor 3 (NCR3)
3508-78_3	4979-34_2	0.0928723	0.00862527	1.98508e-13	CCL22	DPT	C-C motif chemokine 22 (CCL22) <==> Dermatopontin (DPT)
2567-5_6	4129-72_1	0.0928666	0.0086242	1.99396e-13	CFI	CFB	Complement factor I (CFI) <==> Complement factor B (CFB)
4393-3_1	5260-80_3	0.0928551	0.00862207	2.00728e-13	FGF16	TYK2	Fibroblast growth factor 16 (FGF16) <==> Non-receptor tyrosine-protein kinase TYK2 (TYK2)
2915-6_2	5352-11_3	0.0928538	0.00862183	2.00728e-13	PCNA	TNFRSF14	Proliferating cell nuclear antigen (PCNA) <==> Tumor necrosis factor receptor superfamily member 14 (TNFRSF14)
2571-12_3	4143-74_2	0.0928498	0.00862108	2.01172e-13	IGFBP3	XCL1	Insulin-like growth factor-binding protein 3 (IGFBP3) <==> Lymphotactin (XCL1)
2633-52_2	5066-134_3	0.0928259	0.00861664	2.04281e-13	IL13RA1	CD300C	Interleukin-13 receptor subunit alpha-1 (IL13RA1) <==> CMRF35-like molecule 6 (CD300C)
2828-82_2	4965-27_1	0.0928106	0.00861381	2.06057e-13	SPINT1	ATP5B	Kunitz-type protease inhibitor 1 (SPINT1) <==> ATP synthase subunit beta, mitochondrial (ATP5B)
2642-4_1	5261-13_3	0.0928048	0.00861274	2.06724e-13	PAFAH1B2	ABL2	Platelet-activating factor acetylhydrolase IB subunit beta (PAFAH1B2) <==> Abelson tyrosine-protein kinase 2 (ABL2)
3469-74_1	4397-26_2	0.0927704	0.00860635	2.10942e-13	RPS6KA3	IFNL2	Ribosomal protein S6 kinase alpha-3 (RPS6KA3) <==> Interferon lambda-2 (IFNL2)
2788-55_1	3622-33_4	0.0927647	0.00860529	2.11831e-13	MMP3	LGMN	Stromelysin-1 (MMP3) <==> Legumain (LGMN)
2449-1_4	5494-52_3	0.0927384	0.00860041	2.14939e-13	PLA2G5	SNRPF	Calcium-dependent phospholipase A2 (PLA2G5) <==> Small nuclear ribonucleoprotein F (SNRPF)
3024-18_2	5108-72_3	0.0927358	0.00859993	2.15383e-13	SERPINF2	NOTCH3	Alpha-2-antiplasmin (SERPINF2) <==> Neurogenic locus notch homolog protein 3 (NOTCH3)
3387-1_2	5138-50_3	0.0927334	0.00859949	2.15605e-13	PAK3	TNFRSF12A	Serine/threonine-protein kinase PAK 3 (PAK3) <==> Tumor necrosis factor receptor superfamily member 12A (TNFRSF12A)
3761-4_2	4968-50_1	0.0926578	0.00858547	2.25597e-13	PTGS2	CAPG	Prostaglandin G/H synthase 2 (PTGS2) <==> Macrophage-capping protein (CAPG)
2949-6_2	3026-5_2	0.0926478	0.00858361	2.2693e-13	PLA2G10	CAST	Group 10 secretory phospholipase A2 (PLA2G10) <==> Calpastatin (CAST)
5280-68_5	5351-52_3	0.0926427	0.00858268	2.27596e-13	SLC25A18	HNRNPA2B1	Mitochondrial glutamate carrier 2 (SLC25A18) <==> Heterogeneous nuclear ribonucleoproteins A2/B1 (HNRNPA2B1)
5125-6_3	5349-69_3	-0.0926416	0.00858246	2.27818e-13	SIGLEC14	DLL1	Sialic acid-binding Ig-like lectin 14 (SIGLEC14) <==> Delta-like protein 1 (DLL1)
2677-1_1	3604-6_4	0.0926382	0.00858183	2.28262e-13	EGFR	CNDP1	Epidermal growth factor receptor (EGFR) <==> Beta-Ala-His dipeptidase (CNDP1)
2645-54_1	4194-26_3	0.0926339	0.00858104	2.28706e-13	PRKCZ	ANP32B	Protein kinase C zeta type (PRKCZ) <==> Acidic leucine-rich nuclear phosphoprotein 32 family member B (ANP32B)
2686-67_2	3494-71_3	0.0926256	0.00857951	2.30038e-13	IGFBP6	FGF17	Insulin-like growth factor-binding protein 6 (IGFBP6) <==> Fibroblast growth factor 17 (FGF17)
3854-24_1	3868-8_1	0.0926185	0.00857818	2.30926e-13	NACA	SGTA	Nascent polypeptide-associated complex subunit alpha (NACA) <==> Small glutamine-rich tetratricopeptide repeat-containing protein alpha (SGTA)
4165-2_1	4280-47_2	0.092614	0.00857736	2.3137e-13	TG	PSMA2	Thyroglobulin (TG) <==> Proteasome subunit alpha type-2 (PSMA2)
3854-24_1	3875-62_1	0.0925896	0.00857283	2.34923e-13	NACA	ARID3A	Nascent polypeptide-associated complex subunit alpha (NACA) <==> AT-rich interactive domain-containing protein 3A (ARID3A)
4924-32_1	5383-14_3	0.0925688	0.00856897	2.3781e-13	MMP1	TNFRSF13C	Interstitial collagenase (MMP1) <==> Tumor necrosis factor receptor superfamily member 13C (TNFRSF13C)
2649-77_2	2770-51_2	0.0925494	0.00856539	2.40474e-13	ICAM3	CCL1	Intercellular adhesion molecule 3 (ICAM3) <==> C-C motif chemokine 1 (CCL1)
3037-62_1	5062-60_3	0.0925489	0.00856529	2.40696e-13	IL1B	CD226	Interleukin-1 beta (IL1B) <==> CD226 antigen (CD226)
2631-50_2	2949-6_2	0.0925366	0.00856303	2.42473e-13	IL10RB	PLA2G10	Interleukin-10 receptor subunit beta (IL10RB) <==> Group 10 secretory phospholipase A2 (PLA2G10)
4149-8_2	5335-73_3	0.0924935	0.00855505	2.4869e-13	PDGFB	ANXA6	Platelet-derived growth factor subunit B (PDGFB) <==> Annexin A6 (ANXA6)
3321-2_2	4128-27_2	0.092472	0.00855107	2.51799e-13	IL24	CCL24	Interleukin-24 (IL24) <==> C-C motif chemokine 24 (CCL24)
2989-17_2	3358-51_2	0.0924377	0.00854472	2.57128e-13	IFNG	CDK5 CDK5R1	Interferon gamma (IFNG) <==> Cyclin-dependent kinase 5:Cyclin-dependent kinase 5 activator 1 complex (CDK5 CDK5R1)
2619-72_2	3665-64_3	-0.0924273	0.00854281	2.5846e-13	TACSTD2	COLEC12	Tumor-associated calcium signal transducer 2 (TACSTD2) <==> Collectin-12 (COLEC12)
2769-3_2	5351-52_3	0.0924022	0.00853816	2.62457e-13	Human-virus	HNRNPA2B1	Protein Rev_HV2BE (Human-virus) <==> Heterogeneous nuclear ribonucleoproteins A2/B1 (HNRNPA2B1)
3222-11_2	3874-8_1	0.0924003	0.00853781	2.62679e-13	SEMA3A	UBE2L3	Semaphorin-3A (SEMA3A) <==> Ubiquitin-conjugating enzyme E2 L3 (UBE2L3)
2638-12_2	3206-4_2	0.0923843	0.00853486	2.65121e-13	CSF1R	LYVE1	Macrophage colony-stimulating factor 1 receptor (CSF1R) <==> Lymphatic vessel endothelial hyaluronic acid receptor 1 (LYVE1)
3166-92_1	3847-56_2	-0.0923823	0.00853449	2.65565e-13	CD33	ETHE1	Myeloid cell surface antigen CD33 (CD33) <==> Persulfide dioxygenase ETHE1, mitochondrial (ETHE1)
3037-62_1	3587-53_1	0.0923623	0.00853078	2.68674e-13	IL1B	BMP10	Interleukin-1 beta (IL1B) <==> Bone morphogenetic protein 10 (BMP10)
2514-65_3	4563-61_2	0.0923564	0.00852971	2.69562e-13	EFNB3	PLCG1	Ephrin-B3 (EFNB3) <==> 1-phosphatidylinositol 4,5-bisphosphate phosphodiesterase gamma-1 (PLCG1)
3305-6_1	3374-49_2	0.0923027	0.00851979	2.78444e-13	DLL4	HCK	Delta-like protein 4 (DLL4) <==> Tyrosine-protein kinase HCK (HCK)
2844-53_2	3050-7_2	0.0922838	0.0085163	2.81553e-13	TIE1	VWF	Tyrosine-protein kinase receptor Tie-1, soluble (TIE1) <==> von Willebrand factor (VWF)
2851-63_3	4337-49_2	0.0922667	0.00851314	2.84217e-13	C5	CRP	C5a anaphylatoxin (C5) <==> C-reactive protein (CRP)
3374-49_2	3891-56_1	0.0922527	0.00851055	2.8666e-13	HCK	MBD4	Tyrosine-protein kinase HCK (HCK) <==> Methyl-CpG-binding domain protein 4 (MBD4)
3217-74_2	5264-65_3	0.0922326	0.00850685	2.8999e-13	SERPINE2	CALR	Glia-derived nexin (SERPINE2) <==> Calreticulin (CALR)
2523-31_3	5335-73_3	0.0922035	0.00850149	2.95097e-13	CCL5	ANXA6	C-C motif chemokine 5 (CCL5) <==> Annexin A6 (ANXA6)
4919-56_2	5204-13_3	0.092173	0.00849585	3.00648e-13	LIFR	PSME3	Leukemia inhibitory factor receptor (LIFR) <==> Proteasome activator complex subunit 3 (PSME3)
3580-25_8	4132-27_2	0.0921476	0.00849118	3.05089e-13	SERPINA1	FST	Alpha-1-antitrypsin (SERPINA1) <==> Follistatin (FST)
2429-27_4	3192-3_2	0.0921442	0.00849056	3.05533e-13	C8A C8B C8G	CNDP2	Complement component C8 (C8A C8B C8G) <==> Cytosolic non-specific dipeptidase (CNDP2)
2743-5_2	3640-14_3	0.0921327	0.00848843	3.07754e-13	SHH	LRPAP1	Sonic hedgehog protein (SHH) <==> alpha-2-macroglobulin receptor-associated protein (LRPAP1)
3412-7_1	4414-69_2	0.0920965	0.00848176	3.14415e-13	BCL2	SFTPD	Apoptosis regulator Bcl-2 (BCL2) <==> Pulmonary surfactant-associated protein D (SFTPD)
2770-51_2	4245-80_2	0.0920867	0.00847996	3.16191e-13	CCL1	MDM2	C-C motif chemokine 1 (CCL1) <==> E3 ubiquitin-protein ligase Mdm2 (MDM2)
2751-16_2	4429-51_2	0.0920856	0.00847975	3.16414e-13	AZU1	CHST6	Azurocidin (AZU1) <==> Carbohydrate sulfotransferase 6 (CHST6)
3296-92_2	3473-78_2	0.0920848	0.00847961	3.16636e-13	CNTN2	MPL	Contactin-2 (CNTN2) <==> Thrombopoietin Receptor (MPL)
4146-58_2	5094-62_3	0.0920819	0.00847907	3.1708e-13	NTF4	AMICA1	Neurotrophin-4 (NTF4) <==> Junctional adhesion molecule-like (AMICA1)
4909-68_1	4956-2_1	0.0920428	0.00847187	3.24629e-13	LGALS8	EREG	Galectin-8 (LGALS8) <==> Epiregulin (EREG)
2643-57_2	4923-79_1	0.0920173	0.00846718	3.29514e-13	CDH3	AMH	Cadherin-3 (CDH3) <==> Muellerian-inhibiting factor (AMH)
3031-66_1	5308-89_2	0.0920143	0.00846663	3.29958e-13	FTH1 FTL	ELANE	Ferritin (FTH1 FTL) <==> Neutrophil elastase (ELANE)
2755-8_2	4162-54_2	0.091994	0.00846289	3.33955e-13	C3	TF	C3a anaphylatoxin des Arginine (C3) <==> Serotransferrin (TF)
3651-50_5	3811-1_2	0.0919714	0.00845873	3.38396e-13	KDR	FCN3	Vascular endothelial growth factor receptor 2 (KDR) <==> Ficolin-3 (FCN3)
2475-1_3	2999-6_2	0.0919691	0.00845831	3.3884e-13	KIT	LSAMP	Mast/stem cell growth factor receptor Kit (KIT) <==> Limbic system-associated membrane protein (LSAMP)
2835-1_4	4563-61_2	0.0919482	0.00845447	3.43059e-13	XRCC6	PLCG1	X-ray repair cross-complementing protein 6 (XRCC6) <==> 1-phosphatidylinositol 4,5-bisphosphate phosphodiesterase gamma-1 (PLCG1)
3716-63_2	3729-16_2	0.0919017	0.00844592	3.52607e-13	IFNGR1	SST	Interferon gamma receptor 1 (IFNGR1) <==> Somatostatin-28 (SST)
4464-10_2	5014-49_1	0.0918811	0.00844213	3.57048e-13	SIGLEC1	NCK1	Sialoadhesin (SIGLEC1) <==> Cytoplasmic protein NCK1 (NCK1)
4957-1_2	4967-1_1	0.0918619	0.00843862	3.61045e-13	RPSA	C1QBP	40S ribosomal protein SA (RPSA) <==> Complement component 1 Q subcomponent-binding protein, mitochondrial (C1QBP)
2700-56_2	3186-2_2	0.0918485	0.00843615	3.63709e-13	PROS1	C2	Vitamin K-dependent protein S (PROS1) <==> Complement C2 (C2)
3729-16_2	4912-17_1	0.0918379	0.0084342	3.6593e-13	SST	GOT1	Somatostatin-28 (SST) <==> Aspartate aminotransferase, cytoplasmic (GOT1)
3472-40_2	4553-65_3	0.0917994	0.00842712	3.74367e-13	BIRC5	HDGFRP2	Baculoviral IAP repeat-containing protein 5 (BIRC5) <==> Hepatoma-derived growth factor-related protein 2 (HDGFRP2)
2752-62_2	3191-50_2	0.0917968	0.00842665	3.75033e-13	GDF5	WFIKKN1	Growth/differentiation factor 5 (GDF5) <==> WAP, kazal, immunoglobulin, kunitz and NTR domain-containing protein 1 (WFIKKN1)
2212-69_1	5068-54_3	0.0917873	0.0084249	3.77032e-13	PLAT	CRTAM	Tissue-type plasminogen activator (PLAT) <==> Cytotoxic and regulatory T-cell molecule (CRTAM)
2607-54_2	3499-77_2	0.0917693	0.0084216	3.81028e-13	CRLF1 CLCF1	IL17B	Cytokine receptor-like factor 1:Cardiotrophin-like cytokine factor 1 Complex (CRLF1 CLCF1) <==> Interleukin-17B (IL17B)
2838-53_1	5091-28_3	0.0917511	0.00841826	3.85247e-13	MMP17	LILRB2	Matrix metalloproteinase-17 (MMP17) <==> Leukocyte immunoglobulin-like receptor subfamily B member 2 (LILRB2)
3174-2_1	4212-5_3	0.0917409	0.0084164	3.8769e-13	ADAMTS1	EPS15L1	A disintegrin and metalloproteinase with thrombospondin motifs 1 (ADAMTS1) <==> Epidermal growth factor receptor substrate 15-like 1 (EPS15L1)
3629-60_4	4832-75_2	0.0917053	0.00840986	3.95683e-13	CDC42BPB	TNFRSF10A	Serine/threonine-protein kinase MRCK beta (CDC42BPB) <==> Tumor necrosis factor receptor superfamily member 10A (TNFRSF10A)
3285-23_2	5118-74_2	-0.0916462	0.00839903	4.09672e-13	C1R	RTN4	Complement C1r subcomponent (C1R) <==> Reticulon-4 (RTN4)
2917-3_2	3534-14_2	0.0916442	0.00839867	4.10338e-13	TNFSF11	CD40LG	Tumor necrosis factor ligand superfamily member 11 (TNFSF11) <==> CD40 ligand (CD40LG)
3322-52_2	4541-49_2	0.091643	0.00839844	4.10338e-13	LRIG3	CDON	Leucine-rich repeats and immunoglobulin-like domains protein 3 (LRIG3) <==> Cell adhesion molecule-related/down-regulated by oncogenes (CDON)
2833-20_1	2838-53_1	0.0916226	0.0083947	4.15445e-13	KLK4	MMP17	Kallikrein-4 (KLK4) <==> Matrix metalloproteinase-17 (MMP17)
3802-50_1	3817-18_1	0.0916209	0.00839439	4.15668e-13	CST4	PRKCQ	Cystatin-S (CST4) <==> Protein kinase C theta type (PRKCQ)
4491-4_2	5130-67_3	0.0916118	0.00839272	4.1811e-13	IL5RA	SCARF2	Interleukin-5 receptor subunit alpha (IL5RA) <==> Scavenger receptor class F member 2 (SCARF2)
2526-53_3	2753-2_2	0.0916003	0.00839062	4.20997e-13	TNFRSF11B	C1QA C1QB C1QC	Tumor necrosis factor receptor superfamily member 11B (TNFRSF11B) <==> Complement C1q subcomponent (C1QA C1QB C1QC)
2681-23_2	5249-31_3	0.0915775	0.00838644	4.26548e-13	HGF	STK17B	Hepatocyte growth factor (HGF) <==> Serine/threonine-protein kinase 17B (STK17B)
2768-56_2	3666-17_4	0.0914981	0.0083719	4.46754e-13	HPX	CFHR5	Hemopexin (HPX) <==> Complement factor H-related protein 5 (CFHR5)
4593-11_1	5079-11_3	0.0914937	0.00837111	4.48086e-13	ADCYAP1	TNFRSF18	Pituitary adenylate cyclase-activating polypeptide 27 (ADCYAP1) <==> Tumor necrosis factor receptor superfamily member 18 (TNFRSF18)
4254-6_2	5317-3_3	0.0914901	0.00837044	4.48974e-13	NUDCD3	CD70	NudC domain-containing protein 3 (NUDCD3) <==> CD70 antigen (CD70)
3344-60_4	4162-54_2	0.0914781	0.00836824	4.52083e-13	SERPINC1	TF	Antithrombin-III (SERPINC1) <==> Serotransferrin (TF)
2723-9_2	3034-1_2	0.0914589	0.00836473	4.57412e-13	IL37	GFAP	Interleukin-37 (IL37) <==> Glial fibrillary acidic protein (GFAP)
2500-2_3	4141-79_1	0.0914553	0.00836408	4.583e-13	ANGPT4	CXCL10	Angiopoietin-4 (ANGPT4) <==> C-X-C motif chemokine 10 (CXCL10)
3026-5_2	3828-54_2	0.0914483	0.00836279	4.60076e-13	CAST	PDGFC	Calpastatin (CAST) <==> Platelet-derived growth factor C (PDGFC)
2973-15_2	4559-64_2	0.091426	0.00835871	4.66294e-13	CD36	KYNU	Platelet glycoprotein 4 (CD36) <==> Kynureninase (KYNU)
2715-25_2	4909-68_1	0.0914246	0.00835846	4.66516e-13	EPOR	LGALS8	Erythropoietin receptor (EPOR) <==> Galectin-8 (LGALS8)
2993-1_2	4464-10_2	0.0913928	0.00835265	4.75176e-13	IL18RAP	SIGLEC1	Interleukin-18 receptor accessory protein (IL18RAP) <==> Sialoadhesin (SIGLEC1)
2741-22_2	2850-3_2	0.0913595	0.00834657	4.84501e-13	SIGLEC6	ARG1	Sialic acid-binding Ig-like lectin 6 (SIGLEC6) <==> Arginase-1 (ARG1)
3174-2_1	5021-13_1	0.0913564	0.008346	4.8539e-13	ADAMTS1	PPA1	A disintegrin and metalloproteinase with thrombospondin motifs 1 (ADAMTS1) <==> Inorganic pyrophosphatase (PPA1)
3216-2_2	4559-64_2	0.0913438	0.00834368	4.89164e-13	PIGR	KYNU	Polymeric immunoglobulin receptor (PIGR) <==> Kynureninase (KYNU)
2819-23_2	3376-49_2	0.091334	0.0083419	4.92051e-13	CDH5	IL17RD	Cadherin-5 (CDH5) <==> Interleukin-17 receptor D (IL17RD)
4923-79_1	4967-1_1	0.0913175	0.00833889	4.96714e-13	AMH	C1QBP	Muellerian-inhibiting factor (AMH) <==> Complement component 1 Q subcomponent-binding protein, mitochondrial (C1QBP)
2765-4_3	3003-29_2	0.0912976	0.00833526	5.02487e-13	GDF11	NCR3	Growth/differentiation factor 11 (GDF11) <==> Natural cytotoxicity triggering receptor 3 (NCR3)
3446-7_2	3509-1_1	0.0912941	0.00833461	5.03597e-13	IL18R1	CCL15	Interleukin-18 receptor 1 (IL18R1) <==> C-C motif chemokine 15 (CCL15)
4452-9_2	4459-68_2	0.0912823	0.00833246	5.0715e-13	LRRTM1	PCSK7	Leucine-rich repeat transmembrane neuronal protein 1 (LRRTM1) <==> Proprotein convertase subtilisin/kexin type 7 (PCSK7)
3741-4_3	3796-79_2	0.0912525	0.00832701	5.16032e-13	IL5	ANGPTL4	Interleukin-5 (IL5) <==> Angiopoietin-related protein 4 (ANGPTL4)
2201-17_6	2737-22_2	-0.0912486	0.00832631	5.17142e-13	COL18A1	NOV	Endostatin (COL18A1) <==> Protein NOV homolog (NOV)
4890-10_1	5308-89_2	0.0912422	0.00832514	5.1914e-13	POMC	ELANE	Corticotropin (POMC) <==> Neutrophil elastase (ELANE)
2864-2_3	4459-68_2	0.0912274	0.00832245	5.23581e-13	MAP2K1	PCSK7	Dual specificity mitogen-activated protein kinase kinase 1 (MAP2K1) <==> Proprotein convertase subtilisin/kexin type 7 (PCSK7)
4468-21_2	5183-53_3	0.0912128	0.00831977	5.28022e-13	SPHK2	PRKAA1 PRKAB1 PRKAG1	Sphingosine kinase 2 (SPHK2) <==> AMP Kinase (alpha1beta1gamma1) (PRKAA1 PRKAB1 PRKAG1)
3104-8_2	5070-76_3	0.0912111	0.00831947	5.28466e-13	DDX19B	TNFRSF6B	ATP-dependent RNA helicase DDX19B (DDX19B) <==> Tumor necrosis factor receptor superfamily member 6B (TNFRSF6B)
2819-23_2	5107-7_2	0.0911928	0.00831612	5.34239e-13	CDH5	NOTCH1	Cadherin-5 (CDH5) <==> Neurogenic locus notch homolog protein 1 (NOTCH1)
4127-75_1	5316-54_3	0.0911915	0.00831589	5.34683e-13	C6	F2	Complement component C6 (C6) <==> Prothrombin (F2)
2447-7_4	2578-67_2	0.091142	0.00830686	5.50226e-13	PLA2G2E	CCL2	Group IIE secretory phospholipase A2 (PLA2G2E) <==> C-C motif chemokine 2 (CCL2)
3894-15_2	4437-56_3	0.0911103	0.00830108	5.60663e-13	NAGK	ENTPD5	N-acetyl-D-glucosamine kinase (NAGK) <==> Ectonucleoside triphosphate diphosphohydrolase 5 (ENTPD5)
3640-14_3	4533-76_2	0.0910534	0.00829072	5.79536e-13	LRPAP1	ADAMTS15	alpha-2-macroglobulin receptor-associated protein (LRPAP1) <==> A disintegrin and metalloproteinase with thrombospondin motifs 15 (ADAMTS15)
3234-23_2	3365-7_2	0.0910529	0.00829062	5.79758e-13	CCDC80	DKK4	Coiled-coil domain-containing protein 80 (CCDC80) <==> Dickkopf-related protein 4 (DKK4)
3339-33_1	3831-21_1	0.0910397	0.00828822	5.84199e-13	THBS2	PTEN	Thrombospondin-2 (THBS2) <==> Phosphatidylinositol 3,4,5-trisphosphate 3-phosphatase and dual-specificity protein phosphatase PTEN (PTEN)
3477-63_2	5132-71_3	0.0910342	0.00828722	5.86198e-13	NTRK1	IL27RA	High affinity nerve growth factor receptor (NTRK1) <==> Interleukin-27 receptor subunit alpha (IL27RA)
3580-25_8	5022-61_1	0.0910107	0.00828295	5.94191e-13	SERPINA1	PSME1	Alpha-1-antitrypsin (SERPINA1) <==> Proteasome activator complex subunit 1 (PSME1)
2381-52_4	3897-61_1	0.0909968	0.00828042	5.99076e-13	C5	PDXP	Complement C5 (C5) <==> Pyridoxal phosphate phosphatase (PDXP)
3736-60_3	5103-30_3	0.09096	0.00827371	6.11955e-13	BMP6	CD200R1	Bone morphogenetic protein 6 (BMP6) <==> Cell surface glycoprotein CD200 receptor 1 (CD200R1)
2441-2_4	3289-19_2	0.0909546	0.00827275	6.13731e-13	FGF10	CA10	Fibroblast growth factor 10 (FGF10) <==> Carbonic anhydrase-related protein 10 (CA10)
3171-57_2	4499-21_1	0.0909354	0.00826924	6.20837e-13	APP	PDGFA	Amyloid beta A4 protein (APP) <==> Platelet-derived growth factor subunit A (PDGFA)
3798-71_1	5183-53_3	0.090917	0.00826591	6.27498e-13	CA9	PRKAA1 PRKAB1 PRKAG1	Carbonic anhydrase 9 (CA9) <==> AMP Kinase (alpha1beta1gamma1) (PRKAA1 PRKAB1 PRKAG1)
3024-18_2	3079-62_2	0.0909108	0.00826477	6.29719e-13	SERPINF2	RARRES2	Alpha-2-antiplasmin (SERPINF2) <==> Retinoic acid receptor responder protein 2 (RARRES2)
4452-9_2	4801-13_3	0.0909068	0.00826405	6.31273e-13	LRRTM1	LPO	Leucine-rich repeat transmembrane neuronal protein 1 (LRRTM1) <==> Lactoperoxidase (LPO)
4989-7_1	5364-7_3	0.0909059	0.00826388	6.31495e-13	FGG	SET	Fibrinogen gamma chain (FGG) <==> Protein SET (SET)
4959-2_1	4967-1_1	0.0909055	0.00826381	6.31717e-13	AGR2	C1QBP	Anterior gradient protein 2 homolog (AGR2) <==> Complement component 1 Q subcomponent-binding protein, mitochondrial (C1QBP)
2953-31_2	4914-10_1	-0.0908842	0.00825993	6.39488e-13	CGA LHB	CGA CGB	Luteinizing hormone (CGA LHB) <==> Human Chorionic Gonadotropin (CGA CGB)
3151-6_1	4673-13_2	0.0908758	0.00825841	6.42597e-13	IL2RA	IL6	Interleukin-2 receptor subunit alpha (IL2RA) <==> Interleukin-6 (IL6)
2753-2_2	2967-8_1	0.0908524	0.00825417	6.51479e-13	C1QA C1QB C1QC	VCAM1	Complement C1q subcomponent (C1QA C1QB C1QC) <==> Vascular cell adhesion protein 1 (VCAM1)
3132-1_1	4875-73_1	0.090848	0.00825336	6.53255e-13	VEGFC	C3	Vascular endothelial growth factor C (VEGFC) <==> Complement C3d fragment (C3)
3606-2_1	5061-27_3	0.0908195	0.00824818	6.64135e-13	DDR2	ICOSLG	Discoidin domain-containing receptor 2 (DDR2) <==> ICOS ligand (ICOSLG)
4829-43_6	5138-50_3	0.0908045	0.00824546	6.69909e-13	SFN	TNFRSF12A	14-3-3 protein sigma (SFN) <==> Tumor necrosis factor receptor superfamily member 12A (TNFRSF12A)
2809-25_2	3022-4_2	0.0907807	0.00824114	6.79234e-13	ADAMTS4	CTLA4	A disintegrin and metalloproteinase with thrombospondin motifs 4 (ADAMTS4) <==> Cytotoxic T-lymphocyte protein 4 (CTLA4)
2985-35_1	3078-1_2	0.0907701	0.00823922	6.83453e-13	CXCL1	PGF	Growth-regulated alpha protein (CXCL1) <==> Placenta growth factor (PGF)
2974-61_2	3184-25_2	0.0907473	0.00823506	6.92779e-13	CNTN1	F7	Contactin-1 (CNTN1) <==> Coagulation Factor VII (F7)
2609-59_2	5115-31_3	0.090736	0.00823303	6.9722e-13	CST3	RELT	Cystatin-C (CST3) <==> Tumor necrosis factor receptor superfamily member 19L (RELT)
3082-9_2	3480-7_1	0.0907188	0.0082299	7.04326e-13	ULBP2	DUSP3	NKG2D ligand 2 (ULBP2) <==> Dual specificity protein phosphatase 3 (DUSP3)
3186-2_2	4129-72_1	0.0906616	0.00821953	7.27862e-13	C2	CFB	Complement C2 (C2) <==> Complement factor B (CFB)
5106-52_3	5440-26_3	0.0906532	0.008218	7.31415e-13	NOTCH2	TNNI2	Neurogenic locus notch homolog protein 2 (NOTCH2) <==> Troponin I, fast skeletal muscle (TNNI2)
2838-53_1	2857-70_2	0.0906356	0.00821482	7.38964e-13	MMP17	NR3C1	Matrix metalloproteinase-17 (MMP17) <==> Glucocorticoid receptor (NR3C1)
4875-73_1	4959-2_1	-0.0906112	0.00821039	7.49623e-13	C3	AGR2	Complement C3d fragment (C3) <==> Anterior gradient protein 2 homolog (AGR2)
5225-50_3	5264-65_3	0.0906032	0.00820893	7.53175e-13	CSNK2A1 CSNK2B	CALR	Casein kinase II 2-alpha:2-beta heterotetramer (CSNK2A1 CSNK2B) <==> Calreticulin (CALR)
2605-49_2	3873-51_2	0.0905848	0.00820561	7.61169e-13	TNFRSF8	TPO	Tumor necrosis factor receptor superfamily member 8 (TNFRSF8) <==> Thyroid peroxidase (TPO)
3890-8_2	4544-4_3	0.090564	0.00820185	7.70495e-13	LDHB	PPBP	L-lactate dehydrogenase B chain (LDHB) <==> Connective tissue-activating peptide III (PPBP)
2455-17_4	4697-59_2	0.090564	0.00820184	7.70495e-13	IL12A IL12B	CSF2	Interleukin-12 (IL12A IL12B) <==> Granulocyte-macrophage colony-stimulating factor (CSF2)
2954-56_2	3534-14_2	0.0905443	0.00819828	7.79377e-13	MMP8	CD40LG	Neutrophil collagenase (MMP8) <==> CD40 ligand (CD40LG)
3608-12_1	5246-64_3	0.0905381	0.00819715	7.82041e-13	DPP7	PDE2A	Dipeptidyl peptidase 2 (DPP7) <==> cGMP-dependent 3',5'-cyclic phosphodiesterase (PDE2A)
5035-7_1	5138-50_3	0.0905273	0.0081952	7.86926e-13	TYMS	TNFRSF12A	Thymidylate synthase (TYMS) <==> Tumor necrosis factor receptor superfamily member 12A (TNFRSF12A)
2833-20_1	4468-21_2	0.0904828	0.00818714	8.07354e-13	KLK4	SPHK2	Kallikrein-4 (KLK4) <==> Sphingosine kinase 2 (SPHK2)
2571-12_3	5364-7_3	0.0904332	0.00817817	8.31113e-13	IGFBP3	SET	Insulin-like growth factor-binding protein 3 (IGFBP3) <==> Protein SET (SET)
2333-72_1	2603-61_2	0.0904188	0.00817556	8.37996e-13	TGFB1	CD80	Transforming growth factor beta-1 (TGFB1) <==> T-lymphocyte activation antigen CD80 (CD80)
4137-57_2	4917-62_1	0.0904122	0.00817436	8.41105e-13	IL25	ITGAV ITGB5	Interleukin-25 (IL25) <==> Integrin alpha-V: beta-5 complex (ITGAV ITGB5)
5108-72_3	5351-52_3	0.090372	0.0081671	8.61089e-13	NOTCH3	HNRNPA2B1	Neurogenic locus notch homolog protein 3 (NOTCH3) <==> Heterogeneous nuclear ribonucleoproteins A2/B1 (HNRNPA2B1)
2719-3_4	5001-6_2	-0.090356	0.00816421	8.69083e-13	CSF3R	SCGB2A1	Granulocyte colony-stimulating factor receptor (CSF3R) <==> Mammaglobin-B (SCGB2A1)
3030-3_2	5345-51_3	0.0903191	0.00815755	8.87734e-13	CLEC4M	CKAP2	C-type lectin domain family 4 member M (CLEC4M) <==> Cytoskeleton-associated protein 2 (CKAP2)
[truncated: 1,944 more rows]
