# Supplementary material for: Connecting genetic risk to disease end points through the human blood plasma proteome
Source: Nat Commun. 2017 Feb 27;8:14357. doi: 10.1038/ncomms14357 (PMC5333359; doi:10.1038/ncomms14357)
Supplement: Supplementary Dataset 4 — Source of GWAS data from large GWAS meta-analysis consortia. [file ncomms14357-s5.xlsx]

## Sheet: Supplemental Data 4
Connecting genetic risk to disease endpoints through the human blood plasma proteome
Supplemental Data 4: Source of GWAS data from large GWAS meta-analysis consortia
Study abbreviation	Consortium / Study	Trait	PMID	Link	Download date	Comment
gwas_Cardiogram	CARDIoGRAMplusC4D Consortium	Coronary artery disease and myocardial infarction	23202125	ftp://ftp.sanger.ac.uk/pub/cardiogramplusc4d/cardiogramplusc4d_data.zip	20151109
gwas_DIAGRAMT2D_st1	Diabetes Genetics Replication and Meta-analysis Consortium	Type 2 diabetes	22885922	http://diagram-consortium.org/downloads.html	20150929	File: DIAGRAMv3.2012DEC17.zip
gwas_EGG_BirthLength	Early Growth Genetics Consortium	Birth length	25281659	http://egg-consortium.org/downloads/EGG-GWAS-BL.txt.gz	20150930
gwas_EGG_BirthWeight	Early Growth Genetics Consortium	Birth weight	23202124	http://egg-consortium.org/downloads/EGG_BW2_DISCOVERY.txt.gz	20150930
gwas_EGG_ChildObese	Early Growth Genetics Consortium	Childhood obesity	22484627	http://egg-consortium.org/downloads/EGG_Obesity_Meta_Analysis_1.txt.gz	20150930
gwas_EGG_HeadCirc	Early Growth Genetics Consortium	Head Circumfence	22504419	http://egg-consortium.org/downloads/EGG_HC_DISCOVERY.txt.gz	20150930	uses commas as decimal separator
gwas_EGG_PubGrw_HeightPGFPGM	Early Growth Genetics Consortium	Pubertal growth, across pubertal growth period	23449627	http://egg-consortium.org/downloads/Pubertal_growth_PGF_PGM_combined.txt.gz	20150930
gwas_EGG_PubGrw_HeightPTFPTM	Early Growth Genetics Consortium	Pubertal growth, late adolescence	23449627	http://egg-consortium.org/downloads/Pubertal_growth_PTF_PTM_combined.txt.gz	20150930
gwas_EGG_PubGrw_HeightSDS	Early Growth Genetics Consortium	Pubertal growth, height at age 10 (girls) and 12 (boys)	23449627	http://egg-consortium.org/downloads/Pubertal_growth_10F_12M_combined.txt.gz	20150930
gwas_EGG_Tanner	Early Growth Genetics Consortium	Tanner stage	24770850	http://egg-consortium.org/downloads/EGG_TANNER_males_and_females_combined.txt.gz	20150930
gwas_GIANT_BMI	Genetic Investigation of Anthropometric Traits Consortium	Body mass index	25673413	https://www.broadinstitute.org/collaboration/giant/images/1/15/SNP_gwas_mc_merge_nogc.tbl.uniq.gz	20150929	EUR ancestry
gwas_GIANT_BMI12	Genetic Investigation of Anthropometric Traits Consortium	Body mass index	22982992	https://www.broadinstitute.org/collaboration/giant/images/5/5e/GIANT_Yang2012Nature_publicrelease_HapMapCeuFreq_BMI.txt.gz	20150929
gwas_GIANT_Height	Genetic Investigation of Anthropometric Traits Consortium	Height	25282103	https://www.broadinstitute.org/collaboration/giant/images/0/01/GIANT_HEIGHT_Wood_et_al_2014_publicrelease_HapMapCeuFreq.txt.gz	20150929
gwas_GIANT_Height12	Genetic Investigation of Anthropometric Traits Consortium	Height	22982992	https://www.broadinstitute.org/collaboration/giant/images/b/b0/GIANT_Yang2012Nature_publicrelease_HapMapCeuFreq_Height.txt.gz	20150929
gwas_GIANT_HIP	Genetic Investigation of Anthropometric Traits Consortium	Hip circumfence	25673412	https://www.broadinstitute.org/collaboration/giant/images/e/e4/GIANT_2015_HIP_COMBINED_EUR.txt.gz	20150929	EUR ancestry; archive is actually a mislabeled .tar archive
gwas_GIANT_HIPadjBMI	Genetic Investigation of Anthropometric Traits Consortium	Hip circumfence, adjusted for BMI	25673412	https://www.broadinstitute.org/collaboration/giant/images/5/52/GIANT_2015_HIPadjBMI_COMBINED_EUR.txt.gz	20150929	EUR ancestry; archive is actually a mislabeled .tar archive
gwas_GIANT_WC	Genetic Investigation of Anthropometric Traits Consortium	Waist circumfence	25673412	https://www.broadinstitute.org/collaboration/giant/images/5/57/GIANT_2015_WC_COMBINED_EUR.txt.gz	20150929	EUR ancestry; archive is actually a mislabeled .tar archive
gwas_GIANT_WCadjBMI	Genetic Investigation of Anthropometric Traits Consortium	Waist circumfence, adjusted for BMI	25673412	https://www.broadinstitute.org/collaboration/giant/images/7/73/GIANT_2015_WCadjBMI_COMBINED_EUR.txt.gz	20150929	EUR ancestry; archive is actually a mislabeled .tar archive
gwas_GIANT_WHR	Genetic Investigation of Anthropometric Traits Consortium	Waist-to-hip ratio	25673412	https://www.broadinstitute.org/collaboration/giant/images/5/54/GIANT_2015_WHR_COMBINED_EUR.txt.gz	20150929	EUR ancestry; archive is actually a mislabeled .tar archive
gwas_GIANT_WHRadjBMI	Genetic Investigation of Anthropometric Traits Consortium	Waist-to-hip ratio, adjusted for BMI	25673412	https://www.broadinstitute.org/collaboration/giant/images/e/eb/GIANT_2015_WHRadjBMI_COMBINED_EUR.txt.gz	20150929	EUR ancestry; archive is actually a mislabeled .tar archive
gwas_GPC_1_Agree	The Genetics of Personality Consortium	Agreeableness	21173776	https://www.dropbox.com/s/df3bifmk238ks2y/GPC-1.BigFiveNEO.zip?dl=0	20150930	Extracted file: GPC-1.NEO-AGREEABLENESS.full.txt
gwas_GPC_1_Consc	The Genetics of Personality Consortium	Conscientiousness	21173776	https://www.dropbox.com/s/df3bifmk238ks2y/GPC-1.BigFiveNEO.zip?dl=0	20150930	Extracted file: GPC-1.NEO-CONSCIENTIOUSNESS.full.txt
gwas_GPC_1_Extra	The Genetics of Personality Consortium	Extraversion	21173776	https://www.dropbox.com/s/df3bifmk238ks2y/GPC-1.BigFiveNEO.zip?dl=0	20150930	Extracted file: GPC-1.NEO-EXTRAVERSION.full.txt
gwas_GPC_1_Neuro	The Genetics of Personality Consortium	Neuroticism	21173776	https://www.dropbox.com/s/df3bifmk238ks2y/GPC-1.BigFiveNEO.zip?dl=0	20150930	Extracted file: GPC-1.NEO-NEUROTICISM.full.txt
gwas_GPC_1_Open	The Genetics of Personality Consortium	Openness to experience	21173776	https://www.dropbox.com/s/df3bifmk238ks2y/GPC-1.BigFiveNEO.zip?dl=0	20150930	Extracted file: GPC-1.NEO-OPENNESS.full.txt
gwas_GPC_2_Extra	The Genetics of Personality Consortium	Extraversion	26362575	https://www.dropbox.com/s/bk2jn41vrfl3zna/GPC-2.EXTRAVERSION.zip?dl=0	20150930
gwas_GPC_2_Neuro	The Genetics of Personality Consortium	Neuroticism	25993607	https://www.dropbox.com/s/ql1en6s0kramxne/GPC-2.NEUROTICISM.zip?dl=0	20150930
gwas_IBD_CD	International Inflammatory Bowel Disease Genetics Consortium	Crohn's disease		ftp://ftp.sanger.ac.uk/pub/consortia/ibdgenetics/iibdgc-trans-ancestry-summary-stats.tar	20150929	EUR ancestry
gwas_IBD_IBD	International Inflammatory Bowel Disease Genetics Consortium	Inflammatory bowel disease		ftp://ftp.sanger.ac.uk/pub/consortia/ibdgenetics/iibdgc-trans-ancestry-summary-stats.tar	20150929	EUR ancestry
gwas_IBD_UC	International Inflammatory Bowel Disease Genetics Consortium	Ulcerative collitis		ftp://ftp.sanger.ac.uk/pub/consortia/ibdgenetics/iibdgc-trans-ancestry-summary-stats.tar	20150929	EUR ancestry
gwas_ICBP_dbp	International Consortium for Blood Pressure Genome-Wide Association Studies	Diastolic blood pressure	21909115	http://www.georgehretlab.org/ICBP-summary-Nature.csv.gz	20151109
gwas_ICBP_sbp	International Consortium for Blood Pressure Genome-Wide Association Studies	Systolic blood pressure	21909115	http://www.georgehretlab.org/ICBP-summary-Nature.csv.gz	20151109
gwas_IGAP_st1	International Genomics of Alzheimer's Project	Alzheimer's disease	24162737	http://www.pasteur-lille.fr/en/recherche/u744/igap/igap_download.php	20151109	File: IGAP_stage_1.txt
gwas_IGAP_st12comb	International Genomics of Alzheimer's Project	Alzheimer's disease	24162737	http://www.pasteur-lille.fr/en/recherche/u744/igap/igap_download.php	20151109	File: IGAP_stage_1_2_combined.tsv
gwas_MAGIC_2hGluBMI	Meta-analyses of Glucose and Insulin-related Traits Consortium	2h glucose, adjusted for BMI	20081857	ftp://ftp.sanger.ac.uk/pub/magic/MAGIC_2hrGlucose_AdjustedForBMI.txt	20150929
gwas_MAGIC_FG_FGInteract	Meta-analyses of Glucose and Insulin-related Traits Consortium	Fasting glucose, interaction	22581228	ftp://ftp.sanger.ac.uk/pub/magic/MAGIC_Manning_et_al_FastingGlucose_Interaction.txt.gz	20150929
gwas_MAGIC_FG_FGInteractBMI	Meta-analyses of Glucose and Insulin-related Traits Consortium	Fasting glucose, interaction, BMI adjusted	22581228	ftp://ftp.sanger.ac.uk/pub/magic/MAGIC_Manning_et_al_FastingGlucose_Interaction.txt.gz	20150929
gwas_MAGIC_FG_FGMain	Meta-analyses of Glucose and Insulin-related Traits Consortium	Fasting glucose, main effect	22581228	ftp://ftp.sanger.ac.uk/pub/magic/MAGIC_Manning_et_al_FastingGlucose_MainEffect.txt.gz	20150929
gwas_MAGIC_FG_FGMainBMI	Meta-analyses of Glucose and Insulin-related Traits Consortium	Fasting glucose, main effect, BMI adjusted	22581228	ftp://ftp.sanger.ac.uk/pub/magic/MAGIC_Manning_et_al_FastingGlucose_MainEffect.txt.gz	20150929
gwas_MAGIC_FG_FIInteract	Meta-analyses of Glucose and Insulin-related Traits Consortium	Fasting insulin, interaction	22581228	ftp://ftp.sanger.ac.uk/pub/magic/MAGIC_Manning_et_al_lnFastingInsulin_Interaction.txt.gz	20150929
gwas_MAGIC_FG_FIInteractBMI	Meta-analyses of Glucose and Insulin-related Traits Consortium	Fasting insulin, interaction, BMI adjusted	22581228	ftp://ftp.sanger.ac.uk/pub/magic/MAGIC_Manning_et_al_lnFastingInsulin_Interaction.txt.gz	20150929
gwas_MAGIC_FG_FIMain	Meta-analyses of Glucose and Insulin-related Traits Consortium	Fasting insulin, main effect	22581228	ftp://ftp.sanger.ac.uk/pub/magic/MAGIC_Manning_et_al_lnFastingInsulin_MainEffect.txt.gz	20150929
gwas_MAGIC_FG_FIMainBMI	Meta-analyses of Glucose and Insulin-related Traits Consortium	Fasting insulin, main effect, BMI adjusted	22581228	ftp://ftp.sanger.ac.uk/pub/magic/MAGIC_Manning_et_al_lnFastingInsulin_MainEffect.txt.gz	20150929
gwas_MAGIC_FI_FI	Meta-analyses of Glucose and Insulin-related Traits Consortium	Fasting insulin	20081858	ftp://ftp.sanger.ac.uk/pub/magic/MAGIC_ln_FastingInsulin.txt	20150929
gwas_MAGIC_FI_HOMAB	Meta-analyses of Glucose and Insulin-related Traits Consortium	beta-cell function	20081858	ftp://ftp.sanger.ac.uk/pub/magic/MAGIC_ln_HOMA-B.txt	20150929
gwas_MAGIC_FI_HOMAIR	Meta-analyses of Glucose and Insulin-related Traits Consortium	Insulin resistance	20081858	ftp://ftp.sanger.ac.uk/pub/magic/MAGIC_ln_HOMA-IR.txt	20150929
gwas_MAGIC_FProI	Meta-analyses of Glucose and Insulin-related Traits Consortium	Fasting proinsulin	21873549	ftp://ftp.sanger.ac.uk/pub/magic/MAGIC_ln_fastingProinsulin.txt.gz	20150929
gwas_MAGIC_HbA1C	Meta-analyses of Glucose and Insulin-related Traits Consortium	HbA1c	20858683	ftp://ftp.sanger.ac.uk/pub/magic/MAGIC_HbA1C.txt.gz	20150929
gwas_MAGIC_IS_AUCins	Meta-analyses of Glucose and Insulin-related Traits Consortium	Insulin secretion during OGTT	24699409	ftp://ftp.sanger.ac.uk/pub/magic/MAGIC_InsulinSecretion_data_release_May2014.zip	20150929	Extracted file: MAGIC_INSULIN_SECRETION_AUCins_for_release_HMrel27.txt
gwas_MAGIC_IS_AUCinsAUCgluc	Meta-analyses of Glucose and Insulin-related Traits Consortium	Insulin secretion during OGTT	24699409	ftp://ftp.sanger.ac.uk/pub/magic/MAGIC_InsulinSecretion_data_release_May2014.zip	20150929	Extracted file: MAGIC_INSULIN_SECRETION_AUCins_AUCgluc_for_release_HMrel27.txt
gwas_MAGIC_IS_CIR	Meta-analyses of Glucose and Insulin-related Traits Consortium	Insulin secretion during OGTT	24699409	ftp://ftp.sanger.ac.uk/pub/magic/MAGIC_InsulinSecretion_data_release_May2014.zip	20150929	Extracted file: MAGIC_INSULIN_SECRETION_CIR_for_release_HMrel27.txt
gwas_MAGIC_IS_CIRISI	Meta-analyses of Glucose and Insulin-related Traits Consortium	Insulin secretion during OGTT	24699409	ftp://ftp.sanger.ac.uk/pub/magic/MAGIC_InsulinSecretion_data_release_May2014.zip	20150929	Extracted file: MAGIC_INSULIN_SECRETION_CIR_ISI_for_release_HMrel27.txt
gwas_MAGIC_IS_DI	Meta-analyses of Glucose and Insulin-related Traits Consortium	Insulin secretion during OGTT	24699409	ftp://ftp.sanger.ac.uk/pub/magic/MAGIC_InsulinSecretion_data_release_May2014.zip	20150929	Extracted file: MAGIC_INSULIN_SECRETION_DI_for_release_HMrel27.txt
gwas_MAGIC_IS_Incr30	Meta-analyses of Glucose and Insulin-related Traits Consortium	Insulin secretion during OGTT	24699409	ftp://ftp.sanger.ac.uk/pub/magic/MAGIC_InsulinSecretion_data_release_May2014.zip	20150929	Extracted file: MAGIC_INSULIN_SECRETION_Incr30_for_release_HMrel27.txt
gwas_MAGIC_IS_Ins30	Meta-analyses of Glucose and Insulin-related Traits Consortium	Insulin secretion during OGTT	24699409	ftp://ftp.sanger.ac.uk/pub/magic/MAGIC_InsulinSecretion_data_release_May2014.zip	20150929	Extracted file: MAGIC_INSULIN_SECRETION_Ins30_for_release_HMrel27.txt
gwas_MAGIC_IS_Ins30BMI	Meta-analyses of Glucose and Insulin-related Traits Consortium	Insulin secretion during OGTT	24699409	ftp://ftp.sanger.ac.uk/pub/magic/MAGIC_InsulinSecretion_data_release_May2014.zip	20150929	Extracted file: MAGIC_INSULIN_SECRETION_Ins30_BMI_for_release_HMrel27.txt
gwas_MAGIC_IS_ISI	Meta-analyses of Glucose and Insulin-related Traits Consortium	Insulin secretion during OGTT	24699409	ftp://ftp.sanger.ac.uk/pub/magic/MAGIC_InsulinSecretion_data_release_May2014.zip	20150929	Extracted file: MAGIC_INSULIN_SECRETION_ISI_for_release_HMrel27.txt
gwas_MAGIC_MCFG_2hGlu	Meta-analyses of Glucose and Insulin-related Traits Consortium	2h glucose	22885924	ftp://ftp.sanger.ac.uk/pub/magic/MAGIC_Metabochip_Public_data_release_25Jan.zip	20150929	Extracted file: MAGIC_Scott_et_al_2hGlu_Jan2013.txt
gwas_MAGIC_MCFG_FG	Meta-analyses of Glucose and Insulin-related Traits Consortium	Fasting glucose	22885924	ftp://ftp.sanger.ac.uk/pub/magic/MAGIC_Metabochip_Public_data_release_25Jan.zip	20150929	Extracted file: MAGIC_Scott_et_al_FG_Jan2013.txt
gwas_MAGIC_MCFG_FI	Meta-analyses of Glucose and Insulin-related Traits Consortium	Fasting insulin	22885924	ftp://ftp.sanger.ac.uk/pub/magic/MAGIC_Metabochip_Public_data_release_25Jan.zip	20150929	Extracted file: MAGIC_Scott_et_al_FI_Jan2013.txt
gwas_MAGIC_MCFG_FIBMI	Meta-analyses of Glucose and Insulin-related Traits Consortium	Fasting insulin, adjusted for BMI	22885924	ftp://ftp.sanger.ac.uk/pub/magic/MAGIC_Metabochip_Public_data_release_25Jan.zip	20150929	Extracted file: MAGIC_Scott_et_al_FI_adjBMI_Jan2013.txt
gwas_MC_HDL	Global Lipids Consortium	HDL cholesterol	24097068	http://csg.sph.umich.edu/abecasis/public/lipids2013/jointGwasMc_LDL.txt.gz	20151109
gwas_MC_LDL	Global Lipids Consortium	LDL cholesterol	24097068	http://csg.sph.umich.edu/abecasis/public/lipids2013/jointGwasMc_HDL.txt.gz	20151109
gwas_MC_TC	Global Lipids Consortium	Triglycerides	24097068	http://csg.sph.umich.edu/abecasis/public/lipids2013/jointGwasMc_TG.txt.gz	20151109
gwas_MC_TG	Global Lipids Consortium	Total cholesterol	24097068	http://csg.sph.umich.edu/abecasis/public/lipids2013/jointGwasMc_TC.txt.gz	20151109
gwas_pgc_ADHD	Psychiatric Genomics Consortium	Attention-deficit/hyperactivity disorder	20732625	https://www.med.unc.edu/pgc/files/resultfiles/pgc.adhd.2012-10.zip	20150929
gwas_pgc_AUT	Psychiatric Genomics Consortium	Autism		https://www.med.unc.edu/pgc/files/resultfiles/pgcasdeuro.gz	20150929
gwas_pgc_BIP	Psychiatric Genomics Consortium	Bipolar disorder	21926972	https://www.med.unc.edu/pgc/files/resultfiles/pgc.bip.2012-04.zip	20150929
gwas_pgc_BIP1vsSCZ1	Psychiatric Genomics Consortium	Bipolar disorder vs. Schizophrenia	24280982	https://www.med.unc.edu/pgc/files/resultfiles/bip1.scz1.ruderfer2014.zip	20150929
gwas_pgc_CONVERGE	CONVERGE Consortium	Major depressive disorder	26176920	https://www.med.unc.edu/pgc/files/resultfiles/converge.MDD.summary_stats.2Sep2015.tbl.gz	20150929
gwas_pgc_cross_ADHD	Psychiatric Genomics Consortium	Cross-disorder, subset Attention-deficit/hyperactivity disorder	23453885	https://www.med.unc.edu/pgc/files/resultfiles/pgc.cross.add.zip	20150929
gwas_pgc_cross_AUT	Psychiatric Genomics Consortium	Cross-disorder, subset Autism	23453885	https://www.med.unc.edu/pgc/files/resultfiles/pgc.cross.aut.zip	20150929
gwas_pgc_cross_BIP	Psychiatric Genomics Consortium	Cross-disorder, subset Bipolar disorder	23453885	https://www.med.unc.edu/pgc/files/resultfiles/pgc.cross.bip.zip	20150929
gwas_pgc_cross_MDD	Psychiatric Genomics Consortium	Cross-disorder, subset Major depressive disorder	23453885	https://www.med.unc.edu/pgc/files/resultfiles/pgc.cross.mdd.zip	20150929
gwas_pgc_cross_SCZ	Psychiatric Genomics Consortium	Cross-disorder, subset Schizophrenia	23453885	https://www.med.unc.edu/pgc/files/resultfiles/pgc.cross.scz.zip	20150929
gwas_pgc_GCAN	Genetic Consortium for Anorexia nervosa	Anorexia nervosa	24514567	https://www.med.unc.edu/pgc/files/resultfiles/gcan_meta-out.gz	20150929
gwas_pgc_MDD	Psychiatric Genomics Consortium	Major depressive disorder	22472876	https://www.med.unc.edu/pgc/files/resultfiles/pgc.mdd.2012-04.zip	20150929
gwas_pgc_SCZ1	Psychiatric Genomics Consortium	Schizophrenia	21926974	https://www.med.unc.edu/pgc/files/resultfiles/pgc.scz.2012-04.zip	20150929
gwas_pgc_SCZ1Swe	Psychiatric Genomics Consortium	Schizophrenia	23974872	https://www.med.unc.edu/pgc/files/resultfiles/scz.swe.pgc1.2013-06.zip	20150929	archive contains a .gz file
gwas_pgc_SCZ2	Psychiatric Genomics Consortium	Schizophrenia	25056061	https://www.med.unc.edu/pgc/files/resultfiles/scz2.snp.results.txt.gz	20150929
gwas_pgc_TAG_cpd	Tobacco and Genetics Consortium	Smoking behaviour, Cigarettes per day	20418890	https://www.med.unc.edu/pgc/files/resultfiles/tag.cpd.tbl.gz	20150929
gwas_pgc_TAG_evrsmk	Tobacco and Genetics Consortium	Smoking behaviour, Ever smoked	20418890	https://www.med.unc.edu/pgc/files/resultfiles/tag.evrsmk.tbl.gz	20150929
gwas_pgc_TAG_former	Tobacco and Genetics Consortium	Smoking behaviour, Former smoker	20418890	https://www.med.unc.edu/pgc/files/resultfiles/tag.former.tbl.gz	20150929
gwas_pgc_TAG_onset	Tobacco and Genetics Consortium	Smoking behaviour, Age of onset	20418890	https://www.med.unc.edu/pgc/files/resultfiles/tag.logonset.tbl.gz	20150929
gwas_RA	Stahl et al.	Rheumatoid arthritis	22446960	https://www.broadinstitute.org/ftp/pub/rheumatoid_arthritis/Stahl_etal_2010NG/RA_GWASmeta2_20090505-results.txt	20150929
gwas_SSGAC_Edu_College	Social Science Genetics Association Consortium	Educational attainment, College	23722424	http://ssgac.org/documents/SSGAC_Rietveld2013.zip	20150929	Extracted file: SSGAC_College_Rietveld2013_publicrelease.txt
gwas_SSGAC_Edu_Years	Social Science Genetics Association Consortium	Educational attainment, Education years	23722424	http://ssgac.org/documents/SSGAC_Rietveld2013.zip	20150929	Extracted file: SSGAC_EduYears_Rietveld2013_publicrelease.txt
