# Supplementary material for: Connecting genetic risk to disease end points through the human blood plasma proteome
Source: Nat Commun. 2017 Feb 27;8:14357. doi: 10.1038/ncomms14357 (PMC5333359; doi:10.1038/ncomms14357)
Supplement: Supplementary Dataset 5 — SNP-protein associations below Bonferroni significance. [file ncomms14357-s6.xlsx]

## Sheet: Legend
Connecting genetic risk to disease endpoints through the human blood plasma proteome
Supplemental Data 5: SNP-protein associations below Bonferroni significance
Column Header	Description
SNP	SNP identifier (rs-number) of the associated pQTL SNP
Chr	Chromosome of the SNP (build 37)
Position	Chromosome position of the SNP (build 37)
Allele	Minor allele of the SNP
N	Number of samples used in the statistic (<997 indicated missing genotypes)
Beta	Estimate of the effect of the association (based on inverse-normal scaled data)
Stat	Test statistic of the association (based on inverse-normal scaled data)
P-value	P-value of the association (based on inverse-normal scaled data)
SeqId	SomaLogic aptamer sequence identifier
TargetFullName	SomaLogic aptamer target full name

## Sheet: Supplemental Data 5 
SNP	Chr	Position	Allele	N	Beta	Stat	P-value	SeqId	TargetFullName
rs260507	1	2192639	G	996	0.2004	4.581	5.207e-06	2806-49_2	Activin receptor type-1B
rs11260698	1	5549525	T	997	-0.2014	-4.462	9.048e-06	3864-5_2	40S ribosomal protein S7
rs228689	1	7879168	A	995	0.2969	4.529	6.637e-06	3367-8_3	Fetuin-B
rs2859387	1	7887248	A	995	-0.1979	-4.558	5.804e-06	5244-12_3	Mitogen-activated protein kinase 9
rs12136689	1	8601118	C	996	0.2026	4.619	4.363e-06	3352-80_3	Carbonic anhydrase 6
rs7537982	1	8644007	C	997	-0.2076	-5.135	3.391e-07	3352-80_3	Carbonic anhydrase 6
rs6681362	1	8658527	T	995	-0.204	-5.051	5.218e-07	3352-80_3	Carbonic anhydrase 6
rs6665631	1	8978514	G	995	0.3597	7.887	8.126e-15	3352-80_3	Carbonic anhydrase 6
rs4908795	1	8981748	G	996	0.2942	5.58	3.099e-08	3352-80_3	Carbonic anhydrase 6
rs2765512	1	8987259	C	993	-0.2548	-6.267	5.476e-10	3352-80_3	Carbonic anhydrase 6
rs17032875	1	9001562	C	997	0.2746	5.795	9.173e-09	3352-80_3	Carbonic anhydrase 6
rs6577541	1	9008370	C	997	0.2363	5.546	3.741e-08	3352-80_3	Carbonic anhydrase 6
rs3765967	1	9011627	A	996	-0.4781	-6.963	6.07e-12	3352-80_3	Carbonic anhydrase 6
rs2274333	1	9017204	G	988	0.4786	11.26	9.974e-28	3352-80_3	Carbonic anhydrase 6
rs10864376	1	9030372	T	995	0.5172	12.33	1.274e-32	3352-80_3	Carbonic anhydrase 6
rs3737665	1	9030964	T	994	0.6043	13.25	5.408e-37	3352-80_3	Carbonic anhydrase 6
rs12138897	1	9031903	G	993	0.4834	12.64	4.881e-34	3352-80_3	Carbonic anhydrase 6
rs3765964	1	9034421	A	994	0.507	12.69	2.637e-34	3352-80_3	Carbonic anhydrase 6
rs6697763	1	9037273	T	997	0.5319	13.3	2.955e-37	3352-80_3	Carbonic anhydrase 6
rs17033526	1	9280173	G	997	0.6722	4.985	7.321e-07	2878-66_2	Tyrosine-protein kinase Yes
rs3000895	1	12682855	T	997	-0.4222	-4.647	3.83e-06	3489-9_2	Ciliary Neurotrophic Factor
rs2493875	1	12710882	A	993	-0.5629	-4.733	2.529e-06	3723-1_2	Brain natriuretic peptide 32
rs2940305	1	13837629	C	997	-0.2031	-4.771	2.112e-06	4544-4_3	Connective tissue-activating peptide III
rs2940305	1	13837629	C	997	-0.1995	-4.697	3.011e-06	2790-54_2	Neutrophil-activating peptide 2
rs2990681	1	13839125	G	995	0.208	4.557	5.825e-06	4923-79_1	Muellerian-inhibiting factor
rs12750399	1	13852955	A	997	-0.2168	-4.533	6.521e-06	3858-5_1	Low molecular weight phosphotyrosine protein phosphatase
rs3856278	1	13859570	G	996	-0.3235	-4.635	4.038e-06	4904-7_1	Caspase-2
rs3856278	1	13859570	G	996	0.3091	4.542	6.249e-06	5092-51_3	Protein jagged-1
rs1148455	1	13914230	T	993	-0.226	-4.502	7.537e-06	5246-64_3	cGMP-dependent 3',5'-cyclic phosphodiesterase
rs2487622	1	14033128	A	995	0.2458	4.511	7.232e-06	2891-1_3	B-cell receptor CD22
rs17346675	1	14097082	C	994	-0.3227	-4.591	4.974e-06	3310-62_1	Low affinity immunoglobulin gamma Fc region receptor II-a/b
rs4662057	1	14286464	A	994	0.2526	4.478	8.399e-06	4394-71_2	Fibroblast growth factor 8 isoform A
rs4607879	1	14547985	A	997	-0.6771	-4.566	5.59e-06	2829-19_2	Interleukin-27
rs12760105	1	15184139	C	997	-0.2615	-4.504	7.472e-06	3404-51_2	Tryptase gamma
rs10927617	1	15316647	A	995	-0.2484	-4.935	9.39e-07	5018-68_1	Peroxiredoxin-6
rs10803334	1	15318848	G	997	-0.2137	-4.511	7.217e-06	4487-1_1	Fibroblast growth factor 7
rs11260756	1	16759616	T	995	0.2281	4.557	5.823e-06	5097-14_3	Killer cell immunoglobulin-like receptor 3DS1
rs279028	1	16790901	C	997	0.2192	4.651	3.75e-06	5097-14_3	Killer cell immunoglobulin-like receptor 3DS1
rs149565	1	16794917	C	995	0.2009	4.449	9.614e-06	5097-14_3	Killer cell immunoglobulin-like receptor 3DS1
rs14126	1	16795685	A	996	0.2273	4.585	5.13e-06	5097-14_3	Killer cell immunoglobulin-like receptor 3DS1
rs12753799	1	18577136	A	993	0.2647	4.651	3.756e-06	4396-54_1	Interferon lambda-1
rs28692553	1	19343635	T	995	0.4876	4.512	7.177e-06	2783-18_2	C-C motif chemokine 3-like 1
rs11805045	1	19675561	T	996	-0.2271	-4.66	3.589e-06	4188-1_2	Aflatoxin B1 aldehyde reductase member 2
rs6661421	1	19755204	T	996	-0.2487	-5.159	2.993e-07	4188-1_2	Aflatoxin B1 aldehyde reductase member 2
rs10492998	1	19772847	T	995	-0.2305	-4.48	8.332e-06	4188-1_2	Aflatoxin B1 aldehyde reductase member 2
rs6660324	1	20255577	C	997	0.4849	5.021	6.103e-07	3367-8_3	Fetuin-B
rs818968	1	20279405	C	990	-0.1973	-4.512	7.191e-06	2692-74_2	Phospholipase A2, membrane associated
rs35403220	1	20279671	C	997	0.5188	4.739	2.46e-06	3412-7_1	Apoptosis regulator Bcl-2
rs2790482	1	20286121	A	997	0.2682	6.367	2.94e-10	2692-74_2	Phospholipase A2, membrane associated
rs4655010	1	20287919	A	991	-0.2187	-4.608	4.594e-06	2692-74_2	Phospholipase A2, membrane associated
rs11677	1	20301964	A	995	-0.2908	-4.556	5.85e-06	2692-74_2	Phospholipase A2, membrane associated
rs2236771	1	20304962	G	997	-0.3223	-4.553	5.956e-06	2692-74_2	Phospholipase A2, membrane associated
rs3753827	1	20305887	A	994	-0.2281	-5.413	7.761e-08	2692-74_2	Phospholipase A2, membrane associated
rs11589805	1	20369787	A	993	0.2379	5.477	5.489e-08	2692-74_2	Phospholipase A2, membrane associated
rs17354650	1	20390322	T	996	0.3561	7.788	1.714e-14	2692-74_2	Phospholipase A2, membrane associated
rs4655148	1	20402793	C	995	0.1924	4.465	8.912e-06	2692-74_2	Phospholipase A2, membrane associated
rs2020887	1	20411332	T	997	0.2189	4.913	1.048e-06	2692-74_2	Phospholipase A2, membrane associated
rs2097532	1	20551745	C	997	-0.218	-4.964	8.114e-07	3198-4_1	Iduronate 2-sulfatase
rs657624	1	20888348	A	995	0.2185	4.641	3.93e-06	3802-50_1	Cystatin-S
rs657624	1	20888348	A	995	0.21	4.477	8.469e-06	5076-53_2	Ephrin type-A receptor 10
rs11806424	1	20898890	C	997	0.3666	4.548	6.08e-06	2484-49_3	Tumor necrosis factor ligand superfamily member 12
rs561471	1	21011814	A	996	-0.493	-4.557	5.844e-06	5131-15_3	Tumor necrosis factor receptor superfamily member 19
rs6687487	1	23061551	A	994	-0.5293	-7.046	3.457e-12	5077-28_3	Ephrin type-B receptor 2
rs12040971	1	25404109	T	996	-0.2583	-4.991	7.078e-07	3010-53_2	Thymic stromal lymphopoietin
rs12040971	1	25404109	T	996	-0.2359	-4.519	6.977e-06	3889-64_2	Lamin-B1
rs2504779	1	27709020	C	996	-0.3363	-4.564	5.651e-06	3811-1_2	Ficolin-3
rs9438584	1	27832148	G	996	-0.3667	-4.998	6.862e-07	3811-1_2	Ficolin-3
rs532520	1	28432020	C	997	-0.4274	-4.658	3.635e-06	5112-73_3	OX-2 membrane glycoprotein
rs532520	1	28432020	C	997	-0.429	-4.508	7.339e-06	5138-50_3	Tumor necrosis factor receptor superfamily member 12A
rs532520	1	28432020	C	997	-0.4151	-4.472	8.637e-06	5092-51_3	Protein jagged-1
rs927727	1	29793205	C	997	0.1975	4.568	5.541e-06	2967-8_1	Vascular cell adhesion protein 1
rs271392	1	30162368	T	997	0.2453	4.541	6.296e-06	3676-15_3	Cation-independent mannose-6-phosphate receptor
rs873896	1	30380409	C	997	0.2668	4.77	2.113e-06	4862-63_1	Bone morphogenetic protein receptor type-2
rs3131419	1	30524419	A	996	0.2298	4.769	2.132e-06	3361-26_2	C-type lectin domain family 4 member K
rs12089779	1	30636256	T	996	0.2751	4.47	8.733e-06	2578-67_2	C-C motif chemokine 2
rs12564102	1	30658727	C	997	0.9366	4.72	2.703e-06	2619-72_2	Tumor-associated calcium signal transducer 2
rs6672668	1	30787475	T	996	0.2036	4.443	9.865e-06	4480-59_2	Complement C3b
rs16834799	1	32466331	T	997	-0.299	-4.691	3.106e-06	3390-72_2	Phosphatidylinositol 4,5-bisphosphate 3-kinase catalytic subunit alpha isoform:Phosphatidylinositol 3-kinase regulatory subunit alpha complex
rs10798977	1	34137334	A	997	0.2129	4.826	1.611e-06	5364-7_3	Protein SET
rs3831968	1	34350723	C	996	-0.4251	-4.511	7.24e-06	4859-6_1	Bone morphogenetic protein receptor type-1A
rs771149	1	34608341	A	995	0.6389	4.472	8.657e-06	4464-10_2	Sialoadhesin
rs12096527	1	34617053	G	995	-0.2708	-4.793	1.894e-06	2813-11_2	Agouti-related protein
rs10493056	1	34754344	C	995	-0.2414	-4.543	6.24e-06	4383-97_1	Inhibin beta A chain:Inhibin beta B chain heterodimer
rs6704508	1	34756509	G	997	-0.2274	-4.657	3.639e-06	3473-78_2	Thrombopoietin Receptor
rs34253675	1	35233174	C	995	0.2726	4.825	1.622e-06	2954-56_2	Neutrophil collagenase
rs12141243	1	35346922	C	997	-0.278	-4.47	8.719e-06	2913-1_2	C-C motif chemokine 23
rs12076218	1	36791726	A	994	0.2329	4.603	4.695e-06	2878-66_2	Tyrosine-protein kinase Yes
rs1334803	1	37396219	C	996	-0.3131	-4.85	1.43e-06	3518-54_2	Carboxypeptidase B2
rs6426017	1	37791783	T	995	-0.2884	-4.601	4.75e-06	4970-55_1	Carbonic anhydrase 2
rs12750241	1	37825159	T	996	-0.1979	-4.465	8.938e-06	3865-53_1	Ribosomal protein S6 kinase alpha-5
rs7541350	1	38191538	C	988	0.3524	4.653	3.713e-06	4706-17_2	Protein 4.1
rs17464981	1	38192537	C	996	0.3409	4.544	6.197e-06	5012-67_1	Adenylate kinase isoenzyme 1
rs17464981	1	38192537	C	996	0.3372	4.483	8.207e-06	3855-56_1	Peroxiredoxin-1
rs11802770	1	38721663	T	996	0.2115	4.678	3.298e-06	3854-24_1	Nascent polypeptide-associated complex subunit alpha
rs2248455	1	38927262	A	996	0.2001	4.443	9.848e-06	5383-14_3	Tumor necrosis factor receptor superfamily member 13C
rs652451	1	39104269	G	994	0.2211	4.576	5.333e-06	4712-28_2	Apolipoprotein D
rs12133575	1	39149905	T	990	0.444	4.622	4.309e-06	4594-22_2	Pituitary adenylate cyclase-activating polypeptide 38
rs7548892	1	39302931	T	995	0.2355	5.018	6.183e-07	2828-82_2	Kunitz-type protease inhibitor 1
rs11211460	1	39309107	C	989	-0.3597	-8.576	3.776e-17	2828-82_2	Kunitz-type protease inhibitor 1
rs4494114	1	39339682	C	995	-0.3993	-9.478	1.855e-20	2828-82_2	Kunitz-type protease inhibitor 1
rs880303	1	39340282	T	994	-0.4009	-9.474	1.922e-20	2828-82_2	Kunitz-type protease inhibitor 1
rs9438979	1	39355351	G	997	0.2226	4.912	1.054e-06	2828-82_2	Kunitz-type protease inhibitor 1
rs9438989	1	39372843	A	993	-0.3242	-6.535	1.016e-10	2828-82_2	Kunitz-type protease inhibitor 1
rs4272587	1	39380307	G	997	-0.3519	-8.497	7.029e-17	2828-82_2	Kunitz-type protease inhibitor 1
rs10788886	1	39425214	T	996	-0.2343	-5.162	2.953e-07	5095-21_3	Killer cell immunoglobulin-like receptor 2DL4
rs497333	1	40207169	T	994	0.4477	9.837	7.546e-22	5238-26_3	Peptidyl-prolyl cis-trans isomerase E
rs9787249	1	40212878	A	993	-0.4596	-10.32	8.885e-24	5238-26_3	Peptidyl-prolyl cis-trans isomerase E
rs839993	1	43803120	A	995	-0.2166	-4.784	1.982e-06	2844-53_2	Tyrosine-protein kinase receptor Tie-1, soluble
rs710252	1	43803222	A	993	-0.2185	-4.832	1.567e-06	2844-53_2	Tyrosine-protein kinase receptor Tie-1, soluble
rs12731981	1	43804340	A	996	-0.4955	-4.555	5.901e-06	3473-78_2	Thrombopoietin Receptor
rs1889759	1	45028820	G	994	-0.33	-4.487	8.053e-06	2672-60_1	Teratocarcinoma-derived growth factor 1
rs34197853	1	45065557	A	993	-0.3694	-4.963	8.167e-07	2672-60_1	Teratocarcinoma-derived growth factor 1
rs270741	1	45069894	A	990	-0.2729	-5.121	3.653e-07	2672-60_1	Teratocarcinoma-derived growth factor 1
rs34819720	1	45451078	-	988	-0.2655	-5.627	2.392e-08	4192-10_2	Alcohol dehydrogenase [NADP(+)]
rs12139364	1	45890155	T	997	0.1961	4.64	3.949e-06	4192-10_2	Alcohol dehydrogenase [NADP(+)]
rs10736426	1	45984353	G	995	-0.227	-5.114	3.787e-07	4192-10_2	Alcohol dehydrogenase [NADP(+)]
rs2993259	1	46001550	T	995	-0.2292	-5.15	3.145e-07	4192-10_2	Alcohol dehydrogenase [NADP(+)]
rs487174	1	46009536	A	996	-0.3508	-4.89	1.178e-06	3855-56_1	Peroxiredoxin-1
rs2230657	1	46073489	A	991	0.1994	4.699	2.982e-06	4192-10_2	Alcohol dehydrogenase [NADP(+)]
rs6662572	1	46146812	G	984	-0.3259	-6.623	5.803e-11	4192-10_2	Alcohol dehydrogenase [NADP(+)]
rs11211176	1	46223086	G	994	-0.1931	-4.579	5.259e-06	4192-10_2	Alcohol dehydrogenase [NADP(+)]
rs4420029	1	46425500	G	993	-0.2679	-5.552	3.62e-08	4192-10_2	Alcohol dehydrogenase [NADP(+)]
rs11211247	1	46476587	T	997	-0.2656	-5.504	4.738e-08	4192-10_2	Alcohol dehydrogenase [NADP(+)]
rs4660353	1	46977183	A	995	-0.2538	-4.553	5.959e-06	4192-10_2	Alcohol dehydrogenase [NADP(+)]
rs17299092	1	48575110	T	996	-0.4055	-4.483	8.235e-06	4889-82_1	Protein Wnt-7a
rs11578971	1	48631641	G	996	-0.5845	-4.814	1.706e-06	3091-70_2	Aurora kinase A
rs11578971	1	48631641	G	996	-0.5619	-4.646	3.846e-06	3072-4_2	Interleukin-13
rs11578971	1	48631641	G	996	0.557	4.63	4.152e-06	3379-29_1	Protein kinase C iota type
rs11578971	1	48631641	G	996	0.5271	4.508	7.321e-06	3351-1_1	Calcium/calmodulin-dependent protein kinase type II subunit beta
rs12117188	1	49010442	T	997	-0.5232	-4.653	3.712e-06	3033-57_1	Galectin-2
rs17104515	1	49033296	T	994	-0.5169	-4.519	6.968e-06	3033-57_1	Galectin-2
rs1934403	1	49297301	A	996	0.2432	4.563	5.682e-06	5089-11_3	Interleukin-7 receptor subunit alpha
rs34766522	1	53072059	G	997	0.4112	4.516	7.06e-06	4396-54_1	Interferon lambda-1
rs1288367	1	53605884	T	996	-0.2689	-4.612	4.501e-06	4693-72_2	3-hydroxyisobutyrate dehydrogenase, mitochondrial
rs7553128	1	53611902	A	994	-0.2694	-4.638	3.986e-06	4693-72_2	3-hydroxyisobutyrate dehydrogenase, mitochondrial
rs1288332	1	53630960	A	997	-0.2042	-4.626	4.214e-06	4693-72_2	3-hydroxyisobutyrate dehydrogenase, mitochondrial
rs35027235	1	53656293	T	987	0.1929	4.441	9.949e-06	3323-37_1	Low-density lipoprotein receptor-related protein 8
rs3766760	1	53663128	T	995	0.2129	4.891	1.17e-06	3323-37_1	Low-density lipoprotein receptor-related protein 8
rs5174	1	53712727	T	995	0.2092	5.021	6.08e-07	3323-37_1	Low-density lipoprotein receptor-related protein 8
rs2297663	1	53722752	C	993	0.2108	5.055	5.117e-07	3323-37_1	Low-density lipoprotein receptor-related protein 8
rs1949943	1	54034869	C	994	0.2214	4.819	1.666e-06	3737-6_3	Cathepsin H
rs2294514	1	54432019	A	995	0.2779	4.489	7.997e-06	5236-2_3	Nuclear receptor subfamily 1 group D member 1
rs1412984	1	54755608	C	996	0.2203	4.459	9.179e-06	3053-49_2	Fms-related tyrosine kinase 3 ligand
rs11582713	1	55385586	T	989	0.2167	4.726	2.629e-06	3378-49_2	Kallikrein-7
rs2647286	1	55716497	A	997	0.2537	4.735	2.513e-06	3438-10_2	Follistatin-related protein 3
rs1566205	1	55776167	A	996	-0.2867	-4.474	8.566e-06	5062-60_3	CD226 antigen
rs3005923	1	56801542	A	996	0.8206	4.457	9.247e-06	5487-7_3	SLAM family member 7
rs10889010	1	57149694	G	994	-0.2025	-4.535	6.465e-06	3873-51_2	Thyroid peroxidase
rs6700128	1	57363141	C	995	-0.2135	-4.726	2.616e-06	4562-1_2	Neurexophilin-1
rs679350	1	57364812	A	995	0.3184	6.259	5.746e-10	4562-1_2	Neurexophilin-1
rs607422	1	57372989	T	995	0.2521	5.784	9.789e-09	4562-1_2	Neurexophilin-1
rs624298	1	57374534	A	992	-0.2611	-5.122	3.643e-07	4562-1_2	Neurexophilin-1
rs2149735	1	57389872	T	992	-0.2287	-5.178	2.722e-07	2429-27_4	Complement component C8
rs2149735	1	57389872	T	992	0.1988	4.474	8.566e-06	2770-51_2	C-C motif chemokine 1
rs652553	1	57399622	T	997	-0.3738	-6.147	1.146e-09	4562-1_2	Neurexophilin-1
rs17301153	1	57400984	T	995	0.2622	4.709	2.844e-06	2429-27_4	Complement component C8
rs594661	1	57401982	T	997	-0.3463	-4.62	4.351e-06	4562-1_2	Neurexophilin-1
rs626457	1	57407484	T	994	0.414	9.144	3.344e-19	4562-1_2	Neurexophilin-1
rs626457	1	57407484	T	994	0.2778	6.006	2.673e-09	2770-51_2	C-C motif chemokine 1
rs656598	1	57410145	A	997	-0.3166	-5.204	2.364e-07	4562-1_2	Neurexophilin-1
rs12085435	1	57415310	A	996	0.5251	5.451	6.311e-08	2429-27_4	Complement component C8
rs658285	1	57416335	A	996	0.3128	6.643	5.076e-11	4562-1_2	Neurexophilin-1
rs664979	1	57421337	A	993	-0.2366	-5.052	5.217e-07	4562-1_2	Neurexophilin-1
rs1013579	1	57422484	C	997	-0.7941	-7.235	9.302e-13	2429-27_4	Complement component C8
rs1013579	1	57422484	C	997	-0.7208	-6.533	1.026e-10	4562-1_2	Neurexophilin-1
rs12067507	1	57422511	T	985	0.5133	5.438	6.805e-08	2429-27_4	Complement component C8
rs668555	1	57426454	C	994	0.3227	6.755	2.429e-11	4562-1_2	Neurexophilin-1
rs600876	1	57428866	T	994	0.3039	6.494	1.32e-10	4562-1_2	Neurexophilin-1
rs155312	1	57649626	T	996	-0.2068	-4.673	3.378e-06	3726-62_4	Parathyroid hormone
rs35461882	1	57651209	-	993	-0.2179	-4.756	2.269e-06	3726-62_4	Parathyroid hormone
rs2764687	1	58544805	G	995	-0.2259	-5.109	3.884e-07	2876-74_2	DNA topoisomerase 1
rs7537039	1	58717410	G	996	0.2008	4.649	3.787e-06	4886-3_1	C-C motif chemokine 7
rs34521984	1	58781125	G	996	-0.2772	-4.457	9.259e-06	4128-27_2	C-C motif chemokine 24
rs2760488	1	59231953	A	995	0.2452	4.447	9.681e-06	2747-3_2	NKG2D ligand 3
rs17119113	1	59700843	G	997	0.3826	4.993	7.026e-07	3722-49_2	Tumor necrosis factor
rs835435	1	59844471	A	997	0.2073	4.528	6.663e-06	3499-77_2	Interleukin-17B
rs10889167	1	60460443	T	996	-0.2129	-4.481	8.287e-06	3340-53_1	Thrombospondin-4
rs298170	1	60787155	G	997	0.252	4.967	8.006e-07	4964-67_1	Endoplasmic reticulum aminopeptidase 1
rs298146	1	60839319	T	996	0.2917	5.211	2.288e-07	4964-67_1	Endoplasmic reticulum aminopeptidase 1
rs668824	1	61394328	G	997	-0.8017	-4.613	4.49e-06	4985-11_1	Fatty acid-binding protein, epidermal
rs332837	1	61725652	G	997	0.2401	4.937	9.289e-07	5264-65_3	Calreticulin
rs2782540	1	61776141	G	993	0.1978	4.502	7.524e-06	2695-25_1	Platelet endothelial cell adhesion molecule
rs7417430	1	62843575	C	995	0.223	4.611	4.529e-06	5016-61_2	Protein DJ-1
rs1334806	1	62875313	A	994	0.2463	4.688	3.14e-06	5016-61_2	Protein DJ-1
rs2780875	1	63363624	T	994	-0.3294	-4.62	4.339e-06	3635-76_4	OCIA domain-containing protein 1
rs6701595	1	63777021	T	995	-0.2121	-4.95	8.722e-07	3331-8_1	RGM domain family member B
rs6701595	1	63777021	T	995	-0.2046	-4.675	3.345e-06	2615-60_2	Ephrin-A5
rs855314	1	64095111	G	997	-0.2779	-4.63	4.15e-06	4915-64_2	Hemoglobin
rs12025819	1	64612395	A	990	-0.3219	-5.277	1.611e-07	2590-69_4	Tyrosine-protein kinase transmembrane receptor ROR1
rs2806542	1	64612756	G	997	0.2183	4.821	1.652e-06	2590-69_4	Tyrosine-protein kinase transmembrane receptor ROR1
rs1408416	1	64614495	T	996	-0.3405	-5.842	6.979e-09	2590-69_4	Tyrosine-protein kinase transmembrane receptor ROR1
rs11305113	1	64621165	C	994	-0.2529	-5.164	2.917e-07	2590-69_4	Tyrosine-protein kinase transmembrane receptor ROR1
rs7527017	1	64643277	T	994	-0.2378	-5.12	3.673e-07	2590-69_4	Tyrosine-protein kinase transmembrane receptor ROR1
rs1390481	1	64784148	A	994	-0.2486	-4.73	2.568e-06	4383-97_1	Inhibin beta A chain:Inhibin beta B chain heterodimer
rs17322020	1	64787508	T	997	-0.2373	-4.511	7.232e-06	4383-97_1	Inhibin beta A chain:Inhibin beta B chain heterodimer
rs17126371	1	64792232	T	996	-0.372	-4.635	4.042e-06	4495-33_2	Kininogen-1
rs10493369	1	65221656	A	997	-0.3493	-4.608	4.595e-06	5104-57_3	Natural cytotoxicity triggering receptor 1
rs6699671	1	65557876	A	996	0.3275	4.711	2.813e-06	3400-49_2	Serine/threonine-protein kinase TBK1
rs10493377	1	65879252	G	995	0.194	4.475	8.541e-06	5400-52_3	Leptin receptor
rs4655802	1	65888231	G	995	-0.2751	-6.31	4.21e-10	5400-52_3	Leptin receptor
rs1887285	1	65897747	G	995	-0.3771	-5.234	2.03e-07	5400-52_3	Leptin receptor
rs970468	1	65906490	C	996	0.2324	5.221	2.17e-07	5400-52_3	Leptin receptor
rs17412403	1	65942266	C	997	-0.3282	-7.568	8.655e-14	5400-52_3	Leptin receptor
rs11208654	1	65965566	C	997	0.3169	6.924	7.897e-12	5400-52_3	Leptin receptor
rs35660507	1	65982388	A	996	-0.7196	-4.762	2.203e-06	4124-24_2	Heat shock 70 kDa protein 1A/1B
rs6697315	1	65993556	C	997	0.2748	6.075	1.767e-09	5400-52_3	Leptin receptor
rs2154381	1	65995701	G	995	0.3072	6.387	2.593e-10	5400-52_3	Leptin receptor
rs10493380	1	66046117	C	997	-1.031	-22.79	9.046e-93	5400-52_3	Leptin receptor
rs6673591	1	66048389	G	993	0.4553	11.37	2.967e-28	5400-52_3	Leptin receptor
rs7535099	1	66050997	G	997	0.3459	6.72	3.063e-11	5400-52_3	Leptin receptor
rs4655537	1	66058801	A	994	0.3502	7.9	7.422e-15	5400-52_3	Leptin receptor
rs10732836	1	66059460	T	992	0.4888	12.22	4.253e-32	5400-52_3	Leptin receptor
rs3790422	1	66065999	T	996	0.4138	9.994	1.797e-22	5400-52_3	Leptin receptor
rs11585329	1	66073814	T	997	0.3198	5.259	1.774e-07	5400-52_3	Leptin receptor
rs6678033	1	66077624	A	986	-0.7538	-19.89	3.369e-74	5400-52_3	Leptin receptor
rs4655557	1	66080787	C	996	-0.7474	-19.83	5.838e-74	5400-52_3	Leptin receptor
rs7516341	1	66088143	C	993	-0.7453	-19.72	3.124e-73	5400-52_3	Leptin receptor
rs6700896	1	66089782	T	996	-0.7434	-19.76	1.559e-73	5400-52_3	Leptin receptor
rs17415296	1	66099013	A	993	-1.4	-43.08	4.467e-229	5400-52_3	Leptin receptor
rs1805096	1	66102257	A	991	-0.7346	-19.27	1.794e-70	5400-52_3	Leptin receptor
rs1892534	1	66105944	T	996	-0.7352	-19.38	3.487e-71	5400-52_3	Leptin receptor
rs7531867	1	66107546	A	994	-0.7446	-19.64	8.474e-73	5400-52_3	Leptin receptor
rs11812068	1	66125318	A	996	-1.281	-36.63	2.031e-186	5400-52_3	Leptin receptor
rs12042807	1	66134052	C	991	-0.7435	-19.55	3.51e-72	5400-52_3	Leptin receptor
rs10749756	1	66140511	T	990	0.2553	4.623	4.293e-06	5400-52_3	Leptin receptor
rs12567606	1	66141884	G	995	0.2577	4.768	2.139e-06	5400-52_3	Leptin receptor
rs12117858	1	66142094	T	994	0.254	4.693	3.066e-06	5400-52_3	Leptin receptor
rs4655779	1	66142530	G	994	0.2542	4.696	3.02e-06	5400-52_3	Leptin receptor
rs4655780	1	66142777	A	984	0.2481	4.576	5.349e-06	5400-52_3	Leptin receptor
rs4655782	1	66142972	G	990	0.2516	4.568	5.548e-06	5400-52_3	Leptin receptor
rs4655783	1	66143044	T	996	0.4336	10.6	6.057e-25	5400-52_3	Leptin receptor
rs10158937	1	66144876	C	994	0.255	4.689	3.126e-06	5400-52_3	Leptin receptor
rs11208710	1	66146039	G	997	0.2549	4.719	2.717e-06	5400-52_3	Leptin receptor
rs12026918	1	66146246	G	994	0.2558	4.747	2.372e-06	5400-52_3	Leptin receptor
rs11208711	1	66147846	T	982	-0.7426	-19.48	1.228e-71	5400-52_3	Leptin receptor
rs4655582	1	66153363	G	996	-0.7736	-20.64	5.141e-79	5400-52_3	Leptin receptor
rs4655584	1	66155515	G	997	-0.7392	-19.56	2.734e-72	5400-52_3	Leptin receptor
rs4655585	1	66155627	C	996	-0.7393	-19.52	4.907e-72	5400-52_3	Leptin receptor
rs2211651	1	66156021	T	995	-0.7445	-19.71	3.48e-73	5400-52_3	Leptin receptor
rs2889195	1	66156730	T	994	-0.7362	-19.43	1.676e-71	5400-52_3	Leptin receptor
rs12042379	1	66158464	T	996	0.2565	4.744	2.403e-06	5400-52_3	Leptin receptor
rs11208720	1	66159055	G	997	0.2558	4.734	2.516e-06	5400-52_3	Leptin receptor
rs4655792	1	66159264	G	996	0.2546	4.69	3.109e-06	5400-52_3	Leptin receptor
rs4655793	1	66159278	A	987	0.2566	4.68	3.267e-06	5400-52_3	Leptin receptor
rs6699885	1	66159788	C	997	0.2558	4.734	2.516e-06	5400-52_3	Leptin receptor
rs6664534	1	66160075	T	996	0.2572	4.758	2.25e-06	5400-52_3	Leptin receptor
rs6588156	1	66160433	A	997	0.2558	4.734	2.516e-06	5400-52_3	Leptin receptor
rs6588158	1	66160621	T	997	-0.7405	-19.59	1.59e-72	5400-52_3	Leptin receptor
rs4420065	1	66161461	T	993	-0.7384	-19.53	4.136e-72	5400-52_3	Leptin receptor
rs7541434	1	66168499	A	995	-0.7089	-18.36	5.164e-65	5400-52_3	Leptin receptor
rs12753193	1	66169679	G	994	-0.7015	-18.12	1.394e-63	5400-52_3	Leptin receptor
rs17407594	1	66170362	A	995	-1.35	-37.47	5.007e-192	5400-52_3	Leptin receptor
rs7511672	1	66178918	A	981	0.3034	7.118	2.118e-12	5400-52_3	Leptin receptor
rs7539471	1	66185403	A	994	0.2632	5.697	1.612e-08	5400-52_3	Leptin receptor
rs5010905	1	66199223	C	997	0.228	4.728	2.594e-06	5400-52_3	Leptin receptor
rs4288572	1	66201022	G	996	0.2552	5.932	4.133e-09	5400-52_3	Leptin receptor
rs12081185	1	66321193	A	996	0.2287	5.175	2.76e-07	5400-52_3	Leptin receptor
rs4142763	1	66998036	A	997	0.2058	4.605	4.659e-06	3066-12_1	Galectin-3
rs1415974	1	67005503	T	994	0.2014	4.478	8.425e-06	3066-12_1	Galectin-3
rs9988483	1	67196286	A	996	-0.2283	-4.595	4.88e-06	3061-61_2	Cathepsin B
rs41313274	1	67558360	T	997	0.3788	4.464	8.958e-06	5004-69_1	Mitogen-activated protein kinase 11
rs12069782	1	67600101	C	995	0.3217	5.629	2.353e-08	5088-175_3	Interleukin-23 receptor
rs11209008	1	67623298	A	996	-0.5269	-5.041	5.495e-07	5088-175_3	Interleukin-23 receptor
rs1884444	1	67633812	G	997	0.2046	4.604	4.684e-06	5088-175_3	Interleukin-23 receptor
rs1358748	1	67636900	A	996	0.2958	4.744	2.408e-06	5088-175_3	Interleukin-23 receptor
rs11465804	1	67702526	G	997	-0.6617	-7.27	7.295e-13	5088-175_3	Interleukin-23 receptor
rs11209026	1	67705958	A	996	-0.7416	-8.298	3.428e-16	5088-175_3	Interleukin-23 receptor
rs9988642	1	67726104	C	995	-0.6565	-7.545	1.02e-13	5088-175_3	Interleukin-23 receptor
rs7544381	1	67774293	T	996	-0.2255	-4.883	1.219e-06	3815-14_1	Interleukin-12 receptor subunit beta-2
rs3790558	1	67777021	G	994	-0.2438	-5.544	3.802e-08	3815-14_1	Interleukin-12 receptor subunit beta-2
rs10489627	1	67779676	G	995	-0.2327	-5.122	3.625e-07	3815-14_1	Interleukin-12 receptor subunit beta-2
rs17129794	1	67794918	C	996	-0.2572	-4.608	4.59e-06	3815-14_1	Interleukin-12 receptor subunit beta-2
rs11209061	1	67847488	C	995	-0.2836	-6.542	9.7e-11	3815-14_1	Interleukin-12 receptor subunit beta-2
rs7515614	1	67851190	T	996	-0.2837	-6.55	9.241e-11	3815-14_1	Interleukin-12 receptor subunit beta-2
rs6699474	1	67859615	A	996	-0.2479	-5.136	3.372e-07	3815-14_1	Interleukin-12 receptor subunit beta-2
rs1058074	1	67876484	C	990	-0.231	-4.946	8.892e-07	3815-14_1	Interleukin-12 receptor subunit beta-2
rs3762313	1	67896959	G	994	-0.2402	-5.462	5.966e-08	3815-14_1	Interleukin-12 receptor subunit beta-2
rs12138671	1	67917914	A	986	-0.2078	-4.668	3.463e-06	3815-14_1	Interleukin-12 receptor subunit beta-2
rs269332	1	68549482	G	995	0.2515	4.469	8.783e-06	3714-49_2	Creatine kinase M-type:Creatine kinase B-type heterodimer
rs7521442	1	68559420	A	996	0.227	4.698	3e-06	3714-49_2	Creatine kinase M-type:Creatine kinase B-type heterodimer
rs872850	1	69136972	G	997	0.2982	4.772	2.1e-06	3374-49_2	Tyrosine-protein kinase HCK
rs10489555	1	70176931	G	997	-0.3163	-4.528	6.683e-06	4324-33_2	Cystatin-SA
rs519477	1	71010137	G	996	0.2272	4.685	3.196e-06	3029-52_2	CD209 antigen
rs4650061	1	71013233	A	996	0.2215	4.536	6.445e-06	3029-52_2	CD209 antigen
rs12129428	1	74190747	T	996	0.4285	4.447	9.69e-06	3839-60_2	AH receptor-interacting protein
rs1463801	1	74208248	G	990	0.4444	4.604	4.676e-06	3839-60_2	AH receptor-interacting protein
rs1532480	1	74236278	G	995	0.1947	4.501	7.552e-06	5134-52_2	Hepatitis A virus cellular receptor 2
rs2345436	1	75198740	A	997	0.2198	4.806	1.782e-06	2278-61_4	Metalloproteinase inhibitor 2
rs405445	1	75221150	A	996	0.2239	4.538	6.384e-06	2278-61_4	Metalloproteinase inhibitor 2
rs277358	1	75290356	C	997	0.2216	4.468	8.784e-06	4228-37_2	Heat shock cognate 71 kDa protein
rs3904686	1	76781576	T	991	-0.2863	-4.577	5.307e-06	2683-1_2	Complement C3b, inactivated
rs6593538	1	76898654	A	995	-0.2295	-4.47	8.744e-06	4880-21_1	Growth/differentiation factor 2
rs9633478	1	77885282	A	997	-0.3507	-4.475	8.544e-06	5363-51_3	Semaphorin-3E
rs1952363	1	78743308	A	993	0.2341	4.57	5.489e-06	2622-18_1	Heme oxygenase 2
rs1937029	1	79278918	T	997	0.2155	4.835	1.54e-06	5078-82_3	Ephrin type-B receptor 6
rs1489400	1	79382009	C	993	-0.176	-4.523	6.826e-06	3362-61_2	Chordin-like protein 1
rs12409217	1	81214675	C	993	0.2002	4.455	9.33e-06	3719-2_2	Cyclin-dependent kinase inhibitor 1B
rs6684037	1	81432941	A	995	0.3725	4.734	2.522e-06	2696-87_2	Persephin
rs12123603	1	82690730	T	992	-0.285	-4.656	3.664e-06	4245-80_2	E3 ubiquitin-protein ligase Mdm2
rs406110	1	83173015	T	994	0.2164	4.544	6.192e-06	3376-49_2	Interleukin-17 receptor D
rs17506890	1	83267708	G	995	0.3558	4.706	2.885e-06	2900-53_3	C-C motif chemokine 14
rs1546921	1	84240360	A	993	0.1989	4.483	8.223e-06	4137-57_2	Interleukin-25
rs6576943	1	84247430	A	996	0.2015	4.553	5.949e-06	4137-57_2	Interleukin-25
rs11163983	1	84955233	T	995	0.5731	4.443	9.878e-06	5440-26_3	Troponin I, fast skeletal muscle
rs817482	1	85578057	C	990	0.2688	4.579	5.268e-06	3521-16_2	Thyroid Stimulating Hormone
rs817464	1	85581047	G	992	0.3469	4.568	5.55e-06	3521-16_2	Thyroid Stimulating Hormone
rs817473	1	85590031	A	997	0.3502	4.59	4.989e-06	3521-16_2	Thyroid Stimulating Hormone
rs34983308	1	85764134	A	994	0.3948	4.708	2.865e-06	3864-5_2	40S ribosomal protein S7
rs3738111	1	85921557	G	995	0.3383	4.627	4.195e-06	4564-2_2	Plexin-C1
rs17127778	1	85941144	C	995	0.2081	4.57	5.502e-06	3291-30_2	Low affinity immunoglobulin epsilon Fc receptor
rs10873772	1	86819876	G	993	-0.2079	-4.61	4.548e-06	3169-70_2	alpha-L-iduronidase
rs6683267	1	86859252	T	994	-0.2027	-4.498	7.659e-06	3169-70_2	alpha-L-iduronidase
rs10747340	1	87627210	C	997	0.2893	4.595	4.892e-06	3041-55_2	C-type mannose receptor 2
rs12726696	1	87688082	T	997	0.3971	4.95	8.733e-07	3803-10_2	Cystatin-D
rs4233323	1	87750413	G	995	-0.2382	-4.567	5.563e-06	2441-2_4	Fibroblast growth factor 10
rs305404	1	88236589	A	991	-0.1823	-4.463	9.011e-06	2475-1_3	Mast/stem cell growth factor receptor Kit
rs1156983	1	88830124	A	996	0.3201	4.481	8.289e-06	3186-2_2	Complement C2
rs1156983	1	88830124	A	996	-0.3214	-4.478	8.393e-06	4920-10_1	Lysozyme C
rs4361968	1	88877190	T	997	0.8414	4.464	8.978e-06	3392-68_2	Protein kinase B alpha/beta/gamma
rs649641	1	89612930	G	996	0.2235	4.9	1.121e-06	2946-52_2	Complement factor D
rs4603102	1	89684209	G	996	0.2042	4.453	9.425e-06	2946-52_2	Complement factor D
rs4658310	1	89801118	A	994	-0.2084	-4.596	4.858e-06	4967-1_1	Complement component 1 Q subcomponent-binding protein, mitochondrial
rs4658142	1	90314147	T	996	-0.1953	-4.582	5.199e-06	4983-6_1	Endoplasmic reticulum resident protein 29
rs164894	1	91568432	A	995	-0.3527	-4.563	5.669e-06	4534-10_2	Brain-specific serine protease 4
rs635894	1	91667917	G	984	0.2559	4.512	7.2e-06	3616-3_5	N-acetylglucosamine-6-sulfatase
rs10493854	1	92055866	C	997	0.2086	4.521	6.91e-06	5078-82_3	Ephrin type-B receptor 6
rs41292127	1	93704952	G	995	-0.5946	-4.494	7.804e-06	5139-32_3	Netrin receptor UNC5C
rs12022530	1	94175909	T	994	0.2023	4.47	8.74e-06	5441-67_3	Troponin I, cardiac muscle
rs743113	1	94442739	C	996	-0.2184	-4.675	3.346e-06	4562-1_2	Neurexophilin-1
rs1413898	1	94444718	T	993	-0.2195	-4.644	3.877e-06	4562-1_2	Neurexophilin-1
rs10493867	1	94486406	C	994	0.2314	4.512	7.186e-06	4891-50_1	Glucagon
rs12066613	1	95169659	C	997	-0.5508	-4.524	6.799e-06	2765-4_3	Growth/differentiation factor 11
rs17399432	1	95877037	A	997	0.699	4.58	5.242e-06	3488-64_2	Catalase
rs11587873	1	97653070	T	982	0.2552	4.821	1.659e-06	5088-175_3	Interleukin-23 receptor
rs10430076	1	97992505	T	996	0.286	4.613	4.483e-06	3654-27_4	BMP-binding endothelial regulator protein
rs1155645	1	98720223	A	997	0.1928	4.454	9.389e-06	2841-13_2	Secreted frizzled-related protein 3
rs11165998	1	98803700	G	994	0.2196	4.47	8.724e-06	5265-12_3	GRB2-related adapter protein 2
rs12122268	1	99410385	C	997	-0.2576	-4.951	8.686e-07	5035-7_1	Thymidylate synthase
rs12046770	1	100036272	T	997	-0.8818	-4.598	4.812e-06	3538-26_1	Aromatic-L-amino-acid decarboxylase
rs7536479	1	100065568	A	997	0.2074	4.613	4.484e-06	5140-56_3	Netrin receptor UNC5D
rs7512009	1	101845103	A	997	-0.1939	-4.502	7.524e-06	5356-2_3	Macrophage migration inhibitory factor
rs537908	1	103260828	T	996	-0.3563	-4.526	6.754e-06	3620-67_5	Interleukin-22 receptor subunit alpha-1
rs11585007	1	104660917	T	997	-0.8999	-4.958	8.39e-07	4232-19_2	Insulin-like growth factor 1 receptor
rs7536956	1	105181557	G	995	-0.2664	-5.202	2.395e-07	4889-82_1	Protein Wnt-7a
rs12405334	1	105455404	G	991	0.3233	4.476	8.483e-06	3620-67_5	Interleukin-22 receptor subunit alpha-1
rs498428	1	106570045	G	996	-0.2166	-4.521	6.896e-06	5132-71_3	Interleukin-27 receptor subunit alpha
rs7545163	1	106729765	G	994	0.6299	4.499	7.649e-06	2421-7_3	Brain-derived neurotrophic factor
rs4364907	1	107703873	C	997	-0.2498	-5.035	5.673e-07	3522-57_1	Vasoactive Intestinal Peptide
rs4364907	1	107703873	C	997	-0.2396	-4.889	1.181e-06	4188-1_2	Aflatoxin B1 aldehyde reductase member 2
rs4364907	1	107703873	C	997	-0.233	-4.763	2.188e-06	4240-31_2	Pyruvate kinase PKM
rs4364907	1	107703873	C	997	-0.2344	-4.719	2.71e-06	5018-68_1	Peroxiredoxin-6
rs4364907	1	107703873	C	997	-0.2239	-4.585	5.129e-06	4179-57_3	14-3-3 protein family
rs4364907	1	107703873	C	997	-0.2197	-4.581	5.224e-06	3884-5_1	Eukaryotic translation initiation factor 5A-1
rs4364907	1	107703873	C	997	-0.2238	-4.566	5.608e-06	5475-10_3	Protein kinase C beta type (splice variant beta-II)
rs4364907	1	107703873	C	997	-0.2215	-4.535	6.456e-06	3392-68_2	Protein kinase B alpha/beta/gamma
rs4364907	1	107703873	C	997	-0.2215	-4.532	6.546e-06	5252-33_3	Dual 3',5'-cyclic-AMP and -GMP phosphodiesterase 11A
rs4364907	1	107703873	C	997	-0.2219	-4.52	6.941e-06	4309-59_3	Triosephosphate isomerase
rs4364907	1	107703873	C	997	-0.2196	-4.48	8.324e-06	4292-5_3	Alpha-soluble NSF attachment protein
rs4364907	1	107703873	C	997	-0.2195	-4.452	9.48e-06	5238-26_3	Peptidyl-prolyl cis-trans isomerase E
rs4364907	1	107703873	C	997	-0.2188	-4.451	9.509e-06	3363-31_4	Tyrosine-protein kinase CSK
rs17018855	1	107936371	A	996	-0.9213	-4.816	1.697e-06	5079-11_3	Tumor necrosis factor receptor superfamily member 18
rs12092544	1	108055112	C	996	-0.4395	-4.873	1.278e-06	2915-6_2	Proliferating cell nuclear antigen
rs28674923	1	108378074	G	997	-0.8149	-4.901	1.113e-06	5105-2_3	Reticulon-4 receptor
rs9662017	1	109459296	T	989	0.3226	4.762	2.202e-06	4392-54_2	Fibroblast growth factor 12
rs4970824	1	109715950	A	997	-0.4099	-4.946	8.892e-07	4992-49_1	Granulins
rs17034539	1	109747635	T	996	-0.3202	-5.283	1.562e-07	4992-49_1	Granulins
rs683182	1	109771063	T	995	-0.254	-4.652	3.738e-06	4992-49_1	Granulins
rs4268379	1	109778237	T	995	0.2451	5.473	5.62e-08	4992-49_1	Granulins
rs646776	1	109818530	C	996	-0.7583	-16.23	1.02e-52	4992-49_1	Granulins
rs646776	1	109818530	C	996	-0.3359	-6.824	1.535e-11	3488-64_2	Catalase
rs646776	1	109818530	C	996	-0.3237	-6.277	5.148e-10	3833-10_2	Repulsive guidance molecule A
rs599839	1	109822166	G	997	-0.7453	-15.96	3.316e-51	4992-49_1	Granulins
rs599839	1	109822166	G	997	-0.329	-6.706	3.344e-11	3488-64_2	Catalase
rs599839	1	109822166	G	997	-0.3145	-6.123	1.321e-09	3833-10_2	Repulsive guidance molecule A
rs17584208	1	109833187	A	995	-0.4812	-6.382	2.678e-10	4992-49_1	Granulins
rs629001	1	109838918	C	997	-0.4465	-5.078	4.552e-07	4992-49_1	Granulins
rs17646665	1	109912051	G	997	-0.4384	-4.727	2.603e-06	4992-49_1	Granulins
rs1532805	1	110415838	T	996	-0.2074	-4.514	7.138e-06	5252-33_3	Dual 3',5'-cyclic-AMP and -GMP phosphodiesterase 11A
rs2821552	1	111177289	A	995	0.221	4.468	8.791e-06	2823-7_1	COMM domain-containing protein 7
rs2640497	1	111183408	G	993	-0.2002	-4.483	8.221e-06	4140-3_2	Interleukin-7
rs2251715	1	111778187	G	995	0.2037	4.487	8.084e-06	3217-74_2	Glia-derived nexin
rs1808973	1	112487834	C	996	-0.199	-4.567	5.58e-06	3450-4_2	Kallikrein-6
rs7527349	1	112802869	C	996	0.2279	4.479	8.385e-06	3061-61_2	Cathepsin B
rs351360	1	113040421	C	996	-0.1999	-4.525	6.783e-06	3810-50_2	Tyrosine-protein kinase Fgr
rs6677928	1	113771402	T	996	-0.2086	-4.585	5.128e-06	3583-54_1	Arylsulfatase A
rs10494154	1	113864431	A	994	0.3137	4.731	2.562e-06	2809-25_2	A disintegrin and metalloproteinase with thrombospondin motifs 4
rs2774307	1	114670969	A	996	-0.2361	-4.592	4.949e-06	5112-73_3	OX-2 membrane glycoprotein
rs4143098	1	116304820	A	996	0.403	4.533	6.533e-06	2826-53_2	Ectodysplasin-A, secreted form
rs4262543	1	116349514	G	996	-0.4888	-4.608	4.603e-06	4915-64_2	Hemoglobin
rs10802157	1	116671061	G	995	0.2513	4.59	4.997e-06	3508-78_3	C-C motif chemokine 22
rs10802166	1	116727982	C	990	-0.2202	-4.777	2.049e-06	3800-71_2	Creatine kinase B-type
rs4131408	1	117507402	C	997	-0.2173	-4.582	5.196e-06	5490-53_3	Testican-1
rs1289873	1	117864775	T	995	0.2162	4.659	3.604e-06	3866-7_2	Ribosome maturation protein SBDS
rs1289873	1	117864775	T	995	0.2087	4.6	4.78e-06	3405-6_2	Ubiquitin-fold modifier-conjugating enzyme 1
rs1289873	1	117864775	T	995	0.2113	4.587	5.063e-06	4220-39_2	Tyrosine-protein kinase Fer
rs10801965	1	118093996	C	993	0.2221	4.504	7.479e-06	3445-53_2	Interleukin-15 receptor subunit alpha
rs320364	1	118128290	T	992	-0.3161	-4.542	6.275e-06	5268-49_3	Matrix metalloproteinase-16
rs12123373	1	118851390	A	990	0.2401	4.639	3.975e-06	2526-53_3	Tumor necrosis factor receptor superfamily member 11B
rs12123373	1	118851390	A	990	0.2323	4.482	8.249e-06	3450-4_2	Kallikrein-6
rs12750838	1	118855012	A	996	-0.2699	-4.531	6.581e-06	3518-54_2	Carboxypeptidase B2
rs35993457	1	118879033	-	990	-0.3137	-4.684	3.212e-06	3450-4_2	Kallikrein-6
rs2359839	1	118925867	T	996	-0.2306	-4.743	2.414e-06	5494-52_3	Small nuclear ribonucleoprotein F
rs10923880	1	120180239	T	997	-0.4808	-4.503	7.51e-06	2649-77_2	Intercellular adhesion molecule 3
rs17160254	1	146964433	C	997	0.2748	4.71	2.828e-06	3461-58_1	Brevican core protein
rs2236570	1	147093887	A	994	-0.223	-4.579	5.257e-06	5102-55_3	MHC class I polypeptide-related sequence B
rs41264630	1	149885800	A	997	-0.4168	-5.174	2.773e-07	3181-50_2	Cathepsin S
rs41302101	1	149906167	G	997	-0.4055	-5.043	5.45e-07	3181-50_2	Cathepsin S
rs12060830	1	149995979	C	996	-0.4154	-5.533	4.036e-08	3181-50_2	Cathepsin S
rs12060830	1	149995979	C	996	0.3384	4.472	8.655e-06	3366-51_2	Extracellular matrix protein 1
rs12022725	1	150000165	A	992	0.2083	4.562	5.704e-06	3366-51_2	Extracellular matrix protein 1
rs1339495	1	150001233	C	997	-0.334	-5.906	4.805e-09	3181-50_2	Cathepsin S
rs11583720	1	150043471	A	993	-0.3389	-5.956	3.6e-09	3181-50_2	Cathepsin S
rs6665499	1	150188606	C	993	0.3833	9.049	7.525e-19	3366-51_2	Extracellular matrix protein 1
rs16835254	1	150189284	G	996	-0.4304	-7.017	4.208e-12	3181-50_2	Cathepsin S
rs11205347	1	150210120	T	994	0.3316	6.776	2.119e-11	3366-51_2	Extracellular matrix protein 1
rs10888577	1	150224127	C	993	0.3309	6.723	3.003e-11	3366-51_2	Extracellular matrix protein 1
rs10494266	1	150245552	G	997	0.3404	4.993	7.012e-07	3366-51_2	Extracellular matrix protein 1
rs11205354	1	150249101	A	995	0.4936	12	4.296e-31	3366-51_2	Extracellular matrix protein 1
rs9126	1	150259400	C	995	0.4986	11.75	6.303e-30	3366-51_2	Extracellular matrix protein 1
rs7512552	1	150265704	T	996	-0.5995	-15.53	7.268e-49	3366-51_2	Extracellular matrix protein 1
rs11587606	1	150306462	C	997	-0.5008	-7.942	5.364e-15	3181-50_2	Cathepsin S
rs11587606	1	150306462	C	997	0.3175	4.928	9.741e-07	3366-51_2	Extracellular matrix protein 1
rs35519844	1	150317455	C	995	0.7202	5.412	7.82e-08	3366-51_2	Extracellular matrix protein 1
rs17648797	1	150338002	G	996	0.4359	5.994	2.863e-09	3366-51_2	Extracellular matrix protein 1
rs11205363	1	150343609	G	996	0.3513	5.184	2.628e-07	3366-51_2	Extracellular matrix protein 1
rs12741448	1	150383021	A	995	0.4879	9.449	2.391e-20	3366-51_2	Extracellular matrix protein 1
rs12741448	1	150383021	A	995	-0.3632	-6.916	8.313e-12	3181-50_2	Cathepsin S
rs698915	1	150388318	A	992	0.44	8.995	1.187e-18	3366-51_2	Extracellular matrix protein 1
rs832622	1	150392830	G	994	-0.8322	-23.16	3.91e-95	3366-51_2	Extracellular matrix protein 1
rs3850844	1	150413940	G	993	0.511	12.12	1.241e-31	3366-51_2	Extracellular matrix protein 1
rs41273537	1	150429944	G	995	-0.4872	-7.684	3.689e-14	3181-50_2	Cathepsin S
rs41273537	1	150429944	G	995	0.3176	4.892	1.164e-06	3366-51_2	Extracellular matrix protein 1
rs12758270	1	150446673	G	997	0.3526	5.182	2.659e-07	3366-51_2	Extracellular matrix protein 1
rs34542152	1	150471156	T	996	0.49	5.737	1.279e-08	3366-51_2	Extracellular matrix protein 1
rs12724450	1	150480571	A	996	0.544	7.162	1.55e-12	3366-51_2	Extracellular matrix protein 1
rs11205387	1	150482738	A	994	-0.7082	-15.85	1.326e-50	3366-51_2	Extracellular matrix protein 1
rs13294	1	150484987	A	996	-0.8493	-24.17	7.727e-102	3366-51_2	Extracellular matrix protein 1
rs11204675	1	150570985	T	997	0.3422	7.937	5.565e-15	3181-50_2	Cathepsin S
rs11204675	1	150570985	T	997	-0.2104	-4.774	2.074e-06	3366-51_2	Extracellular matrix protein 1
rs1355637	1	150582438	T	996	-0.3874	-7.36	3.868e-13	3181-50_2	Cathepsin S
rs4970966	1	150584103	T	996	0.2755	5.19	2.544e-07	3366-51_2	Extracellular matrix protein 1
rs2055975	1	150618632	A	992	-0.3546	-7.511	1.308e-13	3181-50_2	Cathepsin S
rs2055975	1	150618632	A	992	-0.3371	-7.077	2.796e-12	3366-51_2	Extracellular matrix protein 1
rs9733	1	150618961	T	994	-0.27	-6.256	5.875e-10	3366-51_2	Extracellular matrix protein 1
rs9733	1	150618961	T	994	0.2596	6.029	2.334e-09	3181-50_2	Cathepsin S
rs1336900	1	150679033	A	995	0.4007	9.247	1.374e-19	3181-50_2	Cathepsin S
rs12757280	1	150726049	T	996	0.2796	4.57	5.502e-06	3366-51_2	Extracellular matrix protein 1
rs11576175	1	150727394	A	997	-0.445	-6.203	8.118e-10	3366-51_2	Extracellular matrix protein 1
rs41271951	1	150737220	G	997	-0.9647	-13.87	4.112e-40	3181-50_2	Cathepsin S
rs1136774	1	150738197	C	996	0.3432	8.272	4.218e-16	3181-50_2	Cathepsin S
rs11204727	1	150759979	T	997	-0.445	-6.203	8.118e-10	3366-51_2	Extracellular matrix protein 1
rs12746973	1	150779401	A	996	0.4164	4.995	6.937e-07	3366-51_2	Extracellular matrix protein 1
rs10847	1	150782797	T	992	0.2864	5.817	8.096e-09	3366-51_2	Extracellular matrix protein 1
rs10305710	1	150803027	T	997	-0.5722	-5.56	3.461e-08	3366-51_2	Extracellular matrix protein 1
rs4970984	1	150887377	C	994	0.3447	7.95	5.049e-15	3181-50_2	Cathepsin S
rs267738	1	150940625	G	996	-0.4378	-8.46	9.489e-17	3181-50_2	Cathepsin S
rs7548516	1	150980281	C	996	0.2917	6.004	2.699e-09	3181-50_2	Cathepsin S
rs3820539	1	150997723	A	997	0.3089	5.663	1.95e-08	3366-51_2	Extracellular matrix protein 1
rs6673178	1	150999079	A	993	-0.205	-4.527	6.698e-06	3181-50_2	Cathepsin S
rs11204762	1	150999737	G	996	0.256	4.881	1.226e-06	3366-51_2	Extracellular matrix protein 1
rs6691701	1	151001583	G	991	-0.3646	-7.283	6.671e-13	3181-50_2	Cathepsin S
rs12068365	1	151015868	A	996	-0.7323	-10.09	7.738e-23	3181-50_2	Cathepsin S
rs6689566	1	151143166	T	996	-0.5571	-8.046	2.43e-15	3181-50_2	Cathepsin S
rs1196350	1	151599267	G	993	0.2204	5.167	2.881e-07	3181-50_2	Cathepsin S
rs6663064	1	151915541	T	992	0.2119	4.446	9.724e-06	4912-17_1	Aspartate aminotransferase, cytoplasmic
rs3795393	1	153509890	C	997	-0.384	-4.51	7.254e-06	4964-67_1	Endoplasmic reticulum aminopeptidase 1
rs12130660	1	154088258	C	987	0.4425	4.545	6.178e-06	4139-71_2	Interleukin-6 receptor subunit alpha
rs12145394	1	154201655	T	996	0.2426	5.011	6.421e-07	4139-71_2	Interleukin-6 receptor subunit alpha
rs3103309	1	154270877	T	996	0.2355	5.253	1.831e-07	4139-71_2	Interleukin-6 receptor subunit alpha
rs12121180	1	154282222	T	996	0.4657	8.035	2.644e-15	4139-71_2	Interleukin-6 receptor subunit alpha
rs6694817	1	154401972	T	996	-0.9392	-28.18	8.149e-129	4139-71_2	Interleukin-6 receptor subunit alpha
rs4845623	1	154415777	G	997	1.104	39.4	4.287e-205	4139-71_2	Interleukin-6 receptor subunit alpha
rs11804305	1	154424497	T	995	-0.2746	-4.605	4.664e-06	4139-71_2	Interleukin-6 receptor subunit alpha
rs4129267	1	154426264	T	996	1.208	48.76	1.58e-265	4139-71_2	Interleukin-6 receptor subunit alpha
rs7537291	1	154433407	G	995	-0.6734	-14.03	6.139e-41	4139-71_2	Interleukin-6 receptor subunit alpha
rs11577167	1	154480485	T	995	-0.5928	-5.383	9.147e-08	4139-71_2	Interleukin-6 receptor subunit alpha
rs4584384	1	154495697	T	992	-0.5375	-12.52	1.84e-33	4139-71_2	Interleukin-6 receptor subunit alpha
rs12750774	1	154516477	A	996	0.56	12.55	1.189e-33	4139-71_2	Interleukin-6 receptor subunit alpha
rs9427092	1	154553722	C	997	-0.3082	-5.992	2.902e-09	4139-71_2	Interleukin-6 receptor subunit alpha
rs3766924	1	154571826	T	995	-0.3468	-6.518	1.135e-10	4139-71_2	Interleukin-6 receptor subunit alpha
rs12125166	1	154582129	C	996	-0.2471	-5.7	1.575e-08	4139-71_2	Interleukin-6 receptor subunit alpha
rs9427108	1	154607914	A	997	0.3255	7.485	1.574e-13	4139-71_2	Interleukin-6 receptor subunit alpha
rs10796927	1	154630498	C	996	0.527	10.77	1.207e-25	4139-71_2	Interleukin-6 receptor subunit alpha
rs9427116	1	154631123	T	996	-0.3392	-7.852	1.057e-14	4139-71_2	Interleukin-6 receptor subunit alpha
rs1876304	1	154633513	T	994	-0.3457	-6.379	2.739e-10	4139-71_2	Interleukin-6 receptor subunit alpha
rs954213	1	154659317	T	996	0.4785	6.283	4.968e-10	4139-71_2	Interleukin-6 receptor subunit alpha
rs11264247	1	154685607	A	997	0.5579	5.667	1.908e-08	4139-71_2	Interleukin-6 receptor subunit alpha
rs11576224	1	156434913	A	994	-0.9094	-4.644	3.886e-06	4122-12_2	Epithelial discoidin domain-containing receptor 1
rs1125968	1	157486030	A	997	0.3599	7.523	1.194e-13	4440-15_2	Fc receptor-like protein 3
rs6696309	1	157490710	G	996	0.3829	8.372	1.915e-16	4440-15_2	Fc receptor-like protein 3
rs6427384	1	157508882	C	983	0.3593	5.506	4.685e-08	4440-15_2	Fc receptor-like protein 3
rs2012199	1	157509025	C	987	0.366	5.424	7.356e-08	4440-15_2	Fc receptor-like protein 3
rs12036228	1	157514091	T	996	0.2942	5.163	2.944e-07	4440-15_2	Fc receptor-like protein 3
rs35984830	1	157531636	-	996	0.2924	5.164	2.919e-07	4440-15_2	Fc receptor-like protein 3
rs2758684	1	157537530	G	995	0.3094	6.947	6.76e-12	4440-15_2	Fc receptor-like protein 3
rs849828	1	157545047	G	997	0.406	8.913	2.332e-18	4440-15_2	Fc receptor-like protein 3
rs11582663	1	157559122	T	997	-0.4061	-6.978	5.453e-12	4440-15_2	Fc receptor-like protein 3
rs9427292	1	157565223	G	990	-0.4329	-9.053	7.305e-19	4440-15_2	Fc receptor-like protein 3
rs2224607	1	157571721	T	993	0.3628	7.693	3.475e-14	4440-15_2	Fc receptor-like protein 3
rs2208750	1	157594259	G	996	0.2181	4.654	3.705e-06	4440-15_2	Fc receptor-like protein 3
rs6668617	1	157598988	G	996	-0.4621	-10.85	5.613e-26	4440-15_2	Fc receptor-like protein 3
rs2758630	1	157599744	C	990	-0.46	-10.78	1.064e-25	4440-15_2	Fc receptor-like protein 3
rs2778010	1	157621513	C	997	0.3403	6.248	6.153e-10	4440-15_2	Fc receptor-like protein 3
rs2785655	1	157627776	G	997	0.3403	6.248	6.153e-10	4440-15_2	Fc receptor-like protein 3
rs6679422	1	157641266	C	996	-0.6109	-14.94	1.141e-45	4440-15_2	Fc receptor-like protein 3
rs1806798	1	157651017	C	993	0.3672	7.396	2.982e-13	4440-15_2	Fc receptor-like protein 3
rs7522061	1	157668390	C	994	0.6757	16.99	5.37e-57	4440-15_2	Fc receptor-like protein 3
rs11264799	1	157670757	T	996	0.56	11.49	9.236e-29	4440-15_2	Fc receptor-like protein 3
rs2210914	1	157673628	T	994	-0.5017	-11.26	9.221e-28	4440-15_2	Fc receptor-like protein 3
rs7552639	1	157689336	G	995	0.3954	7.412	2.671e-13	4440-15_2	Fc receptor-like protein 3
rs6427395	1	157690469	G	994	0.4454	7.433	2.295e-13	4440-15_2	Fc receptor-like protein 3
rs7534518	1	157708280	G	992	0.6063	14.97	8.415e-46	4440-15_2	Fc receptor-like protein 3
rs6694875	1	157709128	A	995	0.4489	8.357	2.162e-16	4440-15_2	Fc receptor-like protein 3
rs6677622	1	157751356	T	997	0.4542	7.518	1.246e-13	4440-15_2	Fc receptor-like protein 3
rs2777817	1	157792302	T	993	0.5067	12.25	3.093e-32	4440-15_2	Fc receptor-like protein 3
rs12753395	1	157795478	A	994	0.3271	6.276	5.195e-10	4440-15_2	Fc receptor-like protein 3
rs2765501	1	157804648	A	997	-0.4682	-11.04	8.423e-27	4440-15_2	Fc receptor-like protein 3
rs6684686	1	157909708	G	997	-0.208	-4.457	9.246e-06	4440-15_2	Fc receptor-like protein 3
rs2777811	1	157940921	A	996	-0.2126	-4.607	4.619e-06	4440-15_2	Fc receptor-like protein 3
rs4656184	1	158102520	A	995	0.2013	4.571	5.464e-06	5016-61_2	Protein DJ-1
rs12075	1	159175354	G	996	0.2095	4.729	2.578e-06	4886-3_1	C-C motif chemokine 7
rs12079353	1	159554607	A	994	-0.8678	-6.608	6.336e-11	2474-54_5	Serum amyloid P-component
rs2794510	1	159592915	C	994	0.231	4.51	7.263e-06	3061-61_2	Cathepsin B
rs4656241	1	159613986	C	995	-0.2074	-4.658	3.634e-06	2474-54_5	Serum amyloid P-component
rs16842484	1	159646924	C	995	0.2127	4.63	4.135e-06	4337-49_2	C-reactive protein
rs12093699	1	159647988	A	994	0.209	4.76	2.222e-06	4337-49_2	C-reactive protein
rs2592887	1	159652939	T	996	-0.2032	-4.91	1.064e-06	4337-49_2	C-reactive protein
rs1470515	1	159653599	T	994	-0.198	-4.768	2.139e-06	4337-49_2	C-reactive protein
rs11265257	1	159668984	T	995	-0.1929	-4.651	3.757e-06	4337-49_2	C-reactive protein
rs876537	1	159674933	T	995	-0.1888	-4.535	6.468e-06	4337-49_2	C-reactive protein
rs1130864	1	159683091	A	996	0.1938	4.459	9.177e-06	4337-49_2	C-reactive protein
rs3116656	1	159692372	G	996	0.1943	4.466	8.893e-06	4337-49_2	C-reactive protein
rs3116653	1	159696910	C	997	0.1951	4.483	8.202e-06	4337-49_2	C-reactive protein
rs3116651	1	159698485	T	997	0.1945	4.473	8.618e-06	4337-49_2	C-reactive protein
rs3116655	1	159701344	T	991	0.1942	4.452	9.458e-06	4337-49_2	C-reactive protein
rs17368598	1	160146576	G	997	0.2607	4.533	6.525e-06	3474-19_2	Thrombospondin-1
rs1041067	1	160457127	T	996	-0.278	-4.854	1.407e-06	5128-53_3	SLAM family member 6
rs2295615	1	160654758	G	996	-0.3226	-4.725	2.628e-06	3292-75_1	CD48 antigen
rs1980606	1	160654786	A	995	-0.268	-4.905	1.092e-06	3292-75_1	CD48 antigen
rs352689	1	160684535	A	995	0.2318	4.92	1.013e-06	5487-7_3	SLAM family member 7
rs352692	1	160686494	G	996	0.2256	5.046	5.379e-07	5487-7_3	SLAM family member 7
rs983494	1	160703965	A	995	-0.4537	-9.299	8.836e-20	5487-7_3	SLAM family member 7
rs549471	1	160705619	T	996	0.326	5.611	2.605e-08	5487-7_3	SLAM family member 7
rs535622	1	160710745	T	996	0.3855	8.539	5.018e-17	5487-7_3	SLAM family member 7
rs549103	1	160715091	G	994	0.4883	12.03	3.176e-31	5487-7_3	SLAM family member 7
rs489286	1	160722550	A	996	-0.6907	-17.08	1.549e-57	5487-7_3	SLAM family member 7
rs522606	1	160737568	A	995	-0.6994	-5.043	5.442e-07	3859-50_2	Proteasome subunit alpha type-1
rs546757	1	160737621	G	993	-0.624	-14.67	3.021e-44	5487-7_3	SLAM family member 7
rs493644	1	160745399	T	992	0.3324	7.231	9.61e-13	5487-7_3	SLAM family member 7
rs493644	1	160745399	T	992	0.2378	5.106	3.948e-07	3324-51_1	T-lymphocyte surface antigen Ly-9
rs11265485	1	160764759	C	992	-0.355	-7.623	5.79e-14	3324-51_1	T-lymphocyte surface antigen Ly-9
rs11265485	1	160764759	C	992	0.2488	5.231	2.058e-07	5487-7_3	SLAM family member 7
rs7555175	1	160767168	A	997	-0.6185	-14.54	1.538e-43	5487-7_3	SLAM family member 7
rs540254	1	160767737	C	995	0.4173	9.313	7.783e-20	3324-51_1	T-lymphocyte surface antigen Ly-9
rs540254	1	160767737	C	995	0.3844	8.492	7.379e-17	5487-7_3	SLAM family member 7
rs551827	1	160792241	G	997	0.3386	7.719	2.862e-14	5487-7_3	SLAM family member 7
rs509749	1	160793560	G	994	0.3286	7.479	1.651e-13	5487-7_3	SLAM family member 7
rs11265492	1	160799274	A	995	0.4182	7.99	3.734e-15	3324-51_1	T-lymphocyte surface antigen Ly-9
rs11265492	1	160799274	A	995	0.3073	5.761	1.113e-08	5487-7_3	SLAM family member 7
rs12048113	1	160828344	T	995	-0.2795	-5.101	4.058e-07	3324-51_1	T-lymphocyte surface antigen Ly-9
rs10908807	1	160836714	A	996	-0.2835	-5.051	5.223e-07	3324-51_1	T-lymphocyte surface antigen Ly-9
rs4656945	1	160838107	C	997	-0.265	-5.644	2.174e-08	5487-7_3	SLAM family member 7
rs4656945	1	160838107	C	997	-0.2171	-4.607	4.619e-06	3324-51_1	T-lymphocyte surface antigen Ly-9
rs869167	1	160839329	A	997	-0.2639	-5.551	3.651e-08	5487-7_3	SLAM family member 7
rs869167	1	160839329	A	997	-0.2236	-4.691	3.094e-06	3324-51_1	T-lymphocyte surface antigen Ly-9
rs2184068	1	160843080	C	996	-0.2622	-5.49	5.117e-08	5487-7_3	SLAM family member 7
rs2184068	1	160843080	C	996	-0.2361	-4.933	9.506e-07	3324-51_1	T-lymphocyte surface antigen Ly-9
rs959047	1	160844696	C	995	-0.2522	-5.358	1.046e-07	5487-7_3	SLAM family member 7
rs959047	1	160844696	C	995	-0.2131	-4.514	7.126e-06	3324-51_1	T-lymphocyte surface antigen Ly-9
rs952804	1	160844745	T	994	-0.2591	-5.5	4.83e-08	5487-7_3	SLAM family member 7
rs952804	1	160844745	T	994	-0.2227	-4.716	2.75e-06	3324-51_1	T-lymphocyte surface antigen Ly-9
rs11578770	1	160845636	T	990	-0.7344	-10.09	7.529e-23	5487-7_3	SLAM family member 7
rs11265506	1	160845701	C	996	-0.3932	-7.527	1.163e-13	5487-7_3	SLAM family member 7
rs4656951	1	160845712	A	997	-0.256	-5.492	5.042e-08	5487-7_3	SLAM family member 7
rs4656953	1	160845842	C	993	-0.2688	-5.73	1.335e-08	5487-7_3	SLAM family member 7
rs1333062	1	160846284	T	995	-0.2722	-5.801	8.855e-09	5487-7_3	SLAM family member 7
rs4656956	1	160847617	C	991	-0.2721	-5.758	1.134e-08	5487-7_3	SLAM family member 7
rs3766356	1	160848937	T	997	-0.271	-5.795	9.161e-09	5487-7_3	SLAM family member 7
rs2274905	1	160849367	G	992	-0.2651	-5.668	1.89e-08	5487-7_3	SLAM family member 7
rs4656957	1	160850280	G	997	-0.2765	-5.864	6.137e-09	5487-7_3	SLAM family member 7
rs2236515	1	160850936	T	992	-0.2795	-5.937	4.009e-09	5487-7_3	SLAM family member 7
rs2236515	1	160850936	T	992	-0.2143	-4.513	7.148e-06	3324-51_1	T-lymphocyte surface antigen Ly-9
rs2274910	1	160852046	T	993	-0.2684	-5.704	1.549e-08	5487-7_3	SLAM family member 7
rs2039415	1	160854445	T	994	-0.2658	-5.634	2.298e-08	5487-7_3	SLAM family member 7
rs7411035	1	160856076	G	994	-0.2598	-5.544	3.803e-08	5487-7_3	SLAM family member 7
rs4656958	1	160856964	A	997	-0.2637	-5.6	2.768e-08	5487-7_3	SLAM family member 7
rs11265510	1	160859559	A	984	-0.2342	-5.075	4.639e-07	5487-7_3	SLAM family member 7
rs10908810	1	160876923	G	994	-0.2356	-5.096	4.151e-07	5487-7_3	SLAM family member 7
rs11265519	1	160878913	C	996	-0.2432	-5.255	1.816e-07	5487-7_3	SLAM family member 7
rs10908812	1	160879316	G	992	-0.2393	-5.127	3.535e-07	5487-7_3	SLAM family member 7
rs1810924	1	160880510	G	997	-0.2403	-5.198	2.451e-07	5487-7_3	SLAM family member 7
rs4656277	1	160883768	A	997	-0.2262	-4.844	1.474e-06	5487-7_3	SLAM family member 7
rs11265526	1	160895870	A	995	-0.2458	-5.525	4.206e-08	5487-7_3	SLAM family member 7
rs7516660	1	160897657	G	996	-0.2245	-4.791	1.909e-06	5487-7_3	SLAM family member 7
rs11587040	1	160899783	G	995	-0.2291	-4.902	1.108e-06	5487-7_3	SLAM family member 7
rs12126313	1	160925455	A	994	-0.4402	-7.967	4.453e-15	5487-7_3	SLAM family member 7
rs2256633	1	160933467	T	990	-0.194	-4.507	7.37e-06	5487-7_3	SLAM family member 7
rs11585088	1	160975049	G	995	-0.5047	-7.859	1.004e-14	5487-7_3	SLAM family member 7
rs11265544	1	161006019	C	989	-0.2873	-6.292	4.708e-10	5487-7_3	SLAM family member 7
rs3892375	1	161054054	C	995	-0.2275	-4.816	1.694e-06	5487-7_3	SLAM family member 7
rs12094497	1	161186303	A	996	-0.3593	-5.236	2.001e-07	5487-7_3	SLAM family member 7
rs11590967	1	161188587	A	994	-0.4989	-5.151	3.129e-07	5487-7_3	SLAM family member 7
rs3557	1	161188893	G	996	-0.3767	-5.163	2.94e-07	5487-7_3	SLAM family member 7
rs34307129	1	161275729	A	995	-0.6376	-5.3	1.427e-07	3310-62_1	Low affinity immunoglobulin gamma Fc region receptor II-a/b
rs11588371	1	161372102	A	996	-0.5117	-5.105	3.969e-07	3310-62_1	Low affinity immunoglobulin gamma Fc region receptor II-a/b
rs4326638	1	161388960	T	993	0.3443	7.639	5.179e-14	3310-62_1	Low affinity immunoglobulin gamma Fc region receptor II-a/b
rs12022054	1	161395555	C	993	-0.2322	-5.099	4.1e-07	3310-62_1	Low affinity immunoglobulin gamma Fc region receptor II-a/b
rs9427374	1	161406056	C	995	-0.404	-8.148	1.113e-15	3310-62_1	Low affinity immunoglobulin gamma Fc region receptor II-a/b
rs6427595	1	161463498	G	995	-0.4819	-9.728	2.003e-21	3310-62_1	Low affinity immunoglobulin gamma Fc region receptor II-a/b
rs7535475	1	161463587	C	992	-0.6357	-15.98	2.701e-51	3310-62_1	Low affinity immunoglobulin gamma Fc region receptor II-a/b
rs12722986	1	161465420	G	993	-0.507	-8.391	1.646e-16	3310-62_1	Low affinity immunoglobulin gamma Fc region receptor II-a/b
rs12722986	1	161465420	G	993	0.285	4.647	3.824e-06	3311-27_1	Low affinity immunoglobulin gamma Fc region receptor III-B
rs7551957	1	161470042	C	992	0.8857	25.62	2.176e-111	3310-62_1	Low affinity immunoglobulin gamma Fc region receptor II-a/b
rs10800309	1	161472158	A	995	-0.6348	-15.52	8.306e-49	3310-62_1	Low affinity immunoglobulin gamma Fc region receptor II-a/b
rs4656310	1	161496900	G	997	-0.2666	-5.043	5.449e-07	3311-27_1	Low affinity immunoglobulin gamma Fc region receptor III-B
rs10919544	1	161508763	C	992	0.4773	11.36	3.528e-28	3311-27_1	Low affinity immunoglobulin gamma Fc region receptor III-B
rs10919544	1	161508763	C	992	-0.4144	-9.598	6.445e-21	3310-62_1	Low affinity immunoglobulin gamma Fc region receptor II-a/b
rs10127939	1	161518333	C	994	-0.5778	-5.812	8.322e-09	3310-62_1	Low affinity immunoglobulin gamma Fc region receptor II-a/b
rs34436026	1	161519440	T	996	1.158	8.108	1.507e-15	3310-62_1	Low affinity immunoglobulin gamma Fc region receptor II-a/b
rs1771573	1	161618787	C	983	-0.2587	-5.542	3.852e-08	3310-62_1	Low affinity immunoglobulin gamma Fc region receptor II-a/b
rs17413015	1	161644811	T	987	1.361	29.4	9.22e-137	3310-62_1	Low affinity immunoglobulin gamma Fc region receptor II-a/b
rs723177	1	161651064	T	996	0.8046	18.79	1.352e-67	3310-62_1	Low affinity immunoglobulin gamma Fc region receptor II-a/b
rs6668534	1	161671995	G	994	-0.434	-8.518	5.979e-17	3310-62_1	Low affinity immunoglobulin gamma Fc region receptor II-a/b
rs17413333	1	161675580	A	992	0.203	4.496	7.747e-06	3310-62_1	Low affinity immunoglobulin gamma Fc region receptor II-a/b
rs1954172	1	161677735	C	996	0.3503	5.171	2.823e-07	4866-59_2	BDNF/NT-3 growth factors receptor
rs1954172	1	161677735	C	996	0.3284	5.141	3.287e-07	5451-1_3	CD166 antigen
rs1954172	1	161677735	C	996	0.3289	4.934	9.44e-07	5092-51_3	Protein jagged-1
rs1954172	1	161677735	C	996	-0.3162	-4.746	2.385e-06	3844-2_1	Peptidyl-prolyl cis-trans isomerase A
rs1954172	1	161677735	C	996	-0.3137	-4.665	3.517e-06	3848-14_2	Glyceraldehyde-3-phosphate dehydrogenase
rs1954172	1	161677735	C	996	-0.3125	-4.628	4.172e-06	4217-49_3	3-hydroxyacyl-CoA dehydrogenase type-2
rs1954172	1	161677735	C	996	-0.3013	-4.444	9.826e-06	4149-8_2	Platelet-derived growth factor subunit B
rs1891018	1	161691366	C	994	-0.2709	-4.465	8.941e-06	3311-27_1	Low affinity immunoglobulin gamma Fc region receptor III-B
rs6696500	1	161693916	G	995	0.3971	5.475	5.558e-08	3310-62_1	Low affinity immunoglobulin gamma Fc region receptor II-a/b
rs34868416	1	161697319	A	995	0.4033	4.816	1.694e-06	3310-62_1	Low affinity immunoglobulin gamma Fc region receptor II-a/b
rs17415066	1	161710795	A	995	0.8816	7.918	6.468e-15	3310-62_1	Low affinity immunoglobulin gamma Fc region receptor II-a/b
rs4233381	1	161910720	T	997	-0.3295	-4.574	5.394e-06	3311-27_1	Low affinity immunoglobulin gamma Fc region receptor III-B
rs4656342	1	161942491	G	985	0.2176	4.601	4.75e-06	3310-62_1	Low affinity immunoglobulin gamma Fc region receptor II-a/b
rs1123015	1	162042313	A	997	0.2139	4.642	3.922e-06	3847-56_2	Persulfide dioxygenase ETHE1, mitochondrial
rs4656348	1	162049267	A	996	0.2087	4.473	8.616e-06	3847-56_2	Persulfide dioxygenase ETHE1, mitochondrial
rs6670339	1	162055806	C	997	0.2151	4.687	3.152e-06	3847-56_2	Persulfide dioxygenase ETHE1, mitochondrial
rs1415257	1	162062044	C	996	0.2147	4.668	3.462e-06	3847-56_2	Persulfide dioxygenase ETHE1, mitochondrial
rs7551959	1	162062568	G	995	0.2165	4.708	2.858e-06	3847-56_2	Persulfide dioxygenase ETHE1, mitochondrial
rs6672881	1	162077101	T	993	0.2134	4.618	4.377e-06	3847-56_2	Persulfide dioxygenase ETHE1, mitochondrial
rs3922867	1	162082749	C	997	0.2166	4.712	2.797e-06	3847-56_2	Persulfide dioxygenase ETHE1, mitochondrial
rs1572498	1	162084886	A	996	0.2176	4.726	2.624e-06	3847-56_2	Persulfide dioxygenase ETHE1, mitochondrial
rs1415259	1	162085309	C	994	0.215	4.664	3.531e-06	3847-56_2	Persulfide dioxygenase ETHE1, mitochondrial
rs10494366	1	162085685	G	996	0.2159	4.685	3.185e-06	3847-56_2	Persulfide dioxygenase ETHE1, mitochondrial
rs10800311	1	162086111	C	986	0.2209	4.782	2.005e-06	3847-56_2	Persulfide dioxygenase ETHE1, mitochondrial
rs12733821	1	162086691	G	996	0.2084	4.504	7.475e-06	3847-56_2	Persulfide dioxygenase ETHE1, mitochondrial
rs4656357	1	162176695	C	997	-0.4723	-5.082	4.46e-07	4132-27_2	Follistatin
rs11800645	1	162248078	G	997	-0.3038	-4.463	9.004e-06	5384-67_3	Transcription factor IIIB 90 kDa subunit
rs12048222	1	162294094	G	996	-0.2347	-4.498	7.664e-06	4450-26_2	Heterogeneous nuclear ribonucleoprotein A/B
rs4518873	1	162603729	C	993	-0.2421	-5.251	1.851e-07	4541-49_2	Cell adhesion molecule-related/down-regulated by oncogenes
rs4656376	1	162640649	A	995	-0.2002	-4.51	7.259e-06	4541-49_2	Cell adhesion molecule-related/down-regulated by oncogenes
rs1704745	1	162693795	A	997	-0.2319	-5.244	1.919e-07	4541-49_2	Cell adhesion molecule-related/down-regulated by oncogenes
rs10917772	1	163444391	C	994	-0.2501	-4.699	2.983e-06	3522-57_1	Vasoactive Intestinal Peptide
rs12027402	1	163843851	A	995	0.4429	4.49	7.948e-06	4123-60_2	Fibroblast growth factor 4
rs260916	1	163937171	T	995	-0.7675	-4.658	3.62e-06	4924-32_1	Interstitial collagenase
rs283696	1	165376043	T	995	-0.2771	-5.132	3.457e-07	2981-9_3	Endothelial cell-selective adhesion molecule
rs285493	1	165461705	A	997	-0.2409	-4.519	6.971e-06	2823-7_1	COMM domain-containing protein 7
rs10918488	1	166459430	T	995	-0.3947	-4.678	3.295e-06	5384-67_3	Transcription factor IIIB 90 kDa subunit
rs10918559	1	166657168	A	993	0.2371	4.568	5.54e-06	3043-49_2	SPARC
rs10918559	1	166657168	A	993	-0.2294	-4.565	5.63e-06	2424-69_4	Fibroblast growth factor receptor 1
rs909935	1	167533014	C	996	0.2076	4.765	2.174e-06	5115-31_3	Tumor necrosis factor receptor superfamily member 19L
rs16859251	1	167537793	T	992	-0.2332	-4.475	8.544e-06	5117-14_3	Roundabout homolog 3
rs2284766	1	168275262	T	993	-0.2367	-4.52	6.917e-06	5116-62_2	Roundabout homolog 2
rs1883148	1	168278264	G	996	-0.2402	-4.7	2.971e-06	5116-62_2	Roundabout homolog 2
rs16860563	1	168399888	T	994	-0.3854	-4.61	4.551e-06	4961-17_1	Annexin A2
rs34328291	1	168514346	A	994	0.3117	5.716	1.445e-08	4143-74_2	Lymphotactin
rs2050131	1	168549491	A	991	-0.1964	-4.504	7.471e-06	4143-74_2	Lymphotactin
rs6678237	1	168609204	G	993	-0.3875	-4.723	2.665e-06	3644-5_4	Dickkopf-like protein 1
rs6678237	1	168609204	G	993	-0.3759	-4.521	6.912e-06	3591-51_3	Cadherin-6
rs34175821	1	168664815	-	996	-0.2521	-4.985	7.295e-07	4979-34_2	Dermatopontin
rs631451	1	168668005	A	997	0.2104	5.442	6.634e-08	4979-34_2	Dermatopontin
rs530022	1	168675971	A	996	-0.2652	-6.661	4.509e-11	4979-34_2	Dermatopontin
rs623949	1	168707274	C	996	-0.1858	-4.613	4.48e-06	4979-34_2	Dermatopontin
rs494189	1	168707757	A	997	-0.3546	-7.847	1.101e-14	4979-34_2	Dermatopontin
rs6427150	1	168725876	A	996	-0.3092	-6.61	6.283e-11	4979-34_2	Dermatopontin
rs2744666	1	168737147	G	997	-0.2501	-5.885	5.428e-09	4979-34_2	Dermatopontin
rs4656630	1	168907351	T	996	-0.307	-4.563	5.675e-06	4994-178_1	Heterogeneous nuclear ribonucleoprotein K
rs4656640	1	168996958	T	996	0.3437	5.072	4.693e-07	5351-52_3	Heterogeneous nuclear ribonucleoproteins A2/B1
rs4656640	1	168996958	T	996	-0.3491	-4.973	7.758e-07	4994-178_1	Heterogeneous nuclear ribonucleoprotein K
rs2982466	1	169016346	A	997	0.2148	4.548	6.087e-06	3299-29_2	Contactin-5
rs10919071	1	169099483	G	997	-0.3317	-5.147	3.193e-07	4906-35_1	Coagulation Factor V
rs4656651	1	169105702	A	997	0.2391	5.391	8.745e-08	3592-4_3	Calcium/calmodulin-dependent protein kinase type 1
rs1200082	1	169160726	G	996	-0.3505	-5.967	3.36e-09	3592-4_3	Calcium/calmodulin-dependent protein kinase type 1
rs35658009	1	169165136	-	989	0.2421	5.355	1.064e-07	3592-4_3	Calcium/calmodulin-dependent protein kinase type 1
rs12410456	1	169200249	C	997	-0.4407	-6.203	8.107e-10	4906-35_1	Coagulation Factor V
rs12736817	1	169220187	A	997	0.3115	6.774	2.141e-11	3592-4_3	Calcium/calmodulin-dependent protein kinase type 1
rs10732287	1	169276816	T	986	-0.3602	-7.559	9.336e-14	3592-4_3	Calcium/calmodulin-dependent protein kinase type 1
rs7413522	1	169281036	C	995	0.2197	4.928	9.733e-07	3592-4_3	Calcium/calmodulin-dependent protein kinase type 1
rs929132	1	169297307	G	995	0.2129	4.768	2.139e-06	3592-4_3	Calcium/calmodulin-dependent protein kinase type 1
rs35003708	1	169308376	T	992	-0.6007	-6.086	1.654e-09	3592-4_3	Calcium/calmodulin-dependent protein kinase type 1
rs10429893	1	169350309	G	996	-0.243	-5.447	6.455e-08	3592-4_3	Calcium/calmodulin-dependent protein kinase type 1
rs10919158	1	169357144	T	988	-0.4617	-6.387	2.607e-10	4906-35_1	Coagulation Factor V
rs35579018	1	169408809	G	996	0.3349	7.489	1.531e-13	3592-4_3	Calcium/calmodulin-dependent protein kinase type 1
rs17577018	1	169413035	T	994	-0.7347	-5.853	6.556e-09	4906-35_1	Coagulation Factor V
rs10919173	1	169430112	G	994	-0.333	-7.162	1.548e-12	3592-4_3	Calcium/calmodulin-dependent protein kinase type 1
rs16862199	1	169434120	C	988	0.2654	4.448	9.642e-06	4906-35_1	Coagulation Factor V
rs17577986	1	169450022	G	996	0.3547	4.468	8.818e-06	4906-35_1	Coagulation Factor V
rs2038024	1	169455982	C	997	-0.267	-4.577	5.321e-06	3104-8_2	ATP-dependent RNA helicase DDX19B
rs12563507	1	169459649	A	993	-0.576	-7.438	2.213e-13	4906-35_1	Coagulation Factor V
rs12563507	1	169459649	A	993	-0.4119	-5.42	7.492e-08	3336-50_1	Tissue factor pathway inhibitor
rs12029101	1	169460865	T	996	0.3993	4.92	1.011e-06	4906-35_1	Coagulation Factor V
rs2285211	1	169461406	G	993	-0.272	-6.318	4.013e-10	3592-4_3	Calcium/calmodulin-dependent protein kinase type 1
rs10800449	1	169462911	A	997	-0.6337	-15.02	4.314e-46	3592-4_3	Calcium/calmodulin-dependent protein kinase type 1
rs10800449	1	169462911	A	997	-0.3872	-8.579	3.631e-17	4906-35_1	Coagulation Factor V
rs10919180	1	169477333	A	992	-0.6644	-4.574	5.405e-06	3592-4_3	Calcium/calmodulin-dependent protein kinase type 1
rs12120904	1	169478042	C	995	0.4118	5.858	6.389e-09	3592-4_3	Calcium/calmodulin-dependent protein kinase type 1
rs6027	1	169483561	C	995	-0.8595	-9.969	2.27e-22	4906-35_1	Coagulation Factor V
rs6027	1	169483561	C	995	-0.5592	-6.543	9.665e-11	3336-50_1	Tissue factor pathway inhibitor
rs9332701	1	169484767	G	987	-1.166	-10.29	1.21e-23	4906-35_1	Coagulation Factor V
rs9332653	1	169490772	A	989	0.3882	6.822	1.561e-11	4906-35_1	Coagulation Factor V
rs9332653	1	169490772	A	989	0.3876	6.789	1.949e-11	3592-4_3	Calcium/calmodulin-dependent protein kinase type 1
rs12131397	1	169493953	C	996	0.575	14.32	2.055e-42	3592-4_3	Calcium/calmodulin-dependent protein kinase type 1
rs12131397	1	169493953	C	996	0.2278	5.232	2.043e-07	4906-35_1	Coagulation Factor V
rs6030	1	169498975	C	997	-0.8632	-22.62	1.123e-91	3592-4_3	Calcium/calmodulin-dependent protein kinase type 1
rs6030	1	169498975	C	997	-0.4426	-9.865	5.817e-22	4906-35_1	Coagulation Factor V
rs9332608	1	169510118	A	997	-0.7341	-6.321	3.919e-10	3592-4_3	Calcium/calmodulin-dependent protein kinase type 1
rs6032	1	169511555	C	997	-0.9865	-25.46	2.018e-110	3592-4_3	Calcium/calmodulin-dependent protein kinase type 1
rs6032	1	169511555	C	997	-0.2474	-5.023	6.019e-07	4906-35_1	Coagulation Factor V
rs4525	1	169511734	C	997	-0.9865	-25.46	2.018e-110	3592-4_3	Calcium/calmodulin-dependent protein kinase type 1
rs4525	1	169511734	C	997	-0.2474	-5.023	6.019e-07	4906-35_1	Coagulation Factor V
rs4524	1	169511755	C	996	-0.986	-25.43	3.219e-110	3592-4_3	Calcium/calmodulin-dependent protein kinase type 1
rs4524	1	169511755	C	996	-0.2477	-5.026	5.926e-07	4906-35_1	Coagulation Factor V
rs4524	1	169511755	C	996	0.2117	4.441	9.974e-06	3336-50_1	Tissue factor pathway inhibitor
rs6018	1	169511878	G	997	-0.8421	-9.665	3.53e-21	4906-35_1	Coagulation Factor V
rs6018	1	169511878	G	997	-0.491	-5.674	1.834e-08	3336-50_1	Tissue factor pathway inhibitor
rs9332590	1	169514930	G	997	0.4049	9.269	1.135e-19	3592-4_3	Calcium/calmodulin-dependent protein kinase type 1
rs3766113	1	169515307	G	994	-0.8984	-20.79	6.179e-80	3592-4_3	Calcium/calmodulin-dependent protein kinase type 1
rs10800456	1	169520098	G	996	-0.7776	-19.55	3.286e-72	3592-4_3	Calcium/calmodulin-dependent protein kinase type 1
rs10800456	1	169520098	G	996	-0.4147	-9.207	1.94e-19	4906-35_1	Coagulation Factor V
rs6033	1	169521853	G	997	-0.8454	-10.61	5.489e-25	4906-35_1	Coagulation Factor V
rs6033	1	169521853	G	997	-0.4309	-5.389	8.83e-08	3336-50_1	Tissue factor pathway inhibitor
rs4656688	1	169526300	T	995	-0.211	-4.875	1.267e-06	4154-57_2	P-Selectin
rs4656688	1	169526300	T	995	-0.1936	-4.45	9.54e-06	4906-35_1	Coagulation Factor V
rs2298905	1	169538842	T	994	-0.2386	-4.831	1.575e-06	4906-35_1	Coagulation Factor V
rs2213873	1	169543777	A	996	-0.2335	-4.757	2.255e-06	4906-35_1	Coagulation Factor V
rs2213873	1	169543777	A	996	-0.2141	-4.516	7.046e-06	4831-4_2	L-Selectin
rs6136	1	169563951	G	997	-0.7683	-10.77	1.139e-25	4154-57_2	P-Selectin
rs6133	1	169565346	A	996	-0.3332	-4.79	1.921e-06	4154-57_2	P-Selectin
rs3917775	1	169571076	C	996	-0.2665	-6.135	1.226e-09	4831-4_2	L-Selectin
rs2205895	1	169572645	T	997	-0.2528	-5.715	1.452e-08	4831-4_2	L-Selectin
rs2235305	1	169579645	T	997	-0.2455	-5.41	7.919e-08	4154-57_2	P-Selectin
rs2235302	1	169580290	T	995	-0.2703	-6.08	1.711e-09	4154-57_2	P-Selectin
rs3917727	1	169581258	G	993	-0.2578	-5.688	1.694e-08	4831-4_2	L-Selectin
rs3917727	1	169581258	G	993	-0.26	-5.537	3.947e-08	4154-57_2	P-Selectin
rs3917688	1	169591080	C	996	0.2553	5.852	6.607e-09	4154-57_2	P-Selectin
rs3917687	1	169591093	G	996	-0.3101	-6.678	4.025e-11	4831-4_2	L-Selectin
rs3917687	1	169591093	G	996	-0.2597	-5.37	9.818e-08	4154-57_2	P-Selectin
rs1800805	1	169601281	T	996	-0.2468	-5.54	3.877e-08	4154-57_2	P-Selectin
rs10800460	1	169606008	T	995	0.2628	5.905	4.845e-09	4154-57_2	P-Selectin
rs10800462	1	169616020	A	997	0.2631	5.989	2.948e-09	4154-57_2	P-Selectin
rs10800463	1	169623104	G	992	-0.2445	-5.527	4.164e-08	4154-57_2	P-Selectin
rs7535149	1	169623688	A	992	-0.3123	-6.547	9.442e-11	4831-4_2	L-Selectin
rs7535149	1	169623688	A	992	-0.2661	-5.381	9.26e-08	4154-57_2	P-Selectin
rs17590231	1	169650719	T	995	-0.3001	-6.702	3.454e-11	4831-4_2	L-Selectin
rs17590231	1	169650719	T	995	-0.2144	-4.579	5.275e-06	4154-57_2	P-Selectin
rs7553	1	169660002	T	997	-0.3013	-6.918	8.189e-12	4831-4_2	L-Selectin
rs12938	1	169660781	G	994	-0.4872	-10.63	4.468e-25	4831-4_2	L-Selectin
rs4987367	1	169662978	G	996	-0.4491	-10.12	5.404e-23	4831-4_2	L-Selectin
rs17525350	1	169669815	T	994	-0.4363	-9.405	3.524e-20	4831-4_2	L-Selectin
rs1883228	1	169677000	A	992	0.2839	5.568	3.316e-08	4831-4_2	L-Selectin
rs3917449	1	169691219	A	997	0.2873	5.68	1.77e-08	4831-4_2	L-Selectin
rs7549412	1	169729250	G	995	-0.2848	-6.69	3.724e-11	4831-4_2	L-Selectin
rs2272918	1	169818880	A	994	-0.3262	-7.331	4.739e-13	4831-4_2	L-Selectin
rs17603022	1	169838278	A	992	-0.3663	-8.135	1.228e-15	4831-4_2	L-Selectin
rs688100	1	169968152	C	993	0.2534	5.351	1.09e-07	4831-4_2	L-Selectin
rs2474708	1	169976363	C	996	-0.2823	-6.124	1.312e-09	4831-4_2	L-Selectin
rs1476040	1	170700758	A	996	-0.2372	-4.709	2.84e-06	2975-19_2	Connective tissue growth factor
rs3737933	1	175126644	G	996	0.2689	4.633	4.09e-06	3366-51_2	Extracellular matrix protein 1
rs4652097	1	175528029	T	996	-0.224	-4.885	1.203e-06	2607-54_2	Cytokine receptor-like factor 1:Cardiotrophin-like cytokine factor 1 Complex
rs6425365	1	175879489	G	996	0.1902	4.461	9.085e-06	3449-58_2	Kallistatin
rs2209169	1	178601492	T	990	-0.1977	-4.492	7.909e-06	2783-18_2	C-C motif chemokine 3-like 1
rs10913807	1	179479803	G	995	-0.2618	-4.608	4.6e-06	4557-61_2	Kin of IRRE-like protein 3
rs6680679	1	179753147	G	995	0.239	4.887	1.193e-06	3387-1_2	Serine/threonine-protein kinase PAK 3
rs34879887	1	181827525	G	995	-0.2366	-4.731	2.557e-06	3360-50_4	Serine/threonine-protein kinase Chk2
rs4651121	1	182336158	T	995	-0.2453	-4.442	9.929e-06	4533-76_2	A disintegrin and metalloproteinase with thrombospondin motifs 15
rs12039934	1	182343878	G	993	-0.2424	-4.514	7.138e-06	4533-76_2	A disintegrin and metalloproteinase with thrombospondin motifs 15
rs10911099	1	182540149	C	997	0.3426	4.974	7.71e-07	3592-4_3	Calcium/calmodulin-dependent protein kinase type 1
rs10911205	1	183009277	A	996	-0.2402	-5.456	6.167e-08	2728-62_2	Laminin
rs10911232	1	183052533	T	989	-0.237	-5.376	9.53e-08	2728-62_2	Laminin
rs20563	1	183085755	A	996	0.2029	4.591	4.987e-06	2728-62_2	Laminin
rs10797849	1	183088988	A	996	0.2026	4.577	5.311e-06	2728-62_2	Laminin
rs12034563	1	183591769	G	996	0.5976	4.671	3.414e-06	2754-50_2	Complement C3
rs12040874	1	183615776	A	996	0.5983	4.678	3.305e-06	2754-50_2	Complement C3
rs12047865	1	183615929	G	994	0.5977	4.668	3.467e-06	2754-50_2	Complement C3
rs10911388	1	183616781	T	996	0.5977	4.672	3.395e-06	2754-50_2	Complement C3
rs10911390	1	183616884	T	996	0.5966	4.666	3.489e-06	2754-50_2	Complement C3
rs10911391	1	183617094	A	997	0.5974	4.672	3.394e-06	2754-50_2	Complement C3
rs16861394	1	183617693	A	996	0.5972	4.668	3.459e-06	2754-50_2	Complement C3
rs6699011	1	183622379	C	997	0.5974	4.672	3.394e-06	2754-50_2	Complement C3
rs11809046	1	183648131	A	994	0.5769	4.556	5.854e-06	2754-50_2	Complement C3
rs10752942	1	184747087	C	995	-0.2879	-4.636	4.019e-06	3340-53_1	Thrombospondin-4
rs655167	1	187902981	A	996	0.3144	4.6	4.761e-06	2762-30_2	Fibroblast growth factor 19
rs2871869	1	188250201	A	995	0.2425	4.445	9.763e-06	3898-5_2	26S proteasome non-ATPase regulatory subunit 7
rs12045476	1	188621928	T	996	0.3146	4.661	3.578e-06	3170-6_1	Methionine aminopeptidase 2
rs12045476	1	188621928	T	996	0.3016	4.469	8.759e-06	3115-64_2	Mitogen-activated protein kinase 1
rs12741636	1	190365880	A	994	0.8494	4.507	7.369e-06	4355-13_1	Death-associated protein kinase 2
rs16832596	1	190635602	A	997	-1.164	-5.25	1.862e-07	4407-10_1	Hepatocyte growth factor-like protein
rs7546487	1	191758108	T	997	0.3699	4.612	4.502e-06	4986-59_1	Focal adhesion kinase 1
rs6428079	1	191983858	C	992	-0.2153	-4.625	4.246e-06	3049-61_2	Trypsin-1
rs6673310	1	192597985	C	994	-0.3722	-4.526	6.74e-06	4968-50_1	Macrophage-capping protein
rs1418723	1	192740629	C	997	0.3162	4.525	6.773e-06	2839-2_1	Tumor necrosis factor ligand superfamily member 4
rs6670046	1	194104179	C	996	0.443	4.584	5.15e-06	2623-54_4	Protein E7_HPV16
rs339620	1	194839289	G	994	0.2072	4.497	7.716e-06	3035-80_2	Interleukin-19
rs10921897	1	195685800	C	988	0.4202	4.455	9.366e-06	4876-32_1	Coagulation factor IX
rs4439342	1	196003100	T	995	0.214	4.555	5.886e-06	4673-13_2	Interleukin-6
rs1451915	1	196027132	A	996	0.3263	4.529	6.635e-06	3852-19_2	DnaJ homolog subfamily B member 1
rs7534836	1	196105786	T	997	0.2165	4.946	8.88e-07	2768-56_2	Hemopexin
rs35019177	1	196130726	A	997	-0.518	-4.753	2.303e-06	2768-56_2	Hemopexin
rs4658019	1	196149936	T	997	0.1954	4.456	9.292e-06	2768-56_2	Hemopexin
rs16839693	1	196238838	C	997	0.6307	7.519	1.23e-13	2768-56_2	Hemopexin
rs1924759	1	196258351	C	990	0.3653	5.961	3.49e-09	2768-56_2	Hemopexin
rs2181948	1	196281802	T	994	-0.21	-4.625	4.25e-06	2768-56_2	Hemopexin
rs7527779	1	196308262	T	996	0.3919	6.075	1.762e-09	2768-56_2	Hemopexin
rs4379659	1	196316761	T	993	0.3826	6.269	5.408e-10	2768-56_2	Hemopexin
rs10754187	1	196416252	G	995	0.312	7.306	5.674e-13	4159-130_1	Complement factor H
rs10754187	1	196416252	G	995	-0.3214	-6.956	6.351e-12	2768-56_2	Hemopexin
rs12134610	1	196422826	G	997	-0.5816	-6.952	6.528e-12	2768-56_2	Hemopexin
rs10801538	1	196438949	A	992	0.2418	5.762	1.109e-08	4159-130_1	Complement factor H
rs10801538	1	196438949	A	992	0.2085	4.713	2.791e-06	4129-72_1	Complement factor B
rs12043743	1	196502836	A	996	0.421	4.626	4.212e-06	2768-56_2	Hemopexin
rs4658039	1	196513323	A	996	0.2793	6.861	1.201e-11	4159-130_1	Complement factor H
rs4658039	1	196513323	A	996	0.1962	4.534	6.509e-06	4129-72_1	Complement factor B
rs4294368	1	196547688	C	996	0.5629	7.121	2.061e-12	2768-56_2	Hemopexin
rs7544266	1	196547929	G	991	0.5662	6.94	7.11e-12	2768-56_2	Hemopexin
rs12726412	1	196547974	C	996	-0.9291	-9.56	9e-21	2768-56_2	Hemopexin
rs4601531	1	196563144	G	995	0.5531	6.989	5.07e-12	2768-56_2	Hemopexin
rs4658043	1	196568270	G	992	0.5806	7.399	2.937e-13	2768-56_2	Hemopexin
rs10754196	1	196570706	G	995	0.3243	7.633	5.374e-14	4159-130_1	Complement factor H
rs10754196	1	196570706	G	995	-0.3429	-7.447	2.07e-13	2768-56_2	Hemopexin
rs10754196	1	196570706	G	995	0.2039	4.472	8.629e-06	4129-72_1	Complement factor B
rs35928059	1	196620471	G	997	0.5951	5.414	7.735e-08	2768-56_2	Hemopexin
rs7524776	1	196623337	C	994	-0.5694	-9.4	3.665e-20	2768-56_2	Hemopexin
rs7524776	1	196623337	C	994	0.3795	6.626	5.643e-11	4159-130_1	Complement factor H
rs7524776	1	196623337	C	994	-0.3579	-6.39	2.545e-10	3590-8_3	Complement C1s subcomponent
rs572515	1	196646261	A	997	-0.4148	-9.729	1.978e-21	2960-66_2	Properdin
rs572515	1	196646261	A	997	0.3692	8.431	1.194e-16	2768-56_2	Hemopexin
rs572515	1	196646261	A	997	-0.2168	-5.238	1.985e-07	4159-130_1	Complement factor H
rs572515	1	196646261	A	997	0.1815	4.669	3.443e-06	2851-63_3	C5a anaphylatoxin
rs572515	1	196646261	A	997	0.193	4.445	9.76e-06	4792-51_2	gp41 C34 peptide, HIV
rs1061147	1	196654324	A	997	-0.4197	-9.856	6.338e-22	2960-66_2	Properdin
rs1061147	1	196654324	A	997	0.3722	8.505	6.622e-17	2768-56_2	Hemopexin
rs1061147	1	196654324	A	997	-0.2185	-5.279	1.593e-07	4159-130_1	Complement factor H
rs1061147	1	196654324	A	997	0.1815	4.669	3.442e-06	2851-63_3	C5a anaphylatoxin
rs1061147	1	196654324	A	997	0.1928	4.442	9.928e-06	4792-51_2	gp41 C34 peptide, HIV
rs1329422	1	196655280	C	989	-0.4198	-9.844	7.146e-22	2960-66_2	Properdin
rs1329422	1	196655280	C	989	0.3712	8.474	8.556e-17	2768-56_2	Hemopexin
rs1329422	1	196655280	C	989	-0.2182	-5.261	1.758e-07	4159-130_1	Complement factor H
rs1329422	1	196655280	C	989	0.1843	4.728	2.602e-06	2851-63_3	C5a anaphylatoxin
rs1329422	1	196655280	C	989	0.1934	4.451	9.542e-06	4792-51_2	gp41 C34 peptide, HIV
rs10801553	1	196655743	A	997	-0.4197	-9.856	6.338e-22	2960-66_2	Properdin
rs10801553	1	196655743	A	997	0.3722	8.505	6.622e-17	2768-56_2	Hemopexin
rs10801553	1	196655743	A	997	-0.2185	-5.279	1.593e-07	4159-130_1	Complement factor H
rs10801553	1	196655743	A	997	0.1815	4.669	3.442e-06	2851-63_3	C5a anaphylatoxin
rs10801553	1	196655743	A	997	0.1928	4.442	9.928e-06	4792-51_2	gp41 C34 peptide, HIV
rs7529589	1	196658279	T	993	-0.4252	-9.964	2.378e-22	2960-66_2	Properdin
rs7529589	1	196658279	T	993	0.3813	8.729	1.078e-17	2768-56_2	Hemopexin
rs7529589	1	196658279	T	993	-0.22	-5.285	1.546e-07	4159-130_1	Complement factor H
rs7529589	1	196658279	T	993	0.1761	4.513	7.158e-06	2851-63_3	C5a anaphylatoxin
rs10801555	1	196660261	A	996	-0.4237	-9.958	2.49e-22	2960-66_2	Properdin
rs10801555	1	196660261	A	996	0.3736	8.532	5.322e-17	2768-56_2	Hemopexin
rs10801555	1	196660261	A	996	-0.2215	-5.348	1.107e-07	4159-130_1	Complement factor H
rs10801555	1	196660261	A	996	0.1826	4.693	3.073e-06	2851-63_3	C5a anaphylatoxin
rs10801556	1	196660464	A	995	-0.424	-9.94	2.963e-22	2960-66_2	Properdin
rs10801556	1	196660464	A	995	0.3726	8.49	7.457e-17	2768-56_2	Hemopexin
rs10801556	1	196660464	A	995	-0.2152	-5.189	2.558e-07	4159-130_1	Complement factor H
rs10801556	1	196660464	A	995	0.1781	4.578	5.298e-06	2851-63_3	C5a anaphylatoxin
rs10801556	1	196660464	A	995	0.1959	4.509	7.283e-06	4792-51_2	gp41 C34 peptide, HIV
rs10801556	1	196660464	A	995	0.1824	4.489	8.008e-06	3590-8_3	Complement C1s subcomponent
rs10922094	1	196661505	G	994	-0.4198	-9.845	7.05e-22	2960-66_2	Properdin
rs10922094	1	196661505	G	994	0.3679	8.382	1.769e-16	2768-56_2	Hemopexin
rs10922094	1	196661505	G	994	-0.2204	-5.313	1.335e-07	4159-130_1	Complement factor H
rs10922094	1	196661505	G	994	0.1799	4.615	4.453e-06	2851-63_3	C5a anaphylatoxin
rs10922094	1	196661505	G	994	0.1943	4.465	8.912e-06	4792-51_2	gp41 C34 peptide, HIV
rs10922096	1	196662459	C	997	-0.3775	-9.804	1.014e-21	3590-8_3	Complement C1s subcomponent
rs10922096	1	196662459	C	997	-0.3842	-8.944	1.798e-18	2768-56_2	Hemopexin
rs10922096	1	196662459	C	997	-0.3367	-7.809	1.456e-14	3666-17_4	Complement factor H-related protein 5
rs10922096	1	196662459	C	997	0.284	6.602	6.608e-11	2960-66_2	Properdin
rs10922102	1	196668287	C	995	-0.4178	-9.801	1.039e-21	2960-66_2	Properdin
rs10922102	1	196668287	C	995	0.3729	8.509	6.403e-17	2768-56_2	Hemopexin
rs10922102	1	196668287	C	995	-0.2174	-5.247	1.894e-07	4159-130_1	Complement factor H
rs10922102	1	196668287	C	995	0.1809	4.647	3.832e-06	2851-63_3	C5a anaphylatoxin
rs4658046	1	196670757	C	996	-0.4198	-9.861	6.057e-22	2960-66_2	Properdin
rs4658046	1	196670757	C	996	0.3721	8.501	6.842e-17	2768-56_2	Hemopexin
rs4658046	1	196670757	C	996	-0.2216	-5.356	1.056e-07	4159-130_1	Complement factor H
rs4658046	1	196670757	C	996	0.1805	4.641	3.926e-06	2851-63_3	C5a anaphylatoxin
rs4658046	1	196670757	C	996	0.1942	4.474	8.585e-06	4792-51_2	gp41 C34 peptide, HIV
rs12038333	1	196672454	G	995	-0.4183	-9.789	1.157e-21	2960-66_2	Properdin
rs12038333	1	196672454	G	995	0.3683	8.383	1.758e-16	2768-56_2	Hemopexin
rs12038333	1	196672454	G	995	-0.2191	-5.273	1.648e-07	4159-130_1	Complement factor H
rs12038333	1	196672454	G	995	0.1881	4.825	1.623e-06	2851-63_3	C5a anaphylatoxin
rs12038333	1	196672454	G	995	0.2035	4.689	3.13e-06	4792-51_2	gp41 C34 peptide, HIV
rs203687	1	196674270	C	991	0.4574	10.63	4.765e-25	2768-56_2	Hemopexin
rs203687	1	196674270	C	991	-0.3971	-9.254	1.306e-19	2960-66_2	Properdin
rs203687	1	196674270	C	991	0.2069	5.098	4.121e-07	3590-8_3	Complement C1s subcomponent
rs203687	1	196674270	C	991	-0.2101	-5.052	5.216e-07	4159-130_1	Complement factor H
rs2019724	1	196674917	T	994	0.4589	10.66	3.597e-25	2768-56_2	Hemopexin
rs2019724	1	196674917	T	994	-0.4043	-9.419	3.119e-20	2960-66_2	Properdin
rs2019724	1	196674917	T	994	-0.2156	-5.186	2.6e-07	4159-130_1	Complement factor H
rs2019724	1	196674917	T	994	0.2029	4.998	6.846e-07	3590-8_3	Complement C1s subcomponent
rs1887973	1	196675179	G	997	0.4616	10.77	1.201e-25	2768-56_2	Hemopexin
rs1887973	1	196675179	G	997	-0.4019	-9.404	3.535e-20	2960-66_2	Properdin
rs1887973	1	196675179	G	997	-0.2131	-5.148	3.173e-07	4159-130_1	Complement factor H
rs1887973	1	196675179	G	997	0.2057	5.091	4.259e-07	3590-8_3	Complement C1s subcomponent
rs6428357	1	196675571	A	994	0.4591	10.64	4.066e-25	2768-56_2	Hemopexin
rs6428357	1	196675571	A	994	-0.4096	-9.545	1.031e-20	2960-66_2	Properdin
rs6428357	1	196675571	A	994	-0.2193	-5.27	1.671e-07	4159-130_1	Complement factor H
rs6428357	1	196675571	A	994	0.1999	4.918	1.025e-06	3590-8_3	Complement C1s subcomponent
rs6695321	1	196675861	G	995	-0.5293	-13.8	9.436e-40	3590-8_3	Complement C1s subcomponent
rs6695321	1	196675861	G	995	-0.4594	-10.44	2.705e-24	2768-56_2	Hemopexin
rs6695321	1	196675861	G	995	-0.4162	-9.435	2.704e-20	3666-17_4	Complement factor H-related protein 5
rs6695321	1	196675861	G	995	0.2083	4.614	4.474e-06	2960-66_2	Properdin
rs10733086	1	196676935	A	987	0.4586	10.55	1.015e-24	2768-56_2	Hemopexin
rs10733086	1	196676935	A	987	-0.4062	-9.416	3.238e-20	2960-66_2	Properdin
rs10733086	1	196676935	A	987	-0.2153	-5.144	3.25e-07	4159-130_1	Complement factor H
rs10733086	1	196676935	A	987	0.2097	5.131	3.471e-07	3590-8_3	Complement C1s subcomponent
rs10733086	1	196676935	A	987	0.2007	4.457	9.278e-06	3666-17_4	Complement factor H-related protein 5
rs1410997	1	196677163	C	997	0.4616	10.77	1.201e-25	2768-56_2	Hemopexin
rs1410997	1	196677163	C	997	-0.4019	-9.404	3.535e-20	2960-66_2	Properdin
rs1410997	1	196677163	C	997	-0.2131	-5.148	3.173e-07	4159-130_1	Complement factor H
rs1410997	1	196677163	C	997	0.2057	5.091	4.259e-07	3590-8_3	Complement C1s subcomponent
rs203685	1	196677945	C	994	0.4652	10.83	6.456e-26	2768-56_2	Hemopexin
rs203685	1	196677945	C	994	-0.4016	-9.363	5.066e-20	2960-66_2	Properdin
rs203685	1	196677945	C	994	-0.2153	-5.186	2.603e-07	4159-130_1	Complement factor H
rs203685	1	196677945	C	994	0.206	5.089	4.301e-07	3590-8_3	Complement C1s subcomponent
rs10737680	1	196679455	C	995	0.4965	13.17	1.288e-36	4159-130_1	Complement factor H
rs10737680	1	196679455	C	995	-0.48	-11.61	2.712e-29	2768-56_2	Hemopexin
rs10737680	1	196679455	C	995	0.3186	7.576	8.195e-14	2960-66_2	Properdin
rs1831281	1	196680814	T	997	-0.7159	-14.4	7.931e-43	2768-56_2	Hemopexin
rs1831281	1	196680814	T	997	0.3945	8.045	2.457e-15	4159-130_1	Complement factor H
rs1831281	1	196680814	T	997	-0.3551	-7.385	3.224e-13	3590-8_3	Complement C1s subcomponent
rs3753395	1	196686652	T	988	0.495	13.07	3.916e-36	4159-130_1	Complement factor H
rs3753395	1	196686652	T	988	-0.4781	-11.52	7.059e-29	2768-56_2	Hemopexin
rs3753395	1	196686652	T	988	0.3276	7.76	2.124e-14	2960-66_2	Properdin
rs6677604	1	196686918	A	997	0.4282	9.06	6.772e-19	3590-8_3	Complement C1s subcomponent
rs6677604	1	196686918	A	997	0.3669	7.484	1.589e-13	4159-130_1	Complement factor H
rs6677604	1	196686918	A	997	0.2895	5.484	5.289e-08	2960-66_2	Properdin
rs6677604	1	196686918	A	997	0.2881	5.396	8.51e-08	3666-17_4	Complement factor H-related protein 5
rs34900334	1	196687117	C	996	-1.111	-5.588	2.967e-08	2768-56_2	Hemopexin
rs393955	1	196692470	C	994	0.4571	10.67	3.23e-25	2768-56_2	Hemopexin
rs393955	1	196692470	C	994	-0.3949	-9.231	1.588e-19	2960-66_2	Properdin
rs393955	1	196692470	C	994	0.2091	5.175	2.754e-07	3590-8_3	Complement C1s subcomponent
rs393955	1	196692470	C	994	-0.2052	-4.954	8.538e-07	4159-130_1	Complement factor H
rs381974	1	196692672	A	996	0.4604	10.75	1.437e-25	2768-56_2	Hemopexin
rs381974	1	196692672	A	996	-0.3978	-9.311	7.926e-20	2960-66_2	Properdin
rs381974	1	196692672	A	996	0.213	5.284	1.555e-07	3590-8_3	Complement C1s subcomponent
rs381974	1	196692672	A	996	-0.2002	-4.835	1.54e-06	4159-130_1	Complement factor H
rs35908703	1	196692940	C	993	-0.712	-7.566	8.802e-14	3666-17_4	Complement factor H-related protein 5
rs35908703	1	196692940	C	993	-0.6122	-6.971	5.75e-12	4159-130_1	Complement factor H
rs35908703	1	196692940	C	993	-0.392	-4.514	7.126e-06	3590-8_3	Complement C1s subcomponent
rs379489	1	196693451	A	995	0.4594	10.72	1.829e-25	2768-56_2	Hemopexin
rs379489	1	196693451	A	995	-0.3967	-9.278	1.059e-19	2960-66_2	Properdin
rs379489	1	196693451	A	995	0.2092	5.184	2.634e-07	3590-8_3	Complement C1s subcomponent
rs379489	1	196693451	A	995	-0.2018	-4.873	1.279e-06	4159-130_1	Complement factor H
rs35505017	1	196693761	T	996	0.8289	5.846	6.843e-09	2768-56_2	Hemopexin
rs403846	1	196696737	T	996	0.4571	10.67	3.243e-25	2768-56_2	Hemopexin
rs403846	1	196696737	T	996	-0.3923	-9.188	2.276e-19	2960-66_2	Properdin
rs403846	1	196696737	T	996	0.2138	5.308	1.366e-07	3590-8_3	Complement C1s subcomponent
rs403846	1	196696737	T	996	-0.1976	-4.777	2.049e-06	4159-130_1	Complement factor H
rs35634602	1	196696857	G	994	-0.7802	-7.226	9.903e-13	2768-56_2	Hemopexin
rs419137	1	196696875	G	994	0.8179	13.07	4.191e-36	2768-56_2	Hemopexin
rs1410996	1	196696933	A	986	0.4947	12.99	9.736e-36	4159-130_1	Complement factor H
rs1410996	1	196696933	A	986	-0.4775	-11.46	1.204e-28	2768-56_2	Hemopexin
rs1410996	1	196696933	A	986	0.3322	7.84	1.173e-14	2960-66_2	Properdin
rs1329429	1	196697288	T	997	-0.7234	-14.51	2.019e-43	2768-56_2	Hemopexin
rs1329429	1	196697288	T	997	0.3964	8.054	2.293e-15	4159-130_1	Complement factor H
rs1329429	1	196697288	T	997	-0.3498	-7.241	8.949e-13	3590-8_3	Complement C1s subcomponent
rs395544	1	196698272	A	997	0.4574	10.69	2.53e-25	2768-56_2	Hemopexin
rs395544	1	196698272	A	997	-0.3957	-9.275	1.081e-19	2960-66_2	Properdin
rs395544	1	196698272	A	997	0.2102	5.22	2.175e-07	3590-8_3	Complement C1s subcomponent
rs395544	1	196698272	A	997	-0.2007	-4.856	1.388e-06	4159-130_1	Complement factor H
rs380390	1	196701051	G	994	0.4543	10.61	5.689e-25	2768-56_2	Hemopexin
rs380390	1	196701051	G	994	-0.3929	-9.193	2.191e-19	2960-66_2	Properdin
rs380390	1	196701051	G	994	0.2068	5.123	3.614e-07	3590-8_3	Complement C1s subcomponent
rs380390	1	196701051	G	994	-0.1984	-4.796	1.871e-06	4159-130_1	Complement factor H
rs7540032	1	196701284	T	994	0.4938	13.05	5.207e-36	4159-130_1	Complement factor H
rs7540032	1	196701284	T	994	-0.4768	-11.49	8.951e-29	2768-56_2	Hemopexin
rs7540032	1	196701284	T	994	0.3219	7.611	6.344e-14	2960-66_2	Properdin
rs1065489	1	196709774	T	996	-0.5521	-10.46	2.269e-24	4159-130_1	Complement factor H
rs1065489	1	196709774	T	996	-0.4637	-8.877	3.151e-18	3590-8_3	Complement C1s subcomponent
rs1065489	1	196709774	T	996	-0.4262	-7.324	4.976e-13	3666-17_4	Complement factor H-related protein 5
rs6695525	1	196845521	G	993	0.5632	13.84	6.135e-40	2768-56_2	Hemopexin
rs6695525	1	196845521	G	993	-0.3452	-8.158	1.025e-15	2960-66_2	Properdin
rs6695525	1	196845521	G	993	-0.2697	-6.681	3.948e-11	4159-130_1	Complement factor H
rs12734260	1	196865417	T	996	0.5063	8.233	5.739e-16	3590-8_3	Complement C1s subcomponent
rs12734260	1	196865417	T	996	0.4593	6.708	3.312e-11	3666-17_4	Complement factor H-related protein 5
rs12734260	1	196865417	T	996	0.3872	6.052	2.025e-09	4159-130_1	Complement factor H
rs6685931	1	196867233	C	996	0.4337	10.1	6.77e-23	2768-56_2	Hemopexin
rs6685931	1	196867233	C	996	-0.3746	-8.757	8.504e-18	2960-66_2	Properdin
rs6685931	1	196867233	C	996	-0.2071	-5.023	6.037e-07	4159-130_1	Complement factor H
rs6685931	1	196867233	C	996	0.1978	4.461	9.11e-06	3666-17_4	Complement factor H-related protein 5
rs35881325	1	196876879	T	997	0.4349	7.812	1.429e-14	3590-8_3	Complement C1s subcomponent
rs35881325	1	196876879	T	997	0.3812	6.148	1.137e-09	3666-17_4	Complement factor H-related protein 5
rs35881325	1	196876879	T	997	0.3134	5.411	7.867e-08	4159-130_1	Complement factor H
rs4044578	1	196881420	C	995	0.4508	10.46	2.226e-24	2768-56_2	Hemopexin
rs4044578	1	196881420	C	995	-0.3788	-8.784	6.862e-18	2960-66_2	Properdin
rs4044578	1	196881420	C	995	-0.2136	-5.141	3.29e-07	4159-130_1	Complement factor H
rs4044578	1	196881420	C	995	0.2091	4.674	3.37e-06	3666-17_4	Complement factor H-related protein 5
rs10494745	1	196887457	A	996	-1.025	-16.19	1.804e-52	2768-56_2	Hemopexin
rs12145673	1	196902339	C	996	-0.7847	-5.406	8.083e-08	2768-56_2	Hemopexin
rs10737684	1	196939190	G	992	0.7153	5.215	2.243e-07	2768-56_2	Hemopexin
rs10801582	1	196944357	A	997	-0.7365	-15.68	1.104e-49	2768-56_2	Hemopexin
rs10801582	1	196944357	A	997	-0.3358	-7.272	7.18e-13	3590-8_3	Complement C1s subcomponent
rs10801582	1	196944357	A	997	0.2865	6.005	2.686e-09	4159-130_1	Complement factor H
rs10801582	1	196944357	A	997	-0.2972	-5.79	9.421e-09	3666-17_4	Complement factor H-related protein 5
rs10801582	1	196944357	A	997	0.2538	4.976	7.657e-07	2960-66_2	Properdin
rs45489701	1	196952268	T	996	-0.2987	-5.633	2.3e-08	3666-17_4	Complement factor H-related protein 5
rs6663083	1	196980660	C	993	0.4873	11.58	3.652e-29	2768-56_2	Hemopexin
rs6663083	1	196980660	C	993	-0.288	-6.695	3.621e-11	2960-66_2	Properdin
rs6663083	1	196980660	C	993	-0.2543	-6.24	6.496e-10	4159-130_1	Complement factor H
rs6663083	1	196980660	C	993	0.2062	4.673	3.38e-06	3666-17_4	Complement factor H-related protein 5
rs10712322	1	197004104	-	995	-0.4654	-10.87	4.28e-26	2768-56_2	Hemopexin
rs34490937	1	197004734	-	992	0.5798	7.755	2.196e-14	3666-17_4	Complement factor H-related protein 5
rs34490937	1	197004734	-	992	0.4648	6.821	1.579e-11	3590-8_3	Complement C1s subcomponent
rs34490937	1	197004734	-	992	0.3986	5.677	1.797e-08	4159-130_1	Complement factor H
rs1332661	1	197029345	A	994	-0.4607	-10.76	1.315e-25	2768-56_2	Hemopexin
rs6003	1	197031021	C	997	0.5817	7.802	1.536e-14	3666-17_4	Complement factor H-related protein 5
rs6003	1	197031021	C	997	0.4683	6.873	1.106e-11	3590-8_3	Complement C1s subcomponent
rs6003	1	197031021	C	997	0.4011	5.704	1.546e-08	4159-130_1	Complement factor H
rs3762271	1	197070442	T	996	0.4683	10.89	3.673e-26	2768-56_2	Hemopexin
rs12138336	1	197070521	G	993	-0.5661	-6.518	1.137e-10	2768-56_2	Hemopexin
rs12138336	1	197070521	G	993	0.3765	4.638	3.996e-06	4159-130_1	Complement factor H
rs17550662	1	197108946	G	993	-0.8366	-9.456	2.252e-20	2768-56_2	Hemopexin
rs4639796	1	197126649	A	996	-0.6585	-11.85	2.081e-30	2768-56_2	Hemopexin
rs4639796	1	197126649	A	996	-0.3565	-6.141	1.182e-09	3666-17_4	Complement factor H-related protein 5
rs4639796	1	197126649	A	996	-0.2968	-5.616	2.541e-08	3590-8_3	Complement C1s subcomponent
rs12724106	1	197127578	G	997	-0.9591	-14.42	6.098e-43	2768-56_2	Hemopexin
rs10754218	1	197165014	G	993	0.4002	8.309	3.156e-16	2768-56_2	Hemopexin
rs10754218	1	197165014	G	993	0.3058	6.281	5.043e-10	3666-17_4	Complement factor H-related protein 5
rs10754218	1	197165014	G	993	0.2679	6.064	1.89e-09	3590-8_3	Complement C1s subcomponent
rs1415216	1	197185649	C	996	0.254	5.953	3.659e-09	3590-8_3	Complement C1s subcomponent
rs1415216	1	197185649	C	996	0.2365	4.968	7.953e-07	2768-56_2	Hemopexin
rs517222	1	197227033	A	996	0.2859	5.459	6.043e-08	2768-56_2	Hemopexin
rs1337005	1	197265641	T	994	-0.3531	-8.985	1.287e-18	3590-8_3	Complement C1s subcomponent
rs1337005	1	197265641	T	994	-0.2005	-4.5	7.611e-06	3666-17_4	Complement factor H-related protein 5
rs1615444	1	197299315	C	996	0.3718	7.905	7.132e-15	3666-17_4	Complement factor H-related protein 5
rs1615444	1	197299315	C	996	0.3276	7.657	4.516e-14	3590-8_3	Complement C1s subcomponent
rs10754221	1	197301687	C	994	0.3258	5.577	3.159e-08	2768-56_2	Hemopexin
rs10922198	1	197304361	G	989	-0.4705	-10.35	6.663e-24	2768-56_2	Hemopexin
rs10922198	1	197304361	G	989	-0.2842	-6.717	3.124e-11	3590-8_3	Complement C1s subcomponent
rs10922198	1	197304361	G	989	-0.2103	-4.46	9.142e-06	3666-17_4	Complement factor H-related protein 5
rs3828022	1	197308081	T	996	0.6267	6.467	1.563e-10	2768-56_2	Hemopexin
rs17617973	1	197310367	G	997	0.3295	6.144	1.164e-09	2768-56_2	Hemopexin
rs2786107	1	197310777	G	997	0.5313	10.27	1.354e-23	2768-56_2	Hemopexin
rs2786106	1	197311228	T	995	0.2631	4.75	2.329e-06	3666-17_4	Complement factor H-related protein 5
rs4915526	1	197331817	C	996	0.2612	5.376	9.521e-08	2768-56_2	Hemopexin
rs4418639	1	197359999	G	995	0.2267	5.06	5.008e-07	2768-56_2	Hemopexin
rs41302107	1	197447037	C	996	0.4311	5.568	3.323e-08	2768-56_2	Hemopexin
rs10494755	1	197480986	T	992	0.437	5.609	2.643e-08	2768-56_2	Hemopexin
rs10922314	1	197837100	C	996	0.4478	5.705	1.538e-08	2768-56_2	Hemopexin
rs3844052	1	197951007	C	989	-0.2031	-4.553	5.953e-06	3806-55_1	Ephrin type-A receptor 5
rs12404040	1	197967676	T	996	0.5166	4.757	2.259e-06	5112-73_3	OX-2 membrane glycoprotein
rs10753848	1	199276194	T	996	0.2196	4.669	3.451e-06	2774-10_3	Interleukin-16
rs1056426	1	200146403	C	996	-0.4252	-4.487	8.057e-06	3292-75_1	CD48 antigen
rs6427814	1	200255788	C	997	-0.199	-4.449	9.585e-06	4920-10_1	Lysozyme C
rs831769	1	201148020	G	996	-0.2053	-4.452	9.462e-06	2871-73_2	DNA repair protein RAD51 homolog 1
rs12048410	1	201378488	A	994	-0.3009	-4.834	1.552e-06	3795-6_2	Disintegrin and metalloproteinase domain-containing protein 9
rs12563363	1	201755469	G	994	0.2908	4.526	6.737e-06	3487-32_2	C-X-C motif chemokine 13
rs41313890	1	201932181	G	997	0.3383	4.543	6.218e-06	3651-50_5	Vascular endothelial growth factor receptor 2
rs33912180	1	203135842	T	994	0.5483	4.52	6.926e-06	4452-9_2	Leucine-rich repeat transmembrane neuronal protein 1
rs1538372	1	203154532	A	997	-0.2324	-5.253	1.831e-07	3600-2_3	Chitotriosidase-1
rs872129	1	203169391	G	996	-0.6703	-9.548	9.969e-21	3600-2_3	Chitotriosidase-1
rs2252365	1	203169592	G	996	-0.7353	-5.427	7.22e-08	3600-2_3	Chitotriosidase-1
rs2993655	1	203170934	A	997	-0.3161	-7.729	2.652e-14	3600-2_3	Chitotriosidase-1
rs2185135	1	203172114	G	997	-0.3176	-7.795	1.623e-14	3600-2_3	Chitotriosidase-1
rs12042412	1	203173656	T	991	-0.511	-4.798	1.846e-06	3600-2_3	Chitotriosidase-1
rs4950934	1	203178081	A	996	-0.8576	-13.37	1.291e-37	3600-2_3	Chitotriosidase-1
rs12141375	1	203181362	A	996	-0.9899	-25.06	9.346e-108	3600-2_3	Chitotriosidase-1
rs4950937	1	203182292	A	996	0.4856	10.52	1.362e-24	3600-2_3	Chitotriosidase-1
rs17466945	1	203183093	G	997	0.3986	6.112	1.415e-09	3600-2_3	Chitotriosidase-1
rs1340237	1	203196281	T	996	0.3314	7.04	3.597e-12	3600-2_3	Chitotriosidase-1
rs1891181	1	203378754	A	995	0.2286	4.549	6.057e-06	3447-64_2	Interleukin-8
rs4951365	1	204317155	A	996	0.215	4.881	1.227e-06	3737-6_3	Cathepsin H
rs3014622	1	204367668	G	997	-0.3396	-4.742	2.425e-06	4987-17_1	Immunoglobulin alpha Fc receptor
rs3014622	1	204367668	G	997	-0.3372	-4.711	2.823e-06	4994-178_1	Heterogeneous nuclear ribonucleoprotein K
rs3747636	1	204403659	G	995	0.2348	4.732	2.551e-06	4547-59_2	Leucine-rich repeat transmembrane protein FLRT1
rs3747636	1	204403659	G	995	0.2221	4.493	7.859e-06	3874-8_1	Ubiquitin-conjugating enzyme E2 L3
rs3747636	1	204403659	G	995	0.2199	4.461	9.111e-06	4393-3_1	Fibroblast growth factor 16
rs3014629	1	204406034	C	997	0.2435	4.79	1.919e-06	4487-1_1	Fibroblast growth factor 7
rs3014629	1	204406034	C	997	0.236	4.614	4.476e-06	2634-2_2	Cytokine receptor common subunit gamma
rs3014629	1	204406034	C	997	0.238	4.604	4.682e-06	4547-59_2	Leucine-rich repeat transmembrane protein FLRT1
rs3014629	1	204406034	C	997	0.234	4.546	6.153e-06	3874-8_1	Ubiquitin-conjugating enzyme E2 L3
rs3014629	1	204406034	C	997	0.2327	4.534	6.482e-06	4393-3_1	Fibroblast growth factor 16
rs3014629	1	204406034	C	997	0.2331	4.524	6.808e-06	3897-61_1	Pyridoxal phosphate phosphatase
rs2625220	1	204905311	C	996	0.4533	6.159	1.063e-09	3296-92_2	Contactin-2
rs2595952	1	204906396	A	995	0.3808	5.499	4.859e-08	3296-92_2	Contactin-2
rs2595951	1	204907391	A	995	0.3755	5.423	7.377e-08	3296-92_2	Contactin-2
rs2246662	1	204943947	A	995	0.2992	6.662	4.47e-11	3296-92_2	Contactin-2
rs3795559	1	204989911	A	996	0.7153	7.25	8.369e-13	3296-92_2	Contactin-2
rs9194	1	204991770	T	995	-0.3277	-6.267	5.49e-10	3296-92_2	Contactin-2
rs4951155	1	204998375	T	996	0.3674	8.108	1.513e-15	3296-92_2	Contactin-2
rs7542877	1	205000643	G	997	0.528	6.319	3.96e-10	3296-92_2	Contactin-2
rs11240341	1	205015284	T	996	0.2778	5.948	3.768e-09	3296-92_2	Contactin-2
rs41264869	1	205030862	T	997	-0.3885	-6.678	4.026e-11	3296-92_2	Contactin-2
rs6664397	1	205051871	T	994	-0.207	-4.568	5.541e-06	3296-92_2	Contactin-2
rs4951168	1	205053219	C	993	0.7847	13.73	2.144e-39	3296-92_2	Contactin-2
rs7520752	1	205054114	G	996	-0.2319	-5.074	4.641e-07	3296-92_2	Contactin-2
rs3738154	1	205063949	T	996	-0.215	-4.854	1.402e-06	3296-92_2	Contactin-2
rs11240358	1	205070573	A	995	-0.2142	-4.737	2.49e-06	3296-92_2	Contactin-2
rs3851294	1	205130413	A	993	0.7136	11.19	1.848e-27	3296-92_2	Contactin-2
rs4951172	1	205137578	G	992	0.2853	6.022	2.422e-09	3296-92_2	Contactin-2
rs6659069	1	205182031	A	997	0.2216	4.805	1.787e-06	3296-92_2	Contactin-2
rs12144980	1	205185104	T	994	-0.235	-5.023	6.041e-07	3296-92_2	Contactin-2
rs1892039	1	205283541	C	996	0.2144	4.817	1.687e-06	3296-92_2	Contactin-2
rs12074332	1	205284082	T	984	0.361	6.612	6.206e-11	3296-92_2	Contactin-2
rs28570494	1	206282163	C	995	0.206	4.689	3.133e-06	2755-8_2	C3a anaphylatoxin des Arginine
rs6669685	1	206734044	C	997	0.2137	4.48	8.345e-06	3820-68_2	MAP kinase-activated protein kinase 2
rs11119107	1	206767938	A	995	0.2295	4.853	1.414e-06	5356-2_3	Macrophage migration inhibitory factor
rs6685813	1	206784809	C	996	-0.3243	-4.876	1.259e-06	3828-54_2	Platelet-derived growth factor C
rs17435120	1	206835177	G	997	-0.2219	-4.908	1.075e-06	3820-68_2	MAP kinase-activated protein kinase 2
rs17350838	1	206873734	T	996	0.2748	5.26	1.766e-07	3820-68_2	MAP kinase-activated protein kinase 2
rs4072677	1	206879122	G	995	-0.237	-5.496	4.944e-08	3820-68_2	MAP kinase-activated protein kinase 2
rs12126261	1	206889712	A	996	0.5979	4.756	2.265e-06	4874-3_1	Angiogenin
rs6669284	1	206890435	A	996	0.3261	7.358	3.902e-13	3820-68_2	MAP kinase-activated protein kinase 2
rs7539748	1	206925375	A	987	-0.2637	-4.855	1.401e-06	3820-68_2	MAP kinase-activated protein kinase 2
rs6683473	1	206967152	T	996	-0.2451	-4.591	4.988e-06	3820-68_2	MAP kinase-activated protein kinase 2
rs7540516	1	206986545	C	997	-0.2325	-4.792	1.908e-06	3820-68_2	MAP kinase-activated protein kinase 2
rs35400166	1	207064011	-	995	-0.304	-6.958	6.288e-12	3216-2_2	Polymeric immunoglobulin receptor
rs291083	1	207086969	G	994	-0.2987	-6.845	1.338e-11	3216-2_2	Polymeric immunoglobulin receptor
rs2000059	1	207137338	A	997	-0.3133	-4.935	9.416e-07	3216-2_2	Polymeric immunoglobulin receptor
rs2000056	1	207141234	G	995	-0.3102	-5.771	1.051e-08	3216-2_2	Polymeric immunoglobulin receptor
rs2353550	1	207146837	G	996	-0.2297	-5.133	3.428e-07	3216-2_2	Polymeric immunoglobulin receptor
rs1126618	1	207297680	T	990	-0.33	-5.529	4.116e-08	5069-9_3	Complement decay-accelerating factor
rs4844573	1	207304900	C	996	0.2296	5.162	2.956e-07	5069-9_3	Complement decay-accelerating factor
rs12037968	1	207376145	A	994	0.3129	7.232	9.512e-13	5069-9_3	Complement decay-accelerating factor
rs6696130	1	207402224	T	996	-0.4519	-6.628	5.565e-11	5069-9_3	Complement decay-accelerating factor
rs6696142	1	207402243	T	980	-0.5325	-10.7	2.492e-25	5069-9_3	Complement decay-accelerating factor
rs17024177	1	207439241	C	994	0.2401	4.511	7.232e-06	5069-9_3	Complement decay-accelerating factor
rs12134133	1	207457845	A	995	-0.549	-12.53	1.566e-33	5069-9_3	Complement decay-accelerating factor
rs11811460	1	207462821	C	996	-0.5289	-8.782	6.935e-18	5069-9_3	Complement decay-accelerating factor
rs12142286	1	207525370	A	995	-0.5488	-12.48	2.583e-33	5069-9_3	Complement decay-accelerating factor
rs11120769	1	207536845	T	996	0.312	7.283	6.638e-13	5069-9_3	Complement decay-accelerating factor
rs12116783	1	207556770	T	995	0.2394	4.776	2.056e-06	5069-9_3	Complement decay-accelerating factor
rs2940252	1	207573387	C	987	0.2897	6.444	1.82e-10	5069-9_3	Complement decay-accelerating factor
rs17615	1	207646462	A	993	0.2636	5.56	3.468e-08	5069-9_3	Complement decay-accelerating factor
rs4308977	1	207646898	C	995	0.262	5.516	4.431e-08	5069-9_3	Complement decay-accelerating factor
rs17616	1	207646923	A	992	0.2709	5.731	1.326e-08	5069-9_3	Complement decay-accelerating factor
rs4317805	1	207652992	A	993	-0.39	-5.695	1.629e-08	5069-9_3	Complement decay-accelerating factor
rs12032512	1	207653178	G	994	0.2598	6.034	2.262e-09	5069-9_3	Complement decay-accelerating factor
rs17258982	1	207653364	G	997	-0.423	-5.268	1.693e-07	5069-9_3	Complement decay-accelerating factor
rs6540433	1	207653395	C	996	-0.4438	-8.253	4.886e-16	5069-9_3	Complement decay-accelerating factor
rs6690215	1	207656050	C	996	-0.2869	-6.792	1.906e-11	5069-9_3	Complement decay-accelerating factor
rs2182911	1	207660071	C	997	-0.465	-9.469	1.992e-20	5069-9_3	Complement decay-accelerating factor
rs2182913	1	207660378	A	996	-0.298	-6.748	2.547e-11	5069-9_3	Complement decay-accelerating factor
rs9429940	1	207662912	T	984	-0.4276	-7.295	6.162e-13	5069-9_3	Complement decay-accelerating factor
rs9429944	1	207670307	T	991	-0.2227	-4.566	5.609e-06	5069-9_3	Complement decay-accelerating factor
rs2025935	1	207675655	A	996	0.2301	4.895	1.147e-06	5069-9_3	Complement decay-accelerating factor
rs2274566	1	207753345	C	997	-0.3137	-7.175	1.419e-12	5069-9_3	Complement decay-accelerating factor
rs6540438	1	207824438	C	996	-0.4268	-4.665	3.514e-06	4840-73_1	Granulocyte colony-stimulating factor
rs11119017	1	208408890	G	994	0.1986	4.475	8.536e-06	3209-69_1	Matrix extracellular phosphoglycoprotein
rs1098688	1	208612749	G	997	-0.2097	-4.577	5.324e-06	5249-31_3	Serine/threonine-protein kinase 17B
rs17012564	1	208629207	G	996	-0.2714	-4.552	5.983e-06	5084-154_3	interleukin-17 receptor B
rs17259881	1	208893836	T	981	0.3283	4.542	6.26e-06	4917-62_1	Integrin alpha-V: beta-5 complex
rs11119167	1	209101650	A	993	0.2665	5.424	7.343e-08	3196-6_2	Hyaluronan and proteoglycan link protein 1
rs10863733	1	209118300	T	997	0.2301	4.919	1.02e-06	3196-6_2	Hyaluronan and proteoglycan link protein 1
rs6685963	1	209222499	T	997	-0.339	-4.719	2.709e-06	4988-49_2	Fibroblast growth factor receptor 4
rs845451	1	210429102	T	994	-0.2051	-4.562	5.71e-06	3443-61_2	Homeodomain-interacting protein kinase 3
rs7519683	1	210581083	T	996	0.3664	4.492	7.902e-06	2991-9_2	Interleukin-1 receptor type 1
rs6540610	1	210781750	A	994	0.2535	4.598	4.827e-06	5280-68_5	Mitochondrial glutamate carrier 2
rs3927690	1	210840906	G	997	-0.2101	-4.734	2.521e-06	3729-16_2	Somatostatin-28
rs10494929	1	210927618	T	996	-0.2218	-4.494	7.799e-06	3298-52_2	Contactin-4
rs6540631	1	211026944	A	996	-0.262	-4.488	8.024e-06	5080-131_3	Transmembrane glycoprotein NMB
rs924570	1	211079753	A	995	-0.2437	-4.73	2.567e-06	3298-52_2	Contactin-4
rs17188741	1	211124020	A	992	0.1942	4.468	8.801e-06	3232-28_2	Tartrate-resistant acid phosphatase type 5
rs3125844	1	211370295	C	994	0.2611	4.82	1.66e-06	3616-3_5	N-acetylglucosamine-6-sulfatase
rs11586573	1	211408176	G	997	0.416	4.698	2.994e-06	3284-75_1	Biglycan
rs11119760	1	211697904	A	997	-0.2564	-4.463	9.026e-06	2771-35_2	Insulin-like growth factor-binding protein 1
rs6703304	1	211996475	A	994	-0.2562	-4.79	1.919e-06	3035-80_2	Interleukin-19
rs1656019	1	213530100	C	997	-0.2065	-4.557	5.834e-06	2864-2_3	Dual specificity mitogen-activated protein kinase kinase 1
rs35706810	1	213933950	-	997	0.872	5.796	9.097e-09	3606-2_1	Discoidin domain-containing receptor 2
rs570147	1	215163348	T	996	-0.7673	-4.662	3.564e-06	3195-50_2	Granulysin
rs11120693	1	216063751	T	996	0.2907	4.708	2.854e-06	4314-12_2	dCTP pyrophosphatase 1
rs11120693	1	216063751	T	996	-0.2842	-4.584	5.144e-06	3612-6_4	Ephrin type-B receptor 4
rs11120693	1	216063751	T	996	-0.284	-4.536	6.423e-06	5250-53_3	Inosine-5'-monophosphate dehydrogenase 2
rs41305106	1	216978927	A	997	0.5665	4.443	9.884e-06	2979-8_2	C-X-C motif chemokine 5
rs10735491	1	217113278	A	995	0.2086	5.051	5.218e-07	2837-3_2	Hepatocyte growth factor receptor
rs6684180	1	218257324	A	994	0.3356	4.506	7.388e-06	3514-49_2	Myeloblastin
rs6604589	1	218267766	T	997	0.2507	4.97	7.896e-07	3514-49_2	Myeloblastin
rs1873326	1	218284056	T	996	0.2017	4.554	5.907e-06	3514-49_2	Myeloblastin
rs17048243	1	218763673	T	995	-1.019	-4.62	4.338e-06	4920-10_1	Lysozyme C
rs6669445	1	218893044	C	996	-0.3766	-4.513	7.174e-06	2571-12_3	Insulin-like growth factor-binding protein 3
rs2378003	1	218920738	G	997	-0.2986	-4.453	9.441e-06	2571-12_3	Insulin-like growth factor-binding protein 3
rs2791558	1	219583791	T	995	0.241	4.549	6.062e-06	5363-51_3	Semaphorin-3E
rs2485301	1	219707074	A	996	-0.2156	-4.53	6.618e-06	3234-23_2	Coiled-coil domain-containing protein 80
rs6669129	1	221817975	A	995	-0.2422	-4.479	8.356e-06	2571-12_3	Insulin-like growth factor-binding protein 3
rs11803842	1	221853782	A	993	0.2206	4.467	8.843e-06	5118-74_2	Reticulon-4
rs17011141	1	222112634	G	996	0.2562	4.547	6.119e-06	3327-27_1	Netrin-4
rs3008630	1	222836733	C	994	0.2896	4.609	4.581e-06	3323-37_1	Low-density lipoprotein receptor-related protein 8
rs12122763	1	224266855	T	997	0.3593	4.871	1.293e-06	4867-15_2	Vascular endothelial growth factor A, isoform 121
rs10915846	1	225711187	A	993	-0.2059	-4.462	9.049e-06	4159-130_1	Complement factor H
rs11584545	1	226709873	A	997	0.2466	4.776	2.054e-06	3446-7_2	Interleukin-18 receptor 1
rs7535661	1	228887667	T	995	-0.2201	-4.544	6.2e-06	5017-19_1	Peroxiredoxin-5, mitochondrial
rs10399777	1	229387812	A	992	-0.2072	-4.454	9.394e-06	4304-18_2	Ligand-dependent nuclear receptor corepressor-like protein
rs1065674	1	229623338	C	994	0.2534	4.966	8.043e-07	2580-83_2	Myeloperoxidase
rs11805194	1	229631734	C	995	0.2359	4.62	4.35e-06	2580-83_2	Myeloperoxidase
rs6678454	1	229717979	C	993	0.2341	4.536	6.437e-06	2580-83_2	Myeloperoxidase
rs6678454	1	229717979	C	993	0.2278	4.509	7.308e-06	5111-15_3	Neurexin-3-beta
rs10916541	1	229852540	G	994	-0.2078	-4.607	4.617e-06	4994-178_1	Heterogeneous nuclear ribonucleoprotein K
rs11584394	1	229942723	T	996	0.5354	4.442	9.898e-06	5130-67_3	Scavenger receptor class F member 2
rs4361992	1	230146139	C	994	0.3063	4.482	8.268e-06	3858-5_1	Low molecular weight phosphotyrosine protein phosphatase
rs4846895	1	230196165	C	997	0.3595	5.005	6.612e-07	3855-56_1	Peroxiredoxin-1
rs4846895	1	230196165	C	997	0.329	4.601	4.741e-06	2634-2_2	Cytokine receptor common subunit gamma
rs4846895	1	230196165	C	997	0.3242	4.49	7.945e-06	2794-60_2	Superoxide dismutase [Cu-Zn]
rs4846895	1	230196165	C	997	0.3204	4.46	9.13e-06	4389-2_1	Desert hedgehog protein N-product
rs4846905	1	230279582	A	995	0.3049	5.248	1.882e-07	5242-37_3	Dual specificity mitogen-activated protein kinase kinase 4
rs1997947	1	230283764	G	996	0.2994	5.193	2.508e-07	5242-37_3	Dual specificity mitogen-activated protein kinase kinase 4
rs10864722	1	230290254	A	996	0.2032	4.612	4.51e-06	3214-3_2	Neuropilin-1
rs10779833	1	230293037	A	995	0.2306	4.586	5.101e-06	5242-37_3	Dual specificity mitogen-activated protein kinase kinase 4
rs4846913	1	230294715	C	997	0.3191	7.177	1.395e-12	5242-37_3	Dual specificity mitogen-activated protein kinase kinase 4
rs4846913	1	230294715	C	997	-0.2193	-4.911	1.058e-06	3214-3_2	Neuropilin-1
rs2144300	1	230294916	C	994	0.3088	6.918	8.207e-12	5242-37_3	Dual specificity mitogen-activated protein kinase kinase 4
rs2144300	1	230294916	C	994	-0.2105	-4.68	3.272e-06	3214-3_2	Neuropilin-1
rs12065546	1	230295245	C	997	0.3969	6.354	3.192e-10	5242-37_3	Dual specificity mitogen-activated protein kinase kinase 4
rs17315646	1	230295307	C	994	0.322	7.218	1.05e-12	5242-37_3	Dual specificity mitogen-activated protein kinase kinase 4
rs17315646	1	230295307	C	994	-0.2221	-4.958	8.358e-07	3214-3_2	Neuropilin-1
rs4846914	1	230295691	G	991	0.3108	6.969	5.84e-12	5242-37_3	Dual specificity mitogen-activated protein kinase kinase 4
rs4846914	1	230295691	G	991	-0.2209	-4.914	1.046e-06	3214-3_2	Neuropilin-1
rs10127775	1	230295789	A	992	0.3248	7.279	6.867e-13	5242-37_3	Dual specificity mitogen-activated protein kinase kinase 4
rs10127775	1	230295789	A	992	-0.2159	-4.821	1.656e-06	3214-3_2	Neuropilin-1
rs10779835	1	230299949	T	997	0.3131	7.046	3.445e-12	5242-37_3	Dual specificity mitogen-activated protein kinase kinase 4
rs10779835	1	230299949	T	997	-0.21	-4.704	2.91e-06	3214-3_2	Neuropilin-1
rs11122450	1	230301811	T	995	0.3139	7.068	2.955e-12	5242-37_3	Dual specificity mitogen-activated protein kinase kinase 4
rs11122450	1	230301811	T	995	-0.2032	-4.558	5.797e-06	3214-3_2	Neuropilin-1
rs10489615	1	230304988	A	997	0.3111	7.026	3.937e-12	5242-37_3	Dual specificity mitogen-activated protein kinase kinase 4
rs10489615	1	230304988	A	997	-0.209	-4.7	2.966e-06	3214-3_2	Neuropilin-1
rs1321257	1	230305312	G	996	0.3164	7.146	1.725e-12	5242-37_3	Dual specificity mitogen-activated protein kinase kinase 4
rs1321257	1	230305312	G	996	-0.2125	-4.772	2.096e-06	3214-3_2	Neuropilin-1
rs609526	1	230308906	A	994	0.257	5.815	8.195e-09	5242-37_3	Dual specificity mitogen-activated protein kinase kinase 4
rs652108	1	230312704	T	995	0.3712	5.997	2.806e-09	5242-37_3	Dual specificity mitogen-activated protein kinase kinase 4
rs606587	1	230316189	G	995	0.2547	5.612	2.596e-08	5242-37_3	Dual specificity mitogen-activated protein kinase kinase 4
rs611229	1	230324067	G	996	0.2579	5.806	8.592e-09	5242-37_3	Dual specificity mitogen-activated protein kinase kinase 4
rs641038	1	230324801	A	995	0.2864	5.385	9.063e-08	5242-37_3	Dual specificity mitogen-activated protein kinase kinase 4
rs12063832	1	230699392	G	996	-0.3084	-4.47	8.722e-06	5099-14_3	Lymphocyte activation gene 3 protein
rs5046	1	230850398	A	993	0.4419	6.558	8.803e-11	3484-60_2	Angiotensinogen
rs5046	1	230850398	A	993	0.3188	4.478	8.415e-06	5340-24_3	Caspase-10
rs11122584	1	230860040	A	987	0.4265	6.614	6.117e-11	3484-60_2	Angiotensinogen
rs1326888	1	230863160	G	995	0.2464	5.246	1.9e-07	3484-60_2	Angiotensinogen
rs2493151	1	230878561	A	994	0.3349	6.769	2.223e-11	3484-60_2	Angiotensinogen
rs2493151	1	230878561	A	994	0.2419	4.61	4.556e-06	5340-24_3	Caspase-10
rs1890354	1	230894458	T	996	0.2978	4.628	4.174e-06	2839-2_1	Tumor necrosis factor ligand superfamily member 4
rs11122186	1	231134867	A	992	-0.3315	-4.446	9.742e-06	3302-58_1	Cystatin-F
rs542473	1	233842488	A	995	-0.4411	-4.55	6.016e-06	3823-9_1	Megakaryocyte-associated tyrosine-protein kinase
rs7547991	1	234115450	T	995	-0.2213	-4.863	1.343e-06	3488-64_2	Catalase
rs4612688	1	234166937	T	996	0.4492	4.569	5.517e-06	5009-11_1	Moesin
rs12128887	1	234219212	G	995	-0.2547	-4.64	3.952e-06	3208-2_4	Matrilin-3
rs6696170	1	234772346	T	986	0.2467	4.753	2.303e-06	5487-7_3	SLAM family member 7
rs12125195	1	234778948	T	996	0.2865	5.318	1.294e-07	5487-7_3	SLAM family member 7
rs10910479	1	234779059	A	997	0.2179	4.454	9.404e-06	5487-7_3	SLAM family member 7
rs486650	1	234819885	T	992	-0.2104	-4.775	2.071e-06	3875-62_1	AT-rich interactive domain-containing protein 3A
rs486650	1	234819885	T	992	-0.2085	-4.638	3.995e-06	4547-59_2	Leucine-rich repeat transmembrane protein FLRT1
rs486650	1	234819885	T	992	-0.2046	-4.57	5.501e-06	4130-71_1	Fibroblast growth factor 6
rs486650	1	234819885	T	992	-0.1996	-4.515	7.08e-06	4487-1_1	Fibroblast growth factor 7
rs2987464	1	234831590	G	989	-0.4241	-4.657	3.655e-06	3115-64_2	Mitogen-activated protein kinase 1
rs2987464	1	234831590	G	989	-0.4206	-4.633	4.085e-06	5256-86_3	cGMP-specific 3',5'-cyclic phosphodiesterase
rs2987464	1	234831590	G	989	-0.4085	-4.477	8.437e-06	3412-7_1	Apoptosis regulator Bcl-2
rs2987464	1	234831590	G	989	-0.4057	-4.445	9.782e-06	5012-67_1	Adenylate kinase isoenzyme 1
rs615086	1	234838501	C	997	0.1996	4.526	6.73e-06	2805-6_2	Angiotensin-converting enzyme 2
rs16833290	1	236265665	C	997	0.2618	4.941	9.112e-07	3213-65_2	Nidogen-1
rs10924244	1	236281777	G	995	-0.1929	-4.608	4.603e-06	3213-65_2	Nidogen-1
rs6428955	1	236647736	T	992	0.2217	4.544	6.211e-06	3889-64_2	Lamin-B1
rs17753447	1	236681581	A	995	0.2601	4.487	8.069e-06	2598-9_3	Tumor necrosis factor receptor superfamily member 9
rs2298096	1	236709508	A	995	0.4419	4.85	1.437e-06	4995-16_1	15-hydroxyprostaglandin dehydrogenase [NAD(+)]
rs6684412	1	237247063	C	996	-0.2247	-4.456	9.293e-06	4125-52_2	Advanced glycosylation end product-specific receptor, soluble
rs12746235	1	237342712	T	996	0.2263	4.529	6.662e-06	3081-70_2	NKG2D ligand 1
rs6677658	1	237559537	C	996	0.5459	4.825	1.621e-06	4160-49_1	72 kDa type IV collagenase
rs12064384	1	237568376	T	995	0.4882	4.659	3.617e-06	2837-3_2	Hepatocyte growth factor receptor
rs7552202	1	237600863	T	997	-0.2263	-4.728	2.593e-06	4158-54_2	Urokinase-type plasminogen activator
rs1464458	1	237926902	G	997	0.6038	4.577	5.305e-06	3305-6_1	Delta-like protein 4
rs12043362	1	237960958	A	995	0.5964	4.562	5.714e-06	3305-6_1	Delta-like protein 4
rs12023910	1	237972978	T	996	0.655	5.071	4.721e-07	3305-6_1	Delta-like protein 4
rs4659546	1	239719408	A	984	-0.7193	-4.592	4.958e-06	4452-9_2	Leucine-rich repeat transmembrane neuronal protein 1
rs6690953	1	240179932	T	991	0.2033	4.585	5.123e-06	2869-68_3	Protein kinase C delta type
rs10737842	1	240312435	C	993	-0.1885	-4.54	6.331e-06	4498-62_2	Neural cell adhesion molecule 1, 120 kDa isoform
rs6692418	1	240506429	C	989	0.1891	4.722	2.674e-06	3554-24_1	Adiponectin
rs10802865	1	240529458	T	996	0.1986	4.544	6.21e-06	5016-61_2	Protein DJ-1
rs2356386	1	240601269	A	995	-0.3731	-4.482	8.255e-06	5034-79_1	Trypsin-2
rs10754705	1	240613766	G	997	-0.3682	-4.983	7.395e-07	5034-79_1	Trypsin-2
rs4659995	1	240835685	A	994	-0.2245	-5.094	4.197e-07	4987-17_1	Immunoglobulin alpha Fc receptor
rs10158567	1	241288510	A	994	0.2355	4.749	2.348e-06	4280-47_2	Proteasome subunit alpha type-2
rs12130136	1	241817229	A	996	0.2039	4.521	6.895e-06	3604-6_4	Beta-Ala-His dipeptidase
rs427565	1	242405424	T	995	0.2318	4.714	2.776e-06	2654-19_1	Tumor necrosis factor receptor superfamily member 1A
rs6676375	1	242874885	C	994	0.2803	4.519	6.957e-06	2653-62_1	Microtubule-associated protein tau
rs12123018	1	244087842	C	993	-0.2104	-4.694	3.052e-06	2937-10_2	Apolipoprotein E (isoform E3)
rs3102460	1	244576717	C	995	-0.2296	-4.7	2.972e-06	2879-9_2	Alpha-1-antichymotrypsin
rs3124064	1	244635604	T	995	0.2116	4.452	9.461e-06	2859-69_2	Histone deacetylase 8
rs7524543	1	245116281	C	995	0.2281	4.669	3.437e-06	3581-53_3	Alpha-2-HS-glycoprotein
rs11811491	1	245477121	G	996	0.3515	5.019	6.165e-07	2763-66_2	Fibroblast growth factor 20
rs4658765	1	245558975	A	997	-0.3065	-4.694	3.058e-06	2879-9_2	Alpha-1-antichymotrypsin
rs1621632	1	245717698	A	997	-0.2374	-4.502	7.543e-06	2797-56_2	Apolipoprotein B
rs1771495	1	245727340	A	996	-0.4283	-4.511	7.222e-06	3192-3_2	Cytosolic non-specific dipeptidase
rs12727477	1	246169443	C	995	0.1935	4.486	8.094e-06	2952-75_2	Insulin-like growth factor I
rs11580428	1	246257416	A	996	-0.3441	-5.535	3.995e-08	3474-19_2	Thrombospondin-1
rs11580428	1	246257416	A	996	-0.3175	-5.166	2.889e-07	2790-54_2	Neutrophil-activating peptide 2
rs11580428	1	246257416	A	996	-0.3122	-5.062	4.953e-07	4544-4_3	Connective tissue-activating peptide III
rs11580428	1	246257416	A	996	-0.3154	-5.015	6.267e-07	5354-11_3	Keratin, type I cytoskeletal 18
rs11580428	1	246257416	A	996	-0.3004	-4.827	1.608e-06	2986-49_2	Gro-beta/gamma
rs11580428	1	246257416	A	996	-0.2875	-4.609	4.581e-06	2523-31_3	C-C motif chemokine 5
rs11580428	1	246257416	A	996	-0.2814	-4.542	6.263e-06	3171-57_2	Amyloid beta A4 protein
rs3935608	1	246963019	C	996	-0.2116	-4.486	8.115e-06	3450-4_2	Kallikrein-6
rs10888379	1	247929510	T	978	-0.244	-5.074	4.655e-07	3179-51_2	Lysosomal protective protein
rs6681046	1	247978339	A	997	0.4268	4.595	4.884e-06	3845-51_2	Dynein light chain roadblock-type 1
rs12130569	1	247986129	G	996	0.3012	5.818	8.019e-09	3845-51_2	Dynein light chain roadblock-type 1
rs6690724	1	248008668	T	997	0.6175	6.987	5.16e-12	3845-51_2	Dynein light chain roadblock-type 1
rs10788730	1	248013444	C	988	0.3308	6.649	4.872e-11	3845-51_2	Dynein light chain roadblock-type 1
rs4417105	1	248016487	G	997	0.3266	4.86	1.361e-06	3845-51_2	Dynein light chain roadblock-type 1
rs12096473	1	248016894	T	994	0.6327	7.333	4.678e-13	3845-51_2	Dynein light chain roadblock-type 1
rs3737276	1	248024073	C	992	0.3613	7.689	3.576e-14	3845-51_2	Dynein light chain roadblock-type 1
rs12117966	1	248033167	T	991	0.3694	8.339	2.5e-16	3845-51_2	Dynein light chain roadblock-type 1
rs12029078	1	248034700	C	997	0.5279	9.329	6.747e-20	3845-51_2	Dynein light chain roadblock-type 1
rs4925748	1	248038197	G	994	0.3945	8.798	6.084e-18	3845-51_2	Dynein light chain roadblock-type 1
rs1339847	1	248039294	A	996	0.8472	12.36	9.184e-33	3845-51_2	Dynein light chain roadblock-type 1
rs3811444	1	248039451	T	997	-0.2826	-6.213	7.631e-10	3845-51_2	Dynein light chain roadblock-type 1
rs4925574	1	248040018	G	995	0.4282	9.178	2.504e-19	3845-51_2	Dynein light chain roadblock-type 1
rs12404125	1	248044459	C	993	-0.203	-4.667	3.477e-06	3845-51_2	Dynein light chain roadblock-type 1
rs11542478	2	38938	C	997	-0.3174	-5.2	2.424e-07	3858-5_1	Low molecular weight phosphotyrosine protein phosphatase
rs35097511	2	47648	A	995	-0.4171	-4.904	1.096e-06	3858-5_1	Low molecular weight phosphotyrosine protein phosphatase
rs4438516	2	53652	A	995	-0.3948	-5.038	5.579e-07	3858-5_1	Low molecular weight phosphotyrosine protein phosphatase
rs957298	2	63452	G	997	-0.4181	-4.96	8.289e-07	3858-5_1	Low molecular weight phosphotyrosine protein phosphatase
rs7562634	2	75947	A	997	-0.4879	-6.018	2.486e-09	3858-5_1	Low molecular weight phosphotyrosine protein phosphatase
rs7588043	2	104979	T	993	0.8443	22.34	7.944e-90	3858-5_1	Low molecular weight phosphotyrosine protein phosphatase
rs300780	2	110819	T	994	-0.5975	-15.01	5.248e-46	3858-5_1	Low molecular weight phosphotyrosine protein phosphatase
rs300778	2	111964	C	990	-0.2537	-4.651	3.761e-06	3858-5_1	Low molecular weight phosphotyrosine protein phosphatase
rs10519439	2	118913	T	995	-0.5388	-12.21	4.711e-32	3858-5_1	Low molecular weight phosphotyrosine protein phosphatase
rs393277	2	121539	T	997	-0.3483	-5.128	3.527e-07	3858-5_1	Low molecular weight phosphotyrosine protein phosphatase
rs12623893	2	131700	G	995	0.7901	19.72	2.993e-73	3858-5_1	Low molecular weight phosphotyrosine protein phosphatase
rs300717	2	136638	G	993	-0.2681	-5.047	5.336e-07	3858-5_1	Low molecular weight phosphotyrosine protein phosphatase
rs381726	2	151464	C	995	-0.5398	-13.04	5.594e-36	3858-5_1	Low molecular weight phosphotyrosine protein phosphatase
rs6707786	2	166224	T	995	-0.2708	-5.941	3.926e-09	3858-5_1	Low molecular weight phosphotyrosine protein phosphatase
rs300756	2	233416	A	995	-0.5196	-9.158	2.963e-19	3858-5_1	Low molecular weight phosphotyrosine protein phosphatase
rs300703	2	239416	C	996	-0.4914	-6.687	3.802e-11	3858-5_1	Low molecular weight phosphotyrosine protein phosphatase
rs300705	2	240785	A	993	-0.5393	-10.69	2.483e-25	3858-5_1	Low molecular weight phosphotyrosine protein phosphatase
rs7580141	2	248037	A	997	-0.6254	-14.55	1.307e-43	3858-5_1	Low molecular weight phosphotyrosine protein phosphatase
rs4455191	2	256278	C	995	-0.5867	-13.81	8.531e-40	3858-5_1	Low molecular weight phosphotyrosine protein phosphatase
rs11553746	2	272203	T	996	1.237	47.51	1.111e-257	3858-5_1	Low molecular weight phosphotyrosine protein phosphatase
rs3828329	2	279705	T	996	-0.5874	-13.86	4.821e-40	3858-5_1	Low molecular weight phosphotyrosine protein phosphatase
rs6548221	2	295255	A	995	-0.4832	-9.6	6.327e-21	3858-5_1	Low molecular weight phosphotyrosine protein phosphatase
rs6548222	2	296812	G	995	-0.6392	-15.89	7.699e-51	3858-5_1	Low molecular weight phosphotyrosine protein phosphatase
rs12475664	2	309097	A	990	0.3741	8.263	4.558e-16	3858-5_1	Low molecular weight phosphotyrosine protein phosphatase
rs7355657	2	313392	G	995	-0.258	-4.572	5.433e-06	3858-5_1	Low molecular weight phosphotyrosine protein phosphatase
rs4971352	2	980350	T	997	0.4	4.497	7.7e-06	3190-43_1	Growth arrest-specific protein 1
rs2668844	2	2354885	T	994	0.2316	5.061	4.97e-07	3303-23_2	Cystatin-M
rs4853911	2	2601765	A	986	-0.3782	-4.639	3.969e-06	3195-50_2	Granulysin
rs1071625	2	3579760	C	997	-0.221	-4.96	8.305e-07	4430-44_3	Collectin-11
rs1071625	2	3579760	C	997	-0.2099	-4.645	3.861e-06	3035-80_2	Interleukin-19
rs13399327	2	3599539	G	994	-0.2665	-4.664	3.522e-06	3035-80_2	Interleukin-19
rs13399327	2	3599539	G	994	-0.257	-4.565	5.629e-06	4430-44_3	Collectin-11
rs7563960	2	3599700	G	996	0.238	5.331	1.212e-07	4430-44_3	Collectin-11
rs7563960	2	3599700	G	996	0.2258	4.984	7.358e-07	3035-80_2	Interleukin-19
rs2071639	2	3628383	A	996	-0.3269	-4.923	9.984e-07	4430-44_3	Collectin-11
rs2071639	2	3628383	A	996	-0.3313	-4.912	1.057e-06	3035-80_2	Interleukin-19
rs13017757	2	3645429	T	991	-0.2508	-4.922	1.003e-06	3035-80_2	Interleukin-19
rs11902670	2	3647117	T	996	-0.3347	-4.834	1.549e-06	4430-44_3	Collectin-11
rs7588285	2	3648186	C	996	0.6993	13.98	1.13e-40	4430-44_3	Collectin-11
rs7588285	2	3648186	C	996	0.6794	13.31	2.746e-37	3035-80_2	Interleukin-19
rs7588285	2	3648186	C	996	0.3315	6.018	2.479e-09	3037-62_1	Interleukin-1 beta
rs7588285	2	3648186	C	996	0.3135	5.725	1.367e-08	3854-24_1	Nascent polypeptide-associated complex subunit alpha
rs7588285	2	3648186	C	996	0.3103	5.67	1.875e-08	3587-53_1	Bone morphogenetic protein 10
rs7588285	2	3648186	C	996	0.251	4.772	2.101e-06	3796-79_2	Angiopoietin-related protein 4
rs7588285	2	3648186	C	996	0.2531	4.585	5.125e-06	4567-82_2	SH2 domain-containing protein 1A
rs1564331	2	4583204	A	991	-0.2977	-4.913	1.05e-06	3799-11_2	Carbonic anhydrase 3
rs13418872	2	5739987	T	995	0.4842	4.55	6.029e-06	3350-53_2	Calcium/calmodulin-dependent protein kinase type II subunit alpha
rs35877226	2	6128670	C	995	-0.2102	-4.464	8.986e-06	3642-4_1	SLAM family member 5
rs12614070	2	6172787	G	997	0.2437	4.442	9.913e-06	3802-50_1	Cystatin-S
rs1585534	2	6595158	G	996	0.2078	4.697	3.017e-06	3366-51_2	Extracellular matrix protein 1
rs11696092	2	6652490	A	996	0.2098	4.556	5.857e-06	3057-55_1	WNT1-inducible-signaling pathway protein 1
rs13392122	2	6660745	G	995	0.2192	4.877	1.257e-06	3366-51_2	Extracellular matrix protein 1
rs16865459	2	6788641	A	995	-0.2547	-4.783	1.994e-06	4480-59_2	Complement C3b
rs11678085	2	7526841	A	997	-0.3265	-4.675	3.344e-06	4929-55_1	Sex hormone-binding globulin
rs42676	2	8099505	G	996	-0.4785	-4.63	4.147e-06	3449-58_2	Kallistatin
rs2562003	2	8477495	C	997	-0.2061	-4.449	9.618e-06	2658-27_1	NT-3 growth factor receptor
rs1558628	2	10478422	C	997	0.2739	4.476	8.478e-06	2839-2_1	Tumor necrosis factor ligand superfamily member 4
rs4668687	2	10688969	T	997	0.216	4.677	3.313e-06	3864-5_2	40S ribosomal protein S7
rs10168758	2	11188257	A	996	-0.3216	-4.754	2.285e-06	5068-54_3	Cytotoxic and regulatory T-cell molecule
rs4076903	2	11861920	C	997	-0.2097	-4.572	5.435e-06	2981-9_3	Endothelial cell-selective adhesion molecule
rs6723833	2	12211372	C	996	-0.2087	-4.569	5.525e-06	2833-20_1	Kallikrein-4
rs1879544	2	13025266	T	995	0.5578	4.516	7.068e-06	3808-76_2	Fibroblast growth factor receptor 2
rs11883799	2	13688593	T	995	0.2253	4.771	2.109e-06	3743-1_2	Stromelysin-2
rs17431227	2	14901673	A	997	0.3796	4.697	3.009e-06	4159-130_1	Complement factor H
rs2693013	2	16030034	C	993	0.1951	4.492	7.905e-06	2599-51_2	Tumor necrosis factor ligand superfamily member 9
rs6750986	2	16098393	G	997	0.2057	4.441	9.938e-06	2697-7_2	Platelet factor 4
rs4669035	2	16218710	T	994	0.2321	4.479	8.381e-06	2925-9_1	Plasminogen activator inhibitor 1
rs340744	2	16451641	A	995	-0.6417	-4.746	2.383e-06	4712-28_2	Apolipoprotein D
rs1367158	2	16590965	T	995	0.2187	4.502	7.535e-06	3104-8_2	ATP-dependent RNA helicase DDX19B
rs934224	2	16613889	C	996	0.2256	4.651	3.756e-06	3041-55_2	C-type mannose receptor 2
rs6746008	2	16621135	G	996	0.2008	4.472	8.638e-06	5029-3_1	Seprase
rs1515977	2	17291222	A	996	-0.5132	-4.744	2.405e-06	4697-59_2	Granulocyte-macrophage colony-stimulating factor
rs11332082	2	17345095	-	996	-0.5018	-4.711	2.81e-06	4697-59_2	Granulocyte-macrophage colony-stimulating factor
rs34867118	2	17442826	G	995	-0.3158	-4.914	1.043e-06	2743-5_2	Sonic hedgehog protein
rs6531058	2	18033770	A	996	-0.2041	-4.605	4.65e-06	3387-1_2	Serine/threonine-protein kinase PAK 3
rs11387377	2	18430627	-	997	-0.66	-4.812	1.73e-06	3324-51_1	T-lymphocyte surface antigen Ly-9
rs10495672	2	18494455	C	996	-0.2238	-4.541	6.294e-06	4238-4_2	Protein lin-7 homolog B
rs35082874	2	19023137	A	996	0.4735	4.621	4.321e-06	5090-49_2	Leukocyte immunoglobulin-like receptor subfamily B member 1
rs6710223	2	19412546	A	997	0.6336	4.619	4.365e-06	2878-66_2	Tyrosine-protein kinase Yes
rs1015378	2	19775396	A	986	0.2134	4.464	8.965e-06	4159-130_1	Complement factor H
rs11096673	2	20751442	A	996	0.2566	5.211	2.289e-07	4924-32_1	Interstitial collagenase
rs952275	2	21221399	G	995	-0.1863	-4.468	8.801e-06	2797-56_2	Apolipoprotein B
rs693	2	21232195	A	996	-0.1962	-4.702	2.942e-06	2797-56_2	Apolipoprotein B
rs11126598	2	21240364	A	997	0.2307	5.03	5.824e-07	2797-56_2	Apolipoprotein B
rs10199768	2	21244000	T	994	-0.2565	-6.159	1.062e-09	2797-56_2	Apolipoprotein B
rs1469513	2	21259562	C	996	-0.2605	-6.234	6.715e-10	2797-56_2	Apolipoprotein B
rs520354	2	21259612	G	996	0.3033	7.277	6.929e-13	2797-56_2	Apolipoprotein B
rs1367117	2	21263900	A	995	-0.2424	-5.527	4.155e-08	2797-56_2	Apolipoprotein B
rs588245	2	21270057	A	997	-0.2311	-5.623	2.443e-08	2797-56_2	Apolipoprotein B
rs666416	2	21304147	A	996	0.2163	5.261	1.757e-07	2797-56_2	Apolipoprotein B
rs2337383	2	21320516	G	996	-0.2073	-4.582	5.193e-06	2797-56_2	Apolipoprotein B
rs398532	2	21438480	A	989	-0.2048	-4.809	1.756e-06	2797-56_2	Apolipoprotein B
rs437362	2	21446845	C	994	-0.2126	-4.992	7.067e-07	2797-56_2	Apolipoprotein B
rs949790	2	21449987	A	988	-0.2262	-4.568	5.556e-06	2797-56_2	Apolipoprotein B
rs329750	2	22209835	C	993	0.5287	4.852	1.418e-06	4546-27_3	EGF-like module-containing mucin-like hormone receptor-like 2
rs1530046	2	23623283	T	996	-0.6335	-4.443	9.851e-06	5412-53_3	CD27 antigen
rs34277133	2	24466897	A	995	0.8405	4.448	9.63e-06	2672-60_1	Teratocarcinoma-derived growth factor 1
rs41288827	2	27587266	A	993	0.8163	4.57	5.502e-06	5317-3_3	CD70 antigen
rs41288827	2	27587266	A	993	0.8172	4.485	8.165e-06	5340-24_3	Caspase-10
rs1260326	2	27730940	T	986	0.1893	4.542	6.271e-06	2617-56_35	Receptor tyrosine-protein kinase erbB-3
rs6744393	2	27750139	T	997	0.2866	4.713	2.791e-06	5363-51_3	Semaphorin-3E
rs11677458	2	28439845	G	997	-0.6562	-4.694	3.059e-06	4911-49_2	Glutathione S-transferase P
rs11677458	2	28439845	G	997	-0.6461	-4.613	4.485e-06	3845-51_2	Dynein light chain roadblock-type 1
rs4665408	2	28521057	T	996	-0.1908	-4.579	5.26e-06	5078-82_3	Ephrin type-B receptor 6
rs11902329	2	28592116	A	993	0.2052	4.635	4.043e-06	2851-63_3	C5a anaphylatoxin
rs7579759	2	28693648	A	995	0.1979	4.611	4.538e-06	3323-37_1	Low-density lipoprotein receptor-related protein 8
rs13008915	2	29144512	C	995	0.2111	4.485	8.138e-06	3503-4_2	Integrin alpha-I: beta-1 complex
rs10495768	2	29580031	G	996	-0.2227	-4.527	6.705e-06	2834-54_1	Kallikrein-8
rs4665470	2	29801649	G	997	-0.3011	-4.798	1.851e-06	2761-49_2	Fibroblast growth factor 18
rs2631941	2	29981286	G	997	-0.2686	-4.653	3.72e-06	2212-69_1	Tissue-type plasminogen activator
rs2541180	2	29986574	G	996	-0.2726	-4.714	2.772e-06	2212-69_1	Tissue-type plasminogen activator
rs10210471	2	30518711	T	995	0.2055	4.466	8.871e-06	3676-15_3	Cation-independent mannose-6-phosphate receptor
rs7565899	2	30902999	A	994	0.201	4.459	9.185e-06	3817-18_1	Protein kinase C theta type
rs2280404	2	30945896	G	996	0.2125	4.648	3.804e-06	4278-14_3	Protein disulfide-isomerase
rs45517637	2	31590378	A	996	0.4823	4.848	1.444e-06	4383-97_1	Inhibin beta A chain:Inhibin beta B chain heterodimer
rs7594686	2	33974994	T	986	-0.25	-4.82	1.661e-06	3443-61_2	Homeodomain-interacting protein kinase 3
rs735379	2	34257592	G	996	-0.3498	-4.738	2.476e-06	3651-50_5	Vascular endothelial growth factor receptor 2
rs799015	2	34383472	A	995	0.2068	4.549	6.063e-06	5062-60_3	CD226 antigen
rs1434154	2	34595673	C	993	0.2025	4.688	3.149e-06	4160-49_1	72 kDa type IV collagenase
rs11897499	2	34956399	C	996	0.1851	4.45	9.577e-06	3367-8_3	Fetuin-B
rs280774	2	35120733	G	993	-0.3464	-4.443	9.893e-06	5078-82_3	Ephrin type-B receptor 6
rs938024	2	36190151	A	994	0.1917	4.494	7.818e-06	4125-52_2	Advanced glycosylation end product-specific receptor, soluble
rs6714112	2	36905013	A	991	0.2856	4.882	1.222e-06	2828-82_2	Kunitz-type protease inhibitor 1
rs6717705	2	36926547	T	997	0.3287	4.99	7.12e-07	2828-82_2	Kunitz-type protease inhibitor 1
rs12988310	2	36931485	A	996	0.3211	4.882	1.221e-06	2828-82_2	Kunitz-type protease inhibitor 1
rs10490664	2	36963787	T	997	-0.211	-4.503	7.487e-06	4131-72_2	Fibronectin
rs11903252	2	37292890	G	997	0.243	4.819	1.672e-06	2864-2_3	Dual specificity mitogen-activated protein kinase kinase 1
rs4670208	2	37787271	G	997	0.2191	4.461	9.095e-06	3056-11_1	NKG2-D type II integral membrane protein
rs1897095	2	37997433	A	996	0.3321	4.589	5.025e-06	4981-6_1	Desmocollin-3
rs13025715	2	38026199	T	997	0.321	4.469	8.774e-06	3189-61_2	Enteropeptidase
rs10179753	2	40775133	G	987	0.2039	4.57	5.504e-06	4194-26_3	Acidic leucine-rich nuclear phosphoprotein 32 family member B
rs17660954	2	41917067	G	997	0.2443	4.765	2.171e-06	2954-56_2	Neutrophil collagenase
rs4381822	2	41996612	A	993	0.2276	5.068	4.786e-07	5020-50_1	Phosphoglycerate kinase 1
rs4381822	2	41996612	A	993	0.2168	4.877	1.252e-06	4318-12_3	Tyrosine-protein phosphatase non-receptor type 6
rs4381822	2	41996612	A	993	0.2171	4.845	1.469e-06	3397-7_4	Tyrosine-protein phosphatase non-receptor type 11
rs6732676	2	41998066	C	995	0.2221	4.834	1.551e-06	2954-56_2	Neutrophil collagenase
rs7591141	2	42353031	T	996	-0.2303	-4.494	7.812e-06	5035-7_1	Thymidylate synthase
rs11900368	2	43159466	T	995	0.2024	4.454	9.369e-06	2977-7_2	Tumor necrosis factor receptor superfamily member EDAR
rs6741704	2	43343806	A	997	0.2728	5.483	5.298e-08	3046-31_1	Resistin
rs10199639	2	43347127	G	996	0.2717	5.08	4.502e-07	3046-31_1	Resistin
rs17334415	2	43614210	C	997	-0.319	-4.525	6.775e-06	5340-24_3	Caspase-10
rs17406367	2	43617733	A	997	-0.3093	-4.545	6.167e-06	5340-24_3	Caspase-10
rs7573769	2	44187384	G	995	-0.2581	-4.717	2.743e-06	4985-11_1	Fatty acid-binding protein, epidermal
rs341605	2	45064187	T	996	-0.474	-4.452	9.494e-06	5124-69_3	Intercellular adhesion molecule 5
rs10191480	2	45281360	G	996	-0.2137	-4.929	9.687e-07	3281-19_1	Angiopoietin-related protein 3
rs952331	2	45966098	G	997	0.2027	4.463	9.026e-06	2455-17_4	Interleukin-12
rs10206177	2	46084518	G	995	0.1995	4.515	7.103e-06	2762-30_2	Fibroblast growth factor 19
rs1966813	2	46097897	G	994	0.2066	4.658	3.633e-06	2762-30_2	Fibroblast growth factor 19
rs17034571	2	46345932	C	997	0.6031	4.621	4.329e-06	4993-16_1	Glutathione S-transferase A3
rs281492	2	46423643	T	994	-0.2089	-4.681	3.245e-06	3376-49_2	Interleukin-17 receptor D
rs281492	2	46423643	T	994	0.1966	4.533	6.539e-06	2823-7_1	COMM domain-containing protein 7
rs281492	2	46423643	T	994	-0.1991	-4.471	8.691e-06	3489-9_2	Ciliary Neurotrophic Factor
rs281492	2	46423643	T	994	0.1984	4.467	8.845e-06	2855-49_2	Mitogen-activated protein kinase 3
rs4035887	2	46567227	G	997	0.1973	4.584	5.152e-06	4552-13_2	Heparan-sulfate 6-O-sulfotransferase 1
rs11125086	2	46889996	A	996	-0.221	-4.575	5.376e-06	4965-27_1	ATP synthase subunit beta, mitochondrial
rs17773190	2	47030363	G	995	-0.1997	-4.601	4.759e-06	4883-56_2	Insulin
rs6733709	2	47048969	T	996	0.22	4.952	8.631e-07	4429-51_2	Carbohydrate sulfotransferase 6
rs11900463	2	47317952	T	997	-0.2593	-4.912	1.052e-06	5357-60_3	Neuroligin-4, X-linked
rs17036359	2	47451982	A	995	0.4727	4.87	1.297e-06	2704-74_1	Tumor necrosis factor receptor superfamily member 13B
rs13429511	2	49014171	C	992	0.2095	4.671	3.412e-06	4224-7_2	Heterogeneous nuclear ribonucleoprotein Q
rs10191910	2	49032793	A	997	-0.2188	-5.373	9.638e-08	3438-10_2	Follistatin-related protein 3
rs10191910	2	49032793	A	997	-0.2019	-4.585	5.121e-06	3357-67_2	Cyclin-dependent kinase 2:Cyclin-A2 complex
rs6729798	2	49033686	A	994	-0.2339	-4.967	8.027e-07	5066-134_3	CMRF35-like molecule 6
rs6729798	2	49033686	A	994	-0.2001	-4.527	6.713e-06	3438-10_2	Follistatin-related protein 3
rs35827871	2	49037616	-	979	-0.2221	-5.198	2.451e-07	3438-10_2	Follistatin-related protein 3
rs35827871	2	49037616	-	979	-0.2342	-5.072	4.706e-07	5066-134_3	CMRF35-like molecule 6
rs35827871	2	49037616	-	979	0.2099	4.615	4.462e-06	4220-39_2	Tyrosine-protein kinase Fer
rs995146	2	49103144	C	996	-0.4601	-5.137	3.364e-07	5246-64_3	cGMP-dependent 3',5'-cyclic phosphodiesterase
rs995146	2	49103144	C	996	0.3931	4.565	5.629e-06	2658-27_1	NT-3 growth factor receptor
rs6545088	2	49186043	C	997	0.1699	4.453	9.437e-06	2851-63_3	C5a anaphylatoxin
rs1014274	2	49205025	T	995	0.1977	4.442	9.912e-06	3803-10_2	Cystatin-D
rs4971588	2	49554983	C	978	-0.2103	-4.612	4.521e-06	3056-11_1	NKG2-D type II integral membrane protein
rs817092	2	49573877	T	996	-0.3169	-4.648	3.798e-06	5031-10_1	Spectrin alpha chain, non-erythrocytic 1
rs35035511	2	49634569	A	997	-0.2445	-4.468	8.803e-06	5031-10_1	Spectrin alpha chain, non-erythrocytic 1
rs17180263	2	49904397	T	996	-0.6779	-4.562	5.712e-06	3173-49_2	N-acylethanolamine-hydrolyzing acid amidase
rs13003111	2	50243386	T	996	0.2486	4.461	9.083e-06	5021-13_1	Inorganic pyrophosphatase
rs13031783	2	50935963	C	995	0.2708	4.457	9.248e-06	4212-5_3	Epidermal growth factor receptor substrate 15-like 1
rs13382584	2	51247294	C	994	-0.2046	-4.449	9.59e-06	5060-62_3	Programmed cell death 1 ligand 1
rs13386392	2	51352685	T	988	-0.3649	-4.489	7.989e-06	3367-8_3	Fetuin-B
rs2883426	2	51825042	G	987	-0.2326	-4.527	6.708e-06	2843-13_2	Kunitz-type protease inhibitor 2
rs11890872	2	52257509	A	996	0.2278	4.447	9.708e-06	3521-16_2	Thyroid Stimulating Hormone
rs12470916	2	52264841	C	987	-0.2046	-4.582	5.193e-06	3201-49_2	Kallikrein-5
rs10514807	2	52511962	T	996	-0.6501	-4.91	1.064e-06	4453-83_3	Leucine-rich repeat transmembrane neuronal protein 3
rs1922207	2	52519388	T	996	-0.6054	-4.745	2.389e-06	4453-83_3	Leucine-rich repeat transmembrane neuronal protein 3
rs7579852	2	52608152	A	994	-0.605	-4.708	2.854e-06	4453-83_3	Leucine-rich repeat transmembrane neuronal protein 3
rs1357204	2	53609363	G	997	-0.3168	-4.556	5.869e-06	3431-54_2	Ephrin type-A receptor 1
rs17268019	2	53735050	G	988	-0.2488	-4.718	2.726e-06	3061-61_2	Cathepsin B
rs17044943	2	53820452	G	992	0.2368	4.596	4.875e-06	2842-68_1	Intercellular adhesion molecule 2
rs10173697	2	55066310	T	996	-0.2319	-5.193	2.504e-07	3003-29_2	Natural cytotoxicity triggering receptor 3
rs6754447	2	55068451	A	993	-0.2045	-4.467	8.865e-06	3003-29_2	Natural cytotoxicity triggering receptor 3
rs17192322	2	57531648	G	993	-0.4166	-4.679	3.291e-06	5022-61_1	Proteasome activator complex subunit 1
rs7565873	2	59042268	C	996	-0.2015	-4.465	8.937e-06	3489-9_2	Ciliary Neurotrophic Factor
rs7565873	2	59042268	C	996	-0.1993	-4.443	9.889e-06	3494-71_3	Fibroblast growth factor 17
rs17552189	2	59072969	T	997	0.2166	4.71	2.831e-06	3498-53_2	Interleukin-17A
rs17049785	2	59089629	C	997	-0.2924	-4.528	6.663e-06	2835-1_4	X-ray repair cross-complementing protein 6
rs2215892	2	59496453	C	996	0.2033	4.679	3.288e-06	5383-14_3	Tumor necrosis factor receptor superfamily member 13C
rs17585147	2	59686346	G	995	-0.2127	-4.484	8.17e-06	3795-6_2	Disintegrin and metalloproteinase domain-containing protein 9
rs12988223	2	60873585	T	997	-0.5207	-4.515	7.077e-06	3191-50_2	WAP, kazal, immunoglobulin, kunitz and NTR domain-containing protein 1
rs17033754	2	61041155	C	997	0.268	4.524	6.796e-06	2665-26_2	Tumor necrosis factor receptor superfamily member 17
rs12467885	2	62515311	A	991	-0.241	-5.19	2.555e-07	5066-134_3	CMRF35-like molecule 6
rs11904379	2	62530788	G	993	-0.2489	-5.619	2.499e-08	5066-134_3	CMRF35-like molecule 6
rs9309343	2	62549902	T	994	0.2097	4.525	6.767e-06	5228-25_2	Kinesin-like protein KIF23
rs11896546	2	62625844	G	994	0.1731	4.622	4.3e-06	4929-55_1	Sex hormone-binding globulin
rs12713458	2	62632629	G	992	-0.1806	-4.442	9.93e-06	3488-64_2	Catalase
rs10169216	2	62680102	A	993	0.3034	5.066	4.84e-07	5085-18_3	Interleukin-20 receptor subunit alpha
rs17740892	2	64550332	T	995	-0.2518	-4.592	4.951e-06	4495-33_2	Kininogen-1
rs17679928	2	66919316	C	994	0.3827	4.695	3.041e-06	3538-26_1	Aromatic-L-amino-acid decarboxylase
rs28501412	2	69151900	T	996	0.4061	4.463	9.001e-06	3218-8_2	Glutamate carboxypeptidase 2
rs4375901	2	69390369	T	997	0.2099	4.84	1.504e-06	4984-83_1	S-formylglutathione hydrolase
rs2863792	2	70871146	T	997	-0.584	-4.475	8.51e-06	3888-8_1	Inhibitor of growth protein 1
rs2041078	2	70874972	A	996	-0.2087	-4.573	5.426e-06	3729-16_2	Somatostatin-28
rs3771463	2	70899002	G	995	0.1996	4.482	8.274e-06	3190-43_1	Growth arrest-specific protein 1
rs7580273	2	71276698	A	996	-0.4793	-9.972	2.198e-22	3894-15_2	N-acetyl-D-glucosamine kinase
rs9636398	2	71288817	A	996	-0.5306	-9.636	4.582e-21	3894-15_2	N-acetyl-D-glucosamine kinase
rs12996507	2	71298338	T	996	-0.5124	-8.918	2.246e-18	3894-15_2	N-acetyl-D-glucosamine kinase
rs17501197	2	71303274	T	997	-0.4718	-7.841	1.152e-14	3894-15_2	N-acetyl-D-glucosamine kinase
rs6714900	2	71325355	G	996	-0.5154	-11.57	3.769e-29	3894-15_2	N-acetyl-D-glucosamine kinase
rs2111605	2	71330535	T	995	-0.3131	-4.583	5.164e-06	3894-15_2	N-acetyl-D-glucosamine kinase
rs11541017	2	71351487	A	994	0.2579	5.981	3.099e-09	3894-15_2	N-acetyl-D-glucosamine kinase
rs357756	2	71365676	A	993	-0.3316	-6.787	1.974e-11	3894-15_2	N-acetyl-D-glucosamine kinase
rs1458868	2	71376201	C	996	-0.2643	-6.022	2.427e-09	3894-15_2	N-acetyl-D-glucosamine kinase
rs6574	2	71376999	A	997	-0.3339	-6.867	1.158e-11	3894-15_2	N-acetyl-D-glucosamine kinase
rs2125500	2	71434829	T	996	-0.3145	-4.49	7.947e-06	3894-15_2	N-acetyl-D-glucosamine kinase
rs2670738	2	71535431	G	997	-0.3175	-4.468	8.82e-06	3894-15_2	N-acetyl-D-glucosamine kinase
rs11126331	2	71671116	C	985	-0.2168	-4.681	3.254e-06	3894-15_2	N-acetyl-D-glucosamine kinase
rs4241246	2	71676366	C	991	-0.1965	-4.487	8.073e-06	3894-15_2	N-acetyl-D-glucosamine kinase
rs35583916	2	72430393	A	995	1.018	5.154	3.07e-07	4905-63_1	Coactosin-like protein
rs13033046	2	72852899	C	997	0.9356	4.632	4.097e-06	4905-63_1	Coactosin-like protein
rs4144837	2	73272855	T	996	0.2327	4.578	5.285e-06	3488-64_2	Catalase
rs7579359	2	74455472	T	996	-0.208	-4.487	8.075e-06	3806-55_1	Ephrin type-A receptor 5
rs6710960	2	74960055	C	995	-0.3908	-4.7	2.973e-06	3676-15_3	Cation-independent mannose-6-phosphate receptor
rs12611634	2	75673718	T	995	0.1994	4.538	6.39e-06	3853-56_1	Malate dehydrogenase, cytoplasmic
rs6714116	2	75863450	A	995	-0.2037	-4.458	9.225e-06	2865-77_2	Histone acetyltransferase KAT6A
rs2583537	2	76213310	G	994	0.2164	4.788	1.944e-06	3191-50_2	WAP, kazal, immunoglobulin, kunitz and NTR domain-containing protein 1
rs6756700	2	76655944	T	997	0.2061	4.613	4.496e-06	5111-15_3	Neurexin-3-beta
rs6756700	2	76655944	T	997	0.2115	4.595	4.885e-06	3440-7_2	Granzyme A
rs6756700	2	76655944	T	997	0.2055	4.554	5.923e-06	3806-55_1	Ephrin type-A receptor 5
rs12464763	2	76695140	G	980	-0.2036	-4.589	5.036e-06	3587-53_1	Bone morphogenetic protein 10
rs34081476	2	76710290	G	995	0.3424	4.661	3.569e-06	4389-2_1	Desert hedgehog protein N-product
rs34081476	2	76710290	G	995	0.3423	4.626	4.215e-06	4547-59_2	Leucine-rich repeat transmembrane protein FLRT1
rs34081476	2	76710290	G	995	0.3387	4.621	4.317e-06	3453-87_2	Tyrosine-protein kinase Lyn
rs34081476	2	76710290	G	995	0.333	4.515	7.101e-06	3115-64_2	Mitogen-activated protein kinase 1
rs1997448	2	76726686	A	995	-0.3107	-4.959	8.322e-07	3585-54_4	Basigin
rs1997448	2	76726686	A	995	-0.2762	-4.469	8.767e-06	3606-2_1	Discoidin domain-containing receptor 2
rs35540565	2	76738297	C	985	0.3524	4.626	4.23e-06	3453-87_2	Tyrosine-protein kinase Lyn
rs35540565	2	76738297	C	985	0.3431	4.462	9.064e-06	4547-59_2	Leucine-rich repeat transmembrane protein FLRT1
rs35540565	2	76738297	C	985	0.3418	4.453	9.453e-06	3115-64_2	Mitogen-activated protein kinase 1
rs1921232	2	76746719	A	993	-0.3061	-4.831	1.577e-06	3585-54_4	Basigin
rs6744333	2	76747930	C	993	0.2073	4.513	7.174e-06	3440-7_2	Granzyme A
rs9332421	2	76870739	A	994	0.1973	4.621	4.323e-06	3831-21_1	Phosphatidylinositol 3,4,5-trisphosphate 3-phosphatase and dual-specificity protein phosphatase PTEN
rs1400846	2	77038541	A	997	-0.372	-4.623	4.29e-06	4994-178_1	Heterogeneous nuclear ribonucleoprotein K
rs12052574	2	77076860	G	992	-0.3671	-4.504	7.48e-06	4994-178_1	Heterogeneous nuclear ribonucleoprotein K
rs2204599	2	78261403	A	993	0.2576	4.479	8.375e-06	5268-49_3	Matrix metalloproteinase-16
rs4852570	2	80742636	G	992	0.1991	4.502	7.541e-06	3627-71_4	Membrane metallo-endopeptidase-like 1
rs216616	2	80804156	G	997	-0.22	-4.686	3.171e-06	4994-178_1	Heterogeneous nuclear ribonucleoprotein K
rs13426066	2	82865850	A	995	0.2675	4.775	2.068e-06	4913-78_1	C-C motif chemokine 16
rs1386309	2	83924256	G	994	0.4839	4.574	5.404e-06	5384-67_3	Transcription factor IIIB 90 kDa subunit
rs17316184	2	84226391	C	994	-0.3435	-4.632	4.095e-06	5337-64_3	T-lymphocyte activation antigen CD86
rs60902818	2	84439157	T	995	0.2407	4.647	3.826e-06	4467-49_2	SPARC-like protein 1
rs6754217	2	85375676	T	997	0.3621	4.949	8.775e-07	3235-50_2	WAP, Kazal, immunoglobulin, Kunitz and NTR domain-containing protein 2
rs10460585	2	85555262	T	996	0.2233	5.191	2.543e-07	4968-50_1	Macrophage-capping protein
rs6747513	2	85565634	T	995	0.2526	5.845	6.87e-09	4968-50_1	Macrophage-capping protein
rs6716601	2	85596553	A	994	-0.2321	-4.636	4.02e-06	4968-50_1	Macrophage-capping protein
rs934774	2	85898143	A	994	-0.5097	-11.97	5.936e-31	3195-50_2	Granulysin
rs11894945	2	85904242	A	996	0.8035	7.76	2.105e-14	3195-50_2	Granulysin
rs6547631	2	85909026	T	997	-0.3379	-7.833	1.223e-14	3195-50_2	Granulysin
rs12989528	2	85911677	G	997	0.3615	6.333	3.642e-10	3195-50_2	Granulysin
rs17026540	2	85913162	T	997	-0.2849	-6.357	3.128e-10	3195-50_2	Granulysin
rs4832181	2	85916005	G	987	-0.548	-13.22	8.068e-37	3195-50_2	Granulysin
rs11887686	2	85924131	A	997	0.7514	10.06	9.918e-23	3195-50_2	Granulysin
rs1437743	2	85924989	T	994	-0.4679	-11.15	2.87e-27	3195-50_2	Granulysin
rs2366807	2	85926598	A	997	-0.4651	-11.07	6.424e-27	3195-50_2	Granulysin
rs12151621	2	85934499	A	995	0.9023	20.15	5.758e-76	3195-50_2	Granulysin
rs1370542	2	85944155	G	989	0.2091	4.805	1.79e-06	3195-50_2	Granulysin
rs11674181	2	85946999	T	996	0.4388	8.392	1.636e-16	3195-50_2	Granulysin
rs35297216	2	88605091	A	994	-0.5766	-5.154	3.083e-07	3046-31_1	Resistin
rs2002599	2	90017306	T	994	0.4917	5.919	4.451e-09	5440-26_3	Troponin I, fast skeletal muscle
rs2693240	2	90106490	C	993	0.4278	4.658	3.622e-06	5440-26_3	Troponin I, fast skeletal muscle
rs6748809	2	98391355	C	993	-0.207	-4.865	1.335e-06	4203-50_2	Cofilin-1
rs6748809	2	98391355	C	993	-0.2025	-4.516	7.05e-06	4224-7_2	Heterogeneous nuclear ribonucleoprotein Q
rs6748809	2	98391355	C	993	-0.1958	-4.484	8.171e-06	5488-74_3	Proto-oncogene tyrosine-protein kinase Src
rs2290258	2	100017074	C	993	0.3145	4.721	2.679e-06	2773-50_2	Interleukin-10
rs11887420	2	100370625	C	994	-0.5255	-4.541	6.28e-06	3232-28_2	Tartrate-resistant acid phosphatase type 5
rs7595476	2	100423162	T	997	0.3651	4.459	9.188e-06	3867-49_1	Seizure 6-like protein 2
rs3768984	2	101550987	C	995	0.2406	4.719	2.712e-06	2994-71_2	Interleukin-1 receptor-like 2
rs10176756	2	101743934	T	995	-0.2106	-4.492	7.887e-06	3079-62_2	Retinoic acid receptor responder protein 2
rs2110562	2	102629640	G	983	0.1937	4.621	4.323e-06	2991-9_2	Interleukin-1 receptor type 1
rs974950	2	102659194	T	997	0.2147	5.074	4.645e-07	2991-9_2	Interleukin-1 receptor type 1
rs868251	2	102683386	T	996	0.2105	4.641	3.928e-06	2991-9_2	Interleukin-1 receptor type 1
rs10203724	2	102688158	A	993	-0.2547	-4.496	7.75e-06	3446-7_2	Interleukin-18 receptor 1
rs13029804	2	102723017	C	995	-0.2508	-5.272	1.654e-07	4234-8_2	Interleukin-1 receptor-like 1
rs887998	2	102730307	T	997	0.2474	4.674	3.368e-06	3446-7_2	Interleukin-18 receptor 1
rs2310184	2	102732101	C	996	0.2336	4.933	9.492e-07	3446-7_2	Interleukin-18 receptor 1
rs6704593	2	102733178	A	996	-0.2358	-5.279	1.596e-07	2994-71_2	Interleukin-1 receptor-like 2
rs6704593	2	102733178	A	996	0.1993	4.686	3.171e-06	2991-9_2	Interleukin-1 receptor type 1
rs4851543	2	102746083	A	996	-0.3752	-4.777	2.049e-06	2994-71_2	Interleukin-1 receptor-like 2
rs6752379	2	102746705	A	988	-0.3559	-5.95	3.716e-09	4234-8_2	Interleukin-1 receptor-like 1
rs3755294	2	102768376	A	996	-0.3692	-6.458	1.66e-10	4234-8_2	Interleukin-1 receptor-like 1
rs871659	2	102771855	G	994	0.3389	6.683	3.897e-11	3446-7_2	Interleukin-18 receptor 1
rs871659	2	102771855	G	994	0.2668	5.116	3.741e-07	2994-71_2	Interleukin-1 receptor-like 2
rs3917243	2	102774988	A	996	-0.272	-6.131	1.261e-09	2994-71_2	Interleukin-1 receptor-like 2
rs3917243	2	102774988	A	996	0.199	4.69	3.115e-06	2991-9_2	Interleukin-1 receptor type 1
rs3917254	2	102776518	A	994	-0.4395	-6.862	1.192e-11	4234-8_2	Interleukin-1 receptor-like 1
rs3917254	2	102776518	A	994	-0.3183	-4.5	7.619e-06	3446-7_2	Interleukin-18 receptor 1
rs3917279	2	102780371	G	995	0.2199	4.629	4.16e-06	2994-71_2	Interleukin-1 receptor-like 2
rs3917281	2	102780653	G	997	0.3166	5.885	5.445e-09	3446-7_2	Interleukin-18 receptor 1
rs3917281	2	102780653	G	997	0.3033	5.525	4.213e-08	2994-71_2	Interleukin-1 receptor-like 2
rs13020778	2	102784574	C	996	-0.1987	-4.61	4.542e-06	3446-7_2	Interleukin-18 receptor 1
rs3917296	2	102784833	G	985	0.3633	4.586	5.108e-06	4234-8_2	Interleukin-1 receptor-like 1
rs2041747	2	102788409	G	996	0.6813	5.476	5.522e-08	3446-7_2	Interleukin-18 receptor 1
rs3771200	2	102788774	A	994	0.1918	4.471	8.699e-06	2991-9_2	Interleukin-1 receptor type 1
rs3917325	2	102793907	G	994	-0.4895	-5.774	1.036e-08	4234-8_2	Interleukin-1 receptor-like 1
rs3917325	2	102793907	G	994	-0.45	-4.852	1.422e-06	3446-7_2	Interleukin-18 receptor 1
rs4851551	2	102800230	A	996	-0.5734	-6.97	5.785e-12	2994-71_2	Interleukin-1 receptor-like 2
rs11903354	2	102810428	C	992	-0.4624	-6.25	6.106e-10	2994-71_2	Interleukin-1 receptor-like 2
rs1922291	2	102828817	A	996	0.3406	7.823	1.318e-14	2994-71_2	Interleukin-1 receptor-like 2
rs13028635	2	102832284	T	994	-0.4723	-5.733	1.311e-08	4234-8_2	Interleukin-1 receptor-like 1
rs13028635	2	102832284	T	994	-0.4904	-5.458	6.096e-08	3446-7_2	Interleukin-18 receptor 1
rs1922294	2	102835909	G	996	0.3087	4.483	8.203e-06	2994-71_2	Interleukin-1 receptor-like 2
rs3834161	2	102843757	G	997	-0.3893	-5.616	2.538e-08	4234-8_2	Interleukin-1 receptor-like 1
rs3834161	2	102843757	G	997	-0.4146	-5.487	5.195e-08	3446-7_2	Interleukin-18 receptor 1
rs2302612	2	102851708	C	997	-0.2162	-4.479	8.369e-06	4234-8_2	Interleukin-1 receptor-like 1
rs6752589	2	102855298	A	995	0.227	4.586	5.108e-06	2994-71_2	Interleukin-1 receptor-like 2
rs9646944	2	102865875	C	996	-0.3656	-7.056	3.214e-12	3446-7_2	Interleukin-18 receptor 1
rs9646944	2	102865875	C	996	-0.2208	-4.577	5.309e-06	4234-8_2	Interleukin-1 receptor-like 1
rs1420092	2	102874385	A	996	0.3616	5.964	3.427e-09	3446-7_2	Interleukin-18 receptor 1
rs12475055	2	102878891	C	995	-0.2298	-5.353	1.074e-07	2993-1_2	Interleukin-18 receptor accessory protein
rs12475055	2	102878891	C	995	0.1993	4.713	2.786e-06	3446-7_2	Interleukin-18 receptor 1
rs1882510	2	102883618	T	990	0.6222	11.01	1.089e-26	3446-7_2	Interleukin-18 receptor 1
rs1882510	2	102883618	T	990	0.485	9.177	2.533e-19	4234-8_2	Interleukin-1 receptor-like 1
rs1882511	2	102883721	G	995	0.3485	7.598	6.96e-14	4234-8_2	Interleukin-1 receptor-like 1
rs10469856	2	102888829	A	991	0.2773	6.518	1.136e-10	4234-8_2	Interleukin-1 receptor-like 1
rs10469856	2	102888829	A	991	0.242	5.091	4.274e-07	2993-1_2	Interleukin-18 receptor accessory protein
rs1200327	2	102900355	A	992	0.7045	4.769	2.128e-06	3446-7_2	Interleukin-18 receptor 1
rs6543113	2	102911057	T	996	-0.3962	-8.168	9.467e-16	3446-7_2	Interleukin-18 receptor 1
rs6543113	2	102911057	T	996	0.2799	5.574	3.207e-08	2993-1_2	Interleukin-18 receptor accessory protein
rs6543113	2	102911057	T	996	-0.2724	-5.416	7.644e-08	2994-71_2	Interleukin-1 receptor-like 2
rs13035167	2	102912061	G	996	-0.7015	-8.524	5.683e-17	4234-8_2	Interleukin-1 receptor-like 1
rs13035167	2	102912061	G	996	-0.6121	-6.74	2.677e-11	3446-7_2	Interleukin-18 receptor 1
rs13009757	2	102912174	T	995	-0.6185	-7.709	3.07e-14	4234-8_2	Interleukin-1 receptor-like 1
rs13009757	2	102912174	T	995	-0.594	-6.753	2.462e-11	3446-7_2	Interleukin-18 receptor 1
rs11693697	2	102915662	C	992	-0.2711	-5.318	1.301e-07	4234-8_2	Interleukin-1 receptor-like 1
rs4399750	2	102917788	T	995	0.6719	19.71	3.345e-73	4234-8_2	Interleukin-1 receptor-like 1
rs4399750	2	102917788	T	995	0.4979	12.22	4.545e-32	3446-7_2	Interleukin-18 receptor 1
rs7568913	2	102920037	T	984	0.685	19.99	8.025e-75	4234-8_2	Interleukin-1 receptor-like 1
rs7568913	2	102920037	T	984	0.4993	12.08	2.045e-31	3446-7_2	Interleukin-18 receptor 1
rs4090473	2	102922987	C	996	0.6741	19.86	3.633e-74	4234-8_2	Interleukin-1 receptor-like 1
rs4090473	2	102922987	C	996	0.4925	12.09	1.778e-31	3446-7_2	Interleukin-18 receptor 1
rs10189711	2	102930881	A	994	0.6812	20.06	2.184e-75	4234-8_2	Interleukin-1 receptor-like 1
rs10189711	2	102930881	A	994	0.4952	12.08	1.849e-31	3446-7_2	Interleukin-18 receptor 1
rs12712135	2	102930948	A	996	0.6838	20.17	4.446e-76	4234-8_2	Interleukin-1 receptor-like 1
rs12712135	2	102930948	A	996	0.4948	12.1	1.571e-31	3446-7_2	Interleukin-18 receptor 1
rs953934	2	102932293	C	989	0.6741	19.71	3.665e-73	4234-8_2	Interleukin-1 receptor-like 1
rs953934	2	102932293	C	989	0.4986	12.18	6.557e-32	3446-7_2	Interleukin-18 receptor 1
rs11123918	2	102935237	T	996	0.6696	19.66	6.799e-73	4234-8_2	Interleukin-1 receptor-like 1
rs11123918	2	102935237	T	996	0.4969	12.18	6.776e-32	3446-7_2	Interleukin-18 receptor 1
rs10182639	2	102935805	C	995	0.6695	19.64	8.584e-73	4234-8_2	Interleukin-1 receptor-like 1
rs10182639	2	102935805	C	995	0.4962	12.15	9.101e-32	3446-7_2	Interleukin-18 receptor 1
rs11690443	2	102936131	T	997	0.6688	19.66	6.484e-73	4234-8_2	Interleukin-1 receptor-like 1
rs11690443	2	102936131	T	997	0.4962	12.18	6.87e-32	3446-7_2	Interleukin-18 receptor 1
rs974389	2	102936981	G	997	0.6718	19.75	1.813e-73	4234-8_2	Interleukin-1 receptor-like 1
rs974389	2	102936981	G	997	0.4957	12.15	9.413e-32	3446-7_2	Interleukin-18 receptor 1
rs4142132	2	102937482	G	991	0.6571	19.25	2.477e-70	4234-8_2	Interleukin-1 receptor-like 1
rs4142132	2	102937482	G	991	0.4924	12.02	3.658e-31	3446-7_2	Interleukin-18 receptor 1
rs11123920	2	102939833	C	997	0.6688	19.66	6.484e-73	4234-8_2	Interleukin-1 receptor-like 1
rs11123920	2	102939833	C	997	0.4962	12.18	6.87e-32	3446-7_2	Interleukin-18 receptor 1
rs6706844	2	102940412	T	993	0.6733	19.67	5.639e-73	4234-8_2	Interleukin-1 receptor-like 1
rs6706844	2	102940412	T	993	0.4958	12.1	1.621e-31	3446-7_2	Interleukin-18 receptor 1
rs1420103	2	102948632	A	988	0.8825	21.25	9.603e-83	3446-7_2	Interleukin-18 receptor 1
rs1420103	2	102948632	A	988	0.5752	13.6	1.053e-38	4234-8_2	Interleukin-1 receptor-like 1
rs1420103	2	102948632	A	988	0.2249	4.46	9.123e-06	2994-71_2	Interleukin-1 receptor-like 2
rs1420102	2	102948819	C	995	0.6691	19.64	8.729e-73	4234-8_2	Interleukin-1 receptor-like 1
rs1420102	2	102948819	C	995	0.4968	12.17	7.393e-32	3446-7_2	Interleukin-18 receptor 1
rs12466380	2	102948939	A	995	0.6694	19.64	9.409e-73	4234-8_2	Interleukin-1 receptor-like 1
rs12466380	2	102948939	A	995	0.4948	12.14	1.054e-31	3446-7_2	Interleukin-18 receptor 1
rs1997467	2	102951073	A	997	0.6688	19.66	6.484e-73	4234-8_2	Interleukin-1 receptor-like 1
rs1997467	2	102951073	A	997	0.4962	12.18	6.87e-32	3446-7_2	Interleukin-18 receptor 1
rs1997466	2	102951467	C	995	0.6654	19.49	6.943e-72	4234-8_2	Interleukin-1 receptor-like 1
rs1997466	2	102951467	C	995	0.4937	12.08	2.02e-31	3446-7_2	Interleukin-18 receptor 1
rs1362349	2	102951972	G	988	0.6724	19.61	1.617e-72	4234-8_2	Interleukin-1 receptor-like 1
rs1362349	2	102951972	G	988	0.4896	11.86	1.932e-30	3446-7_2	Interleukin-18 receptor 1
rs12712141	2	102953067	T	991	0.6685	19.51	5.789e-72	4234-8_2	Interleukin-1 receptor-like 1
rs12712141	2	102953067	T	991	0.4921	12	4.428e-31	3446-7_2	Interleukin-18 receptor 1
rs1041973	2	102955468	A	987	-0.462	-9.78	1.286e-21	3446-7_2	Interleukin-18 receptor 1
rs1041973	2	102955468	A	987	-0.3416	-7.779	1.848e-14	4234-8_2	Interleukin-1 receptor-like 1
rs2160203	2	102960824	G	995	-0.2194	-4.529	6.634e-06	3446-7_2	Interleukin-18 receptor 1
rs13017455	2	102964742	T	995	-0.6033	-16.97	7.027e-57	4234-8_2	Interleukin-1 receptor-like 1
rs13017455	2	102964742	T	995	-0.4185	-9.971	2.225e-22	3446-7_2	Interleukin-18 receptor 1
rs17696376	2	102965153	T	996	-0.3822	-5.519	4.356e-08	2994-71_2	Interleukin-1 receptor-like 2
rs17696376	2	102965153	T	996	0.3166	4.554	5.931e-06	2993-1_2	Interleukin-18 receptor accessory protein
rs17696376	2	102965153	T	996	0.3001	4.458	9.223e-06	3803-10_2	Cystatin-D
rs10208293	2	102966310	A	995	-0.3489	-7.218	1.05e-12	3446-7_2	Interleukin-18 receptor 1
rs4988956	2	102968007	A	996	-0.3298	-7.604	6.647e-14	3446-7_2	Interleukin-18 receptor 1
rs4988956	2	102968007	A	996	0.1825	4.495	7.763e-06	4234-8_2	Interleukin-1 receptor-like 1
rs10192036	2	102968211	A	996	-0.3321	-7.635	5.311e-14	3446-7_2	Interleukin-18 receptor 1
rs10192036	2	102968211	A	996	0.1838	4.519	6.971e-06	4234-8_2	Interleukin-1 receptor-like 1
rs10206753	2	102968362	C	995	-0.3325	-7.665	4.263e-14	3446-7_2	Interleukin-18 receptor 1
rs10206753	2	102968362	C	995	0.1805	4.449	9.61e-06	4234-8_2	Interleukin-1 receptor-like 1
rs2058622	2	102985424	A	997	0.9953	25.06	9.04e-108	3446-7_2	Interleukin-18 receptor 1
rs2058622	2	102985424	A	997	0.5557	12.89	3.042e-35	4234-8_2	Interleukin-1 receptor-like 1
rs3771170	2	102985980	T	995	0.9987	24.72	1.851e-105	3446-7_2	Interleukin-18 receptor 1
rs3771170	2	102985980	T	995	0.5605	12.77	1.09e-34	4234-8_2	Interleukin-1 receptor-like 1
rs3771167	2	102986188	G	996	0.4358	6.87	1.132e-11	4234-8_2	Interleukin-1 receptor-like 1
rs3771167	2	102986188	G	996	-0.373	-5.35	1.094e-07	3446-7_2	Interleukin-18 receptor 1
rs1465321	2	102986618	T	993	0.9995	24.88	1.849e-106	3446-7_2	Interleukin-18 receptor 1
rs1465321	2	102986618	T	993	0.5449	12.47	2.965e-33	4234-8_2	Interleukin-1 receptor-like 1
rs7579737	2	102987361	G	997	-0.5316	-12.07	2.187e-31	3446-7_2	Interleukin-18 receptor 1
rs7579737	2	102987361	G	997	0.3949	8.523	5.704e-17	2993-1_2	Interleukin-18 receptor accessory protein
rs2270297	2	102992675	T	991	0.9868	24.78	8.738e-106	3446-7_2	Interleukin-18 receptor 1
rs2270297	2	102992675	T	991	0.5561	12.9	2.573e-35	4234-8_2	Interleukin-1 receptor-like 1
rs6753717	2	102993161	A	993	0.9877	24.83	4.015e-106	3446-7_2	Interleukin-18 receptor 1
rs6753717	2	102993161	A	993	0.5541	12.86	4.094e-35	4234-8_2	Interleukin-1 receptor-like 1
rs6750020	2	102994714	G	997	0.9896	24.94	6.008e-107	3446-7_2	Interleukin-18 receptor 1
rs6750020	2	102994714	G	997	0.5561	12.94	1.69e-35	4234-8_2	Interleukin-1 receptor-like 1
rs2241116	2	103003265	A	992	-0.4644	-9.885	4.889e-22	4234-8_2	Interleukin-1 receptor-like 1
rs2241116	2	103003265	A	992	-0.3437	-6.434	1.932e-10	2993-1_2	Interleukin-18 receptor accessory protein
rs3732126	2	103013962	C	996	-0.4619	-10.76	1.343e-25	4234-8_2	Interleukin-1 receptor-like 1
rs3732126	2	103013962	C	996	-0.3378	-6.877	1.084e-11	2993-1_2	Interleukin-18 receptor accessory protein
rs6710528	2	103016142	T	994	-0.6003	-15.56	5.65e-49	3446-7_2	Interleukin-18 receptor 1
rs6710528	2	103016142	T	994	0.3326	7.84	1.163e-14	2993-1_2	Interleukin-18 receptor accessory protein
rs1035127	2	103019919	A	995	0.9885	24.8	5.715e-106	3446-7_2	Interleukin-18 receptor 1
rs1035127	2	103019919	A	995	0.5562	12.91	2.416e-35	4234-8_2	Interleukin-1 receptor-like 1
rs4851007	2	103024813	T	996	0.9904	24.9	1.154e-106	3446-7_2	Interleukin-18 receptor 1
rs4851007	2	103024813	T	996	0.5615	13.04	5.794e-36	4234-8_2	Interleukin-1 receptor-like 1
rs4851575	2	103025203	G	997	0.991	25	2.218e-107	3446-7_2	Interleukin-18 receptor 1
rs4851575	2	103025203	G	997	0.5581	13	9.03e-36	4234-8_2	Interleukin-1 receptor-like 1
rs1592459	2	103031569	G	996	-0.5914	-15.32	1.03e-47	3446-7_2	Interleukin-18 receptor 1
rs1592459	2	103031569	G	996	0.3371	7.946	5.216e-15	2993-1_2	Interleukin-18 receptor accessory protein
rs6756407	2	103036101	T	995	0.5589	7.972	4.286e-15	2993-1_2	Interleukin-18 receptor accessory protein
rs6756407	2	103036101	T	995	-0.4751	-6.841	1.375e-11	3446-7_2	Interleukin-18 receptor 1
rs3755268	2	103038527	C	997	0.9885	24.91	9.359e-107	3446-7_2	Interleukin-18 receptor 1
rs3755268	2	103038527	C	997	0.5566	12.96	1.39e-35	4234-8_2	Interleukin-1 receptor-like 1
rs3755267	2	103038587	T	994	0.988	24.86	2.273e-106	3446-7_2	Interleukin-18 receptor 1
rs3755267	2	103038587	T	994	0.5541	12.88	3.269e-35	4234-8_2	Interleukin-1 receptor-like 1
rs2272128	2	103039929	G	984	0.9882	24.44	2.245e-103	3446-7_2	Interleukin-18 receptor 1
rs2272128	2	103039929	G	984	0.5553	12.72	2.095e-34	4234-8_2	Interleukin-1 receptor-like 1
rs12997015	2	103042401	G	997	-1.001	-8.77	7.662e-18	4234-8_2	Interleukin-1 receptor-like 1
rs12997015	2	103042401	G	997	-0.6002	-4.7	2.969e-06	3446-7_2	Interleukin-18 receptor 1
rs6716784	2	103048467	T	979	0.9564	23.44	1.129e-96	3446-7_2	Interleukin-18 receptor 1
rs6716784	2	103048467	T	979	0.5496	12.63	5.733e-34	4234-8_2	Interleukin-1 receptor-like 1
rs2110735	2	103050925	A	993	0.9584	23.93	3.502e-100	3446-7_2	Interleukin-18 receptor 1
rs2110735	2	103050925	A	993	0.5437	12.74	1.591e-34	4234-8_2	Interleukin-1 receptor-like 1
rs6746271	2	103052995	G	997	0.9596	24.05	4.514e-101	3446-7_2	Interleukin-18 receptor 1
rs6746271	2	103052995	G	997	0.5492	12.88	3.431e-35	4234-8_2	Interleukin-1 receptor-like 1
rs2058660	2	103054449	G	995	0.9606	24.07	3.959e-101	3446-7_2	Interleukin-18 receptor 1
rs2058660	2	103054449	G	995	0.5488	12.84	4.898e-35	4234-8_2	Interleukin-1 receptor-like 1
rs11465699	2	103054767	A	996	0.6735	6.123	1.32e-09	3446-7_2	Interleukin-18 receptor 1
rs11465699	2	103054767	A	996	0.5419	5.341	1.148e-07	4234-8_2	Interleukin-1 receptor-like 1
rs2058658	2	103054803	T	996	0.96	24.05	5.22e-101	3446-7_2	Interleukin-18 receptor 1
rs2058658	2	103054803	T	996	0.5496	12.87	3.499e-35	4234-8_2	Interleukin-1 receptor-like 1
rs4851009	2	103055644	G	989	0.9444	23.75	6.021e-99	3446-7_2	Interleukin-18 receptor 1
rs4851009	2	103055644	G	989	0.5463	12.9	2.852e-35	4234-8_2	Interleukin-1 receptor-like 1
rs1558650	2	103060024	T	996	0.959	24.02	7.441e-101	3446-7_2	Interleukin-18 receptor 1
rs1558650	2	103060024	T	996	0.5515	12.95	1.543e-35	4234-8_2	Interleukin-1 receptor-like 1
rs4851584	2	103060313	A	996	0.9611	24.1	2.155e-101	3446-7_2	Interleukin-18 receptor 1
rs4851584	2	103060313	A	996	0.548	12.85	4.745e-35	4234-8_2	Interleukin-1 receptor-like 1
rs6734736	2	103062880	C	995	0.9588	24	1.088e-100	3446-7_2	Interleukin-18 receptor 1
rs6734736	2	103062880	C	995	0.5482	12.87	3.674e-35	4234-8_2	Interleukin-1 receptor-like 1
rs6708413	2	103063369	G	995	0.9604	24.04	5.904e-101	3446-7_2	Interleukin-18 receptor 1
rs6708413	2	103063369	G	995	0.5478	12.86	4.313e-35	4234-8_2	Interleukin-1 receptor-like 1
rs11465724	2	103063855	T	996	-0.5721	-5.542	3.836e-08	3446-7_2	Interleukin-18 receptor 1
rs6543137	2	103065908	T	994	0.9585	23.91	4.405e-100	3446-7_2	Interleukin-18 receptor 1
rs6543137	2	103065908	T	994	0.5495	12.82	6.177e-35	4234-8_2	Interleukin-1 receptor-like 1
rs6543139	2	103066235	G	988	0.7944	8.536	5.205e-17	3446-7_2	Interleukin-18 receptor 1
rs6543139	2	103066235	G	988	0.3915	4.467	8.851e-06	4234-8_2	Interleukin-1 receptor-like 1
rs7559479	2	103068787	G	997	0.9591	24.03	5.912e-101	3446-7_2	Interleukin-18 receptor 1
rs7559479	2	103068787	G	997	0.5455	12.78	1.036e-34	4234-8_2	Interleukin-1 receptor-like 1
rs917997	2	103070568	T	996	0.9582	24	9.857e-101	3446-7_2	Interleukin-18 receptor 1
rs917997	2	103070568	T	996	0.5459	12.78	1.032e-34	4234-8_2	Interleukin-1 receptor-like 1
rs2075185	2	103070988	A	994	0.9597	23.99	1.26e-100	3446-7_2	Interleukin-18 receptor 1
rs2075185	2	103070988	A	994	0.5504	12.93	1.846e-35	4234-8_2	Interleukin-1 receptor-like 1
rs6543140	2	103074274	T	994	-0.4795	-10.61	5.64e-25	3446-7_2	Interleukin-18 receptor 1
rs6543140	2	103074274	T	994	0.4854	10.55	1.013e-24	2993-1_2	Interleukin-18 receptor accessory protein
rs6761825	2	103075561	T	997	0.9591	24.03	5.912e-101	3446-7_2	Interleukin-18 receptor 1
rs6761825	2	103075561	T	997	0.5455	12.78	1.036e-34	4234-8_2	Interleukin-1 receptor-like 1
rs6543141	2	103076351	G	993	0.9513	23.71	9.329e-99	3446-7_2	Interleukin-18 receptor 1
rs6543141	2	103076351	G	993	0.5402	12.64	4.787e-34	4234-8_2	Interleukin-1 receptor-like 1
rs4241210	2	103078740	G	996	0.9586	24	9.927e-101	3446-7_2	Interleukin-18 receptor 1
rs4241210	2	103078740	G	996	0.5449	12.75	1.359e-34	4234-8_2	Interleukin-1 receptor-like 1
rs6720564	2	103079297	T	997	0.9591	24.03	5.912e-101	3446-7_2	Interleukin-18 receptor 1
rs6720564	2	103079297	T	997	0.5455	12.78	1.036e-34	4234-8_2	Interleukin-1 receptor-like 1
rs6717915	2	103079619	A	997	0.9591	24.03	5.912e-101	3446-7_2	Interleukin-18 receptor 1
rs6717915	2	103079619	A	997	0.5455	12.78	1.036e-34	4234-8_2	Interleukin-1 receptor-like 1
rs917996	2	103082273	C	997	0.9591	24.03	5.912e-101	3446-7_2	Interleukin-18 receptor 1
rs917996	2	103082273	C	997	0.5455	12.78	1.036e-34	4234-8_2	Interleukin-1 receptor-like 1
rs990171	2	103086770	A	997	0.9591	24.03	5.912e-101	3446-7_2	Interleukin-18 receptor 1
rs990171	2	103086770	A	997	0.5455	12.78	1.036e-34	4234-8_2	Interleukin-1 receptor-like 1
rs1468791	2	103092021	A	996	0.9583	24.01	9.302e-101	3446-7_2	Interleukin-18 receptor 1
rs1468791	2	103092021	A	996	0.547	12.82	6.573e-35	4234-8_2	Interleukin-1 receptor-like 1
rs1468790	2	103092441	G	995	0.4632	11.54	5.174e-29	3446-7_2	Interleukin-18 receptor 1
rs1468790	2	103092441	G	995	0.1924	4.978	7.562e-07	4234-8_2	Interleukin-1 receptor-like 1
rs7597819	2	103092906	A	991	0.9599	23.95	2.878e-100	3446-7_2	Interleukin-18 receptor 1
rs7597819	2	103092906	A	991	0.543	12.67	3.578e-34	4234-8_2	Interleukin-1 receptor-like 1
rs6737668	2	103093081	C	995	0.9599	24.02	7.806e-101	3446-7_2	Interleukin-18 receptor 1
rs6737668	2	103093081	C	995	0.5472	12.81	7.252e-35	4234-8_2	Interleukin-1 receptor-like 1
rs10469840	2	103093243	T	995	0.9595	24.01	9.426e-101	3446-7_2	Interleukin-18 receptor 1
rs10469840	2	103093243	T	995	0.5458	12.76	1.233e-34	4234-8_2	Interleukin-1 receptor-like 1
rs759382	2	103094213	G	994	0.831	19.49	7.828e-72	3446-7_2	Interleukin-18 receptor 1
rs759382	2	103094213	G	994	0.4541	10.4	4.03e-24	4234-8_2	Interleukin-1 receptor-like 1
rs759381	2	103094323	A	978	0.7804	17.68	7.055e-61	3446-7_2	Interleukin-18 receptor 1
rs759381	2	103094323	A	978	0.4677	10.66	3.573e-25	4234-8_2	Interleukin-1 receptor-like 1
rs4851594	2	103101012	A	996	0.2574	6.551	9.19e-11	4234-8_2	Interleukin-1 receptor-like 1
rs2310303	2	103103879	A	997	0.3481	8.893	2.763e-18	4234-8_2	Interleukin-1 receptor-like 1
rs2310303	2	103103879	A	997	0.2843	6.553	9.045e-11	3446-7_2	Interleukin-18 receptor 1
rs2871473	2	103107280	C	994	-0.464	-8.416	1.357e-16	3446-7_2	Interleukin-18 receptor 1
rs2871473	2	103107280	C	994	0.3221	5.623	2.435e-08	2993-1_2	Interleukin-18 receptor accessory protein
rs2075188	2	103120232	G	995	0.5031	11.19	1.898e-27	3446-7_2	Interleukin-18 receptor 1
rs2075188	2	103120232	G	995	0.2914	6.78	2.06e-11	4234-8_2	Interleukin-1 receptor-like 1
rs4851016	2	103120400	C	997	0.5094	11.34	4.018e-28	3446-7_2	Interleukin-18 receptor 1
rs4851016	2	103120400	C	997	0.2914	6.803	1.765e-11	4234-8_2	Interleukin-1 receptor-like 1
rs6708949	2	103123965	G	995	0.6961	15.1	1.603e-46	3446-7_2	Interleukin-18 receptor 1
rs6708949	2	103123965	G	995	0.4359	9.724	2.093e-21	4234-8_2	Interleukin-1 receptor-like 1
rs4851608	2	103125984	C	995	0.3471	8.767	7.862e-18	4234-8_2	Interleukin-1 receptor-like 1
rs4851608	2	103125984	C	995	0.2542	5.772	1.046e-08	3446-7_2	Interleukin-18 receptor 1
rs2192758	2	103132269	C	996	0.7071	15.36	6.198e-48	3446-7_2	Interleukin-18 receptor 1
rs2192758	2	103132269	C	996	0.44	9.8	1.054e-21	4234-8_2	Interleukin-1 receptor-like 1
rs2192757	2	103132378	C	996	0.7119	15.49	1.222e-48	3446-7_2	Interleukin-18 receptor 1
rs2192757	2	103132378	C	996	0.4417	9.85	6.665e-22	4234-8_2	Interleukin-1 receptor-like 1
rs1523203	2	103135759	A	996	0.7042	15.27	2.036e-47	3446-7_2	Interleukin-18 receptor 1
rs1523203	2	103135759	A	996	0.437	9.715	2.249e-21	4234-8_2	Interleukin-1 receptor-like 1
rs1403550	2	103136309	T	993	0.7147	15.5	1.181e-48	3446-7_2	Interleukin-18 receptor 1
rs1403550	2	103136309	T	993	0.445	9.89	4.675e-22	4234-8_2	Interleukin-1 receptor-like 1
rs4851613	2	103137990	T	996	0.7106	15.46	1.901e-48	3446-7_2	Interleukin-18 receptor 1
rs4851613	2	103137990	T	996	0.4397	9.794	1.107e-21	4234-8_2	Interleukin-1 receptor-like 1
rs6750851	2	103138761	A	995	0.7024	15.28	1.67e-47	3446-7_2	Interleukin-18 receptor 1
rs6750851	2	103138761	A	995	0.4367	9.757	1.547e-21	4234-8_2	Interleukin-1 receptor-like 1
rs6750971	2	103138825	A	997	0.7108	15.47	1.524e-48	3446-7_2	Interleukin-18 receptor 1
rs6750971	2	103138825	A	997	0.4398	9.805	1.005e-21	4234-8_2	Interleukin-1 receptor-like 1
rs10193407	2	103139298	C	992	0.716	15.42	3.104e-48	3446-7_2	Interleukin-18 receptor 1
rs10193407	2	103139298	C	992	0.4345	9.562	8.837e-21	4234-8_2	Interleukin-1 receptor-like 1
rs11123935	2	103139751	A	994	0.7096	15.43	2.85e-48	3446-7_2	Interleukin-18 receptor 1
rs11123935	2	103139751	A	994	0.4453	9.954	2.598e-22	4234-8_2	Interleukin-1 receptor-like 1
rs1014286	2	103149100	G	993	0.4726	11.8	3.69e-30	4234-8_2	Interleukin-1 receptor-like 1
rs1014286	2	103149100	G	993	0.4212	9.434	2.743e-20	3446-7_2	Interleukin-18 receptor 1
rs17027415	2	103154594	A	996	0.4655	5.726	1.359e-08	2993-1_2	Interleukin-18 receptor accessory protein
rs17027415	2	103154594	A	996	-0.4481	-5.607	2.671e-08	3446-7_2	Interleukin-18 receptor 1
rs1523197	2	103163732	G	997	-0.3966	-5.572	3.237e-08	3446-7_2	Interleukin-18 receptor 1
rs1989399	2	103166742	A	996	-0.4035	-5.673	1.837e-08	3446-7_2	Interleukin-18 receptor 1
rs13008334	2	103167031	G	997	-0.4312	-6.661	4.503e-11	3446-7_2	Interleukin-18 receptor 1
rs13008334	2	103167031	G	997	-0.2709	-4.506	7.399e-06	4234-8_2	Interleukin-1 receptor-like 1
rs5833025	2	103170626	G	994	0.4677	11.69	1.188e-29	4234-8_2	Interleukin-1 receptor-like 1
rs5833025	2	103170626	G	994	0.4151	9.307	8.258e-20	3446-7_2	Interleukin-18 receptor 1
rs13394539	2	103171617	A	997	0.4653	5.727	1.353e-08	2993-1_2	Interleukin-18 receptor accessory protein
rs13394539	2	103171617	A	997	-0.4479	-5.607	2.667e-08	3446-7_2	Interleukin-18 receptor 1
rs12994345	2	103181778	A	997	-0.4141	-6.4	2.385e-10	3446-7_2	Interleukin-18 receptor 1
rs12994345	2	103181778	A	997	-0.2787	-4.648	3.807e-06	4234-8_2	Interleukin-1 receptor-like 1
rs9308860	2	103207959	G	996	-0.4398	-9.659	3.707e-21	3446-7_2	Interleukin-18 receptor 1
rs9308860	2	103207959	G	996	-0.3001	-7.035	3.721e-12	4234-8_2	Interleukin-1 receptor-like 1
rs9308860	2	103207959	G	996	0.2295	4.822	1.644e-06	3877-67_2	Calcium/calmodulin-dependent protein kinase kinase 1
rs9308860	2	103207959	G	996	-0.2215	-4.814	1.706e-06	3457-57_1	Periostin
rs1861229	2	103208610	A	995	0.6325	12	4.637e-31	3446-7_2	Interleukin-18 receptor 1
rs1861229	2	103208610	A	995	0.3265	6.434	1.927e-10	4234-8_2	Interleukin-1 receptor-like 1
rs1861228	2	103208945	T	995	-0.3793	-9.077	5.878e-19	3446-7_2	Interleukin-18 receptor 1
rs1861228	2	103208945	T	995	-0.2507	-6.413	2.2e-10	4234-8_2	Interleukin-1 receptor-like 1
rs6725806	2	103216172	T	995	0.345	7.428	2.37e-13	3446-7_2	Interleukin-18 receptor 1
rs6725806	2	103216172	T	995	0.2151	4.468	8.808e-06	2994-71_2	Interleukin-1 receptor-like 2
rs7582939	2	103222912	T	995	0.5129	4.885	1.204e-06	3446-7_2	Interleukin-18 receptor 1
rs7582939	2	103222912	T	995	0.4594	4.761	2.209e-06	4234-8_2	Interleukin-1 receptor-like 1
rs1016160	2	103245025	A	988	0.6609	11.7	1.102e-29	3446-7_2	Interleukin-18 receptor 1
rs1016160	2	103245025	A	988	0.4157	7.732	2.615e-14	4234-8_2	Interleukin-1 receptor-like 1
rs2192669	2	103251554	T	992	0.3661	8.388	1.693e-16	4234-8_2	Interleukin-1 receptor-like 1
rs2192669	2	103251554	T	992	0.262	5.392	8.736e-08	3446-7_2	Interleukin-18 receptor 1
rs4140836	2	103268511	A	996	0.2551	4.569	5.511e-06	3446-7_2	Interleukin-18 receptor 1
rs7590841	2	104859949	G	986	-0.2548	-4.781	2.01e-06	3590-8_3	Complement C1s subcomponent
rs36028614	2	105251074	T	997	-0.4156	-4.694	3.048e-06	3665-64_3	Collectin-12
rs11891717	2	106104335	G	997	0.2228	5.169	2.844e-07	4559-64_2	Kynureninase
rs13398473	2	106529789	C	994	-0.2243	-4.64	3.943e-06	4721-54_2	Trefoil factor 3
rs11124068	2	106546748	T	993	-0.2742	-4.675	3.349e-06	3821-28_1	MAP kinase-activated protein kinase 5
rs3934685	2	107186522	A	994	-0.2757	-4.692	3.082e-06	2580-83_2	Myeloperoxidase
rs260709	2	109556667	C	996	0.3436	4.814	1.708e-06	2977-7_2	Tumor necrosis factor receptor superfamily member EDAR
rs260702	2	109568958	C	996	0.3543	5.251	1.855e-07	2977-7_2	Tumor necrosis factor receptor superfamily member EDAR
rs260692	2	109581319	T	997	0.786	8.648	2.079e-17	2977-7_2	Tumor necrosis factor receptor superfamily member EDAR
rs260696	2	109589085	T	993	-0.4212	-8.325	2.791e-16	2977-7_2	Tumor necrosis factor receptor superfamily member EDAR
rs260607	2	109595692	T	997	0.326	4.875	1.266e-06	2977-7_2	Tumor necrosis factor receptor superfamily member EDAR
rs6750059	2	109611097	C	996	-0.44	-8.979	1.343e-18	2977-7_2	Tumor necrosis factor receptor superfamily member EDAR
rs13015813	2	111618980	T	997	0.2308	4.529	6.658e-06	2622-18_1	Heme oxygenase 2
rs6719531	2	111964519	T	995	-0.3954	-4.453	9.427e-06	4922-13_1	C-C motif chemokine 19
rs6749633	2	111988016	A	995	0.2478	5.14	3.317e-07	3802-50_1	Cystatin-S
rs3917385	2	113580094	A	996	-1.021	-4.843	1.483e-06	4771-10_3	Acid sphingomyelinase-like phosphodiesterase 3a
rs3917385	2	113580094	A	996	-0.9367	-4.453	9.434e-06	3585-54_4	Basigin
rs1369702	2	115471142	T	997	-0.2554	-4.88	1.234e-06	3729-16_2	Somatostatin-28
rs1519674	2	115577204	C	994	-0.2872	-5.351	1.088e-07	5117-14_3	Roundabout homolog 3
rs10195710	2	115932634	A	995	0.1924	4.716	2.751e-06	3235-50_2	WAP, Kazal, immunoglobulin, Kunitz and NTR domain-containing protein 2
rs6715118	2	116800903	A	992	-0.2585	-5.009	6.493e-07	3795-6_2	Disintegrin and metalloproteinase domain-containing protein 9
rs6542299	2	116815289	G	983	-0.2198	-4.615	4.444e-06	3795-6_2	Disintegrin and metalloproteinase domain-containing protein 9
rs10211133	2	118496598	T	994	-0.5098	-4.617	4.402e-06	2558-51_3	Beta-endorphin
rs367201	2	118506345	G	993	-0.197	-4.684	3.203e-06	3644-5_4	Dickkopf-like protein 1
rs367201	2	118506345	G	993	-0.1973	-4.566	5.592e-06	3585-54_4	Basigin
rs34406593	2	118510086	-	995	-0.1978	-4.553	5.935e-06	5246-64_3	cGMP-dependent 3',5'-cyclic phosphodiesterase
rs6722910	2	118557807	A	994	-0.215	-4.919	1.02e-06	4989-7_1	Fibrinogen gamma chain
rs6722910	2	118557807	A	994	-0.1961	-4.524	6.815e-06	4907-56_1	D-dimer
rs1433526	2	118618718	C	995	-0.2009	-4.612	4.501e-06	2424-69_4	Fibroblast growth factor receptor 1
rs967252	2	118643492	T	995	0.2258	5.173	2.783e-07	2424-69_4	Fibroblast growth factor receptor 1
rs13028041	2	118878034	G	997	-0.2228	-4.787	1.953e-06	4989-7_1	Fibrinogen gamma chain
rs13028041	2	118878034	G	997	-0.2086	-4.52	6.924e-06	4907-56_1	D-dimer
rs6739488	2	119190301	A	992	0.1992	4.506	7.406e-06	3403-1_2	Tryptase beta-2
rs7571800	2	119296554	T	993	-0.208	-4.512	7.199e-06	2853-68_2	Serine/threonine-protein kinase Chk1
rs7601209	2	119846717	T	994	0.7146	4.866	1.328e-06	3606-2_1	Discoidin domain-containing receptor 2
rs838079	2	120007712	A	996	-0.3203	-4.458	9.197e-06	4491-4_2	Interleukin-5 receptor subunit alpha
rs12053379	2	123194367	A	993	-0.2145	-4.446	9.754e-06	4533-76_2	A disintegrin and metalloproteinase with thrombospondin motifs 15
rs10496599	2	123548703	C	995	0.4353	4.449	9.589e-06	2967-8_1	Vascular cell adhesion protein 1
rs17198001	2	124475449	A	996	-0.217	-4.718	2.724e-06	3293-2_4	CD5 antigen-like
rs4848896	2	124492817	A	997	-0.2369	-4.702	2.94e-06	3069-52_3	Immunoglobulin M
rs4848896	2	124492817	A	997	-0.2346	-4.513	7.161e-06	3293-2_4	CD5 antigen-like
rs11685343	2	124524733	A	995	-0.2509	-4.979	7.521e-07	3069-52_3	Immunoglobulin M
rs11685343	2	124524733	A	995	-0.2434	-4.683	3.218e-06	3293-2_4	CD5 antigen-like
rs17208802	2	124729746	A	994	-0.209	-4.549	6.07e-06	2682-68_1	60 kDa heat shock protein, mitochondrial
rs17015391	2	128296831	G	995	0.4413	5.177	2.727e-07	3209-69_1	Matrix extracellular phosphoglycoprotein
rs10713624	2	129911726	-	996	0.2947	4.647	3.82e-06	4476-22_2	Tyrosine-protein kinase ZAP-70
rs11693353	2	130221286	T	989	0.2684	4.495	7.775e-06	3035-80_2	Interleukin-19
rs12994016	2	130456202	T	992	0.216	4.812	1.725e-06	3873-51_2	Thyroid peroxidase
rs10190294	2	133161837	G	996	-0.3761	-4.471	8.685e-06	2857-70_2	Glucocorticoid receptor
rs10199481	2	133577528	C	995	0.208	4.453	9.437e-06	5202-4_3	Peptidyl-prolyl cis-trans isomerase D
rs7559118	2	133873030	C	992	-0.2567	-4.487	8.089e-06	3459-49_2	Platelet-derived growth factor receptor beta
rs1669465	2	134370412	T	997	0.8356	4.737	2.481e-06	4493-92_1	Interleukin-11
rs1867896	2	134576456	C	984	-0.1952	-4.465	8.951e-06	2789-26_2	Matrilysin
rs6704742	2	134594984	C	996	0.6211	4.593	4.93e-06	3722-49_2	Tumor necrosis factor
rs9808346	2	134604594	A	994	0.6353	4.622	4.311e-06	3722-49_2	Tumor necrosis factor
rs1257172	2	134946735	A	997	0.258	4.73	2.575e-06	5028-59_1	Scavenger receptor cysteine-rich type 1 protein M130
rs1257172	2	134946735	A	997	0.2676	4.666	3.489e-06	4440-15_2	Fc receptor-like protein 3
rs1257169	2	134963862	C	996	0.2676	6.333	3.646e-10	5028-59_1	Scavenger receptor cysteine-rich type 1 protein M130
rs3748896	2	134965464	G	997	-0.2439	-5.275	1.63e-07	5028-59_1	Scavenger receptor cysteine-rich type 1 protein M130
rs3791317	2	135183686	C	996	0.2663	4.721	2.689e-06	4832-75_2	Tumor necrosis factor receptor superfamily member 10A
rs10153556	2	137371311	A	995	-0.6119	-4.839	1.513e-06	5384-67_3	Transcription factor IIIB 90 kDa subunit
rs1346735	2	137648914	A	992	0.2105	4.693	3.066e-06	3290-50_2	CD109 antigen
rs10496763	2	137801299	C	997	0.2285	4.513	7.142e-06	2630-12_2	Interleukin-1 Receptor accessory protein
rs13413874	2	137917103	G	995	0.1988	4.473	8.597e-06	2769-3_2	Protein Rev_HV2BE
rs10210236	2	138049333	A	996	0.1972	4.474	8.551e-06	3604-6_4	Beta-Ala-His dipeptidase
rs7570952	2	139065003	C	996	-0.2215	-4.492	7.883e-06	4924-32_1	Interstitial collagenase
rs10180300	2	139415174	A	996	0.2567	4.709	2.849e-06	2775-54_2	Interleukin-17F
rs13405417	2	140328468	G	997	-0.3387	-4.459	9.185e-06	2809-25_2	A disintegrin and metalloproteinase with thrombospondin motifs 4
rs1438026	2	140341020	C	989	-0.211	-4.581	5.229e-06	2809-25_2	A disintegrin and metalloproteinase with thrombospondin motifs 4
rs13432560	2	140370858	C	995	-0.4154	-4.691	3.098e-06	3208-2_4	Matrilin-3
rs13432560	2	140370858	C	995	-0.4065	-4.598	4.81e-06	2809-25_2	A disintegrin and metalloproteinase with thrombospondin motifs 4
rs1441461	2	141440392	C	997	0.3109	4.588	5.048e-06	4453-83_3	Leucine-rich repeat transmembrane neuronal protein 3
rs1878849	2	141935582	A	986	-0.4327	-4.784	1.982e-06	3044-3_2	C-C motif chemokine 18
rs953214	2	141940871	G	996	-0.5422	-4.645	3.868e-06	4330-4_2	Prostate-specific antigen
rs300362	2	142002428	A	997	0.4722	4.451	9.533e-06	4982-54_1	Elafin
rs11674827	2	142009688	A	997	0.2518	4.481	8.276e-06	5008-51_1	Superoxide dismutase [Mn], mitochondrial
rs12613802	2	142636890	A	996	0.2323	4.68	3.273e-06	5068-54_3	Cytotoxic and regulatory T-cell molecule
rs16855095	2	142746445	G	994	0.2546	4.738	2.476e-06	4973-18_1	Baculoviral IAP repeat-containing protein 3
rs3768853	2	143674826	T	991	-0.4359	-5.657	2.015e-08	4559-64_2	Kynureninase
rs16858432	2	143727932	G	995	-0.7503	-6.629	5.552e-11	4559-64_2	Kynureninase
rs12466715	2	143751071	G	985	-0.4591	-9.096	5.108e-19	4559-64_2	Kynureninase
rs352891	2	143759337	G	993	0.3243	4.464	8.983e-06	4559-64_2	Kynureninase
rs16858506	2	143779699	A	993	-0.9932	-17.26	1.569e-58	4559-64_2	Kynureninase
rs10496939	2	143781546	A	992	-0.313	-7.272	7.193e-13	4559-64_2	Kynureninase
rs444863	2	143784193	G	997	-0.5606	-12.19	6.11e-32	4559-64_2	Kynureninase
rs9013	2	143798189	G	997	-1.045	-21.07	1.004e-81	4559-64_2	Kynureninase
rs827217	2	143821817	T	988	-0.29	-6.55	9.238e-11	4559-64_2	Kynureninase
rs34309631	2	143876852	T	996	-0.7997	-7.091	2.536e-12	4559-64_2	Kynureninase
rs827219	2	143892794	C	996	-0.2789	-6.381	2.689e-10	4559-64_2	Kynureninase
rs354720	2	143893820	G	995	-0.2739	-5.455	6.191e-08	4559-64_2	Kynureninase
rs827228	2	143909719	A	992	-0.2231	-4.681	3.25e-06	4559-64_2	Kynureninase
rs354694	2	143925517	G	995	-0.2322	-4.963	8.178e-07	4559-64_2	Kynureninase
rs1869014	2	143968708	G	996	-0.2141	-4.471	8.669e-06	4559-64_2	Kynureninase
rs17228139	2	144034099	T	991	-0.3078	-4.754	2.297e-06	4559-64_2	Kynureninase
rs4563166	2	144272299	T	996	0.2653	4.797	1.854e-06	4156-74_1	Transforming growth factor beta-2
rs4563166	2	144272299	T	996	0.2551	4.638	3.987e-06	3356-50_1	Carbonic anhydrase 7
rs965190	2	145267242	A	996	-0.5343	-4.515	7.083e-06	4913-78_1	C-C motif chemokine 16
rs34167430	2	147256013	C	996	0.2144	4.654	3.691e-06	3821-28_1	MAP kinase-activated protein kinase 5
rs10193880	2	147559341	C	996	0.6734	4.461	9.09e-06	4534-10_2	Brain-specific serine protease 4
rs12624284	2	148182666	T	993	-0.2823	-4.663	3.538e-06	3104-8_2	ATP-dependent RNA helicase DDX19B
rs16827509	2	148304336	A	996	0.5152	4.96	8.301e-07	5131-15_3	Tumor necrosis factor receptor superfamily member 19
rs6430214	2	148367601	G	995	-0.2098	-4.712	2.805e-06	3440-7_2	Granzyme A
rs13405066	2	148368803	T	993	0.2344	4.587	5.085e-06	3622-33_4	Legumain
rs6723036	2	150115037	G	997	-0.6671	-4.443	9.868e-06	4250-23_3	NSFL1 cofactor p47
rs17737841	2	150491670	G	996	0.2094	4.513	7.159e-06	4436-1_2	Ectonucleoside triphosphate diphosphohydrolase 3
rs17745212	2	150603989	T	997	0.2858	4.615	4.45e-06	3497-13_2	Interferon alpha-2
rs330596	2	150937762	G	997	-0.1906	-4.456	9.293e-06	5440-26_3	Troponin I, fast skeletal muscle
rs2340862	2	151459575	C	994	-0.2377	-4.909	1.069e-06	4834-61_2	Ephrin type-A receptor 2
rs6758119	2	151471993	A	990	-0.2113	-4.803	1.809e-06	4834-61_2	Ephrin type-A receptor 2
rs35767020	2	151473374	T	993	-0.2643	-5.24	1.959e-07	4834-61_2	Ephrin type-A receptor 2
rs2046422	2	151938118	C	996	0.2066	4.576	5.351e-06	2851-63_3	C5a anaphylatoxin
rs1073613	2	152016258	G	985	0.2319	4.643	3.908e-06	5036-50_1	Tumor necrosis factor-inducible gene 6 protein
rs17796622	2	152038688	A	992	-0.2237	-5.513	4.496e-08	5036-50_1	Tumor necrosis factor-inducible gene 6 protein
rs289862	2	152055452	A	995	0.2765	6.791	1.921e-11	5036-50_1	Tumor necrosis factor-inducible gene 6 protein
rs6724549	2	152059522	A	994	0.3517	8.038	2.598e-15	5036-50_1	Tumor necrosis factor-inducible gene 6 protein
rs2271813	2	152117957	C	996	0.3336	6.121	1.34e-09	5036-50_1	Tumor necrosis factor-inducible gene 6 protein
rs289828	2	152137181	C	994	0.3948	9.725	2.068e-21	5036-50_1	Tumor necrosis factor-inducible gene 6 protein
rs3771888	2	152138789	T	996	0.3136	7.603	6.695e-14	5036-50_1	Tumor necrosis factor-inducible gene 6 protein
rs1048135	2	152139416	A	996	-0.2691	-6.609	6.305e-11	5036-50_1	Tumor necrosis factor-inducible gene 6 protein
rs41383044	2	152148279	A	996	-0.6822	-5.161	2.967e-07	5036-50_1	Tumor necrosis factor-inducible gene 6 protein
[truncated: 12,648 more rows]
